# Supplementary material for: Analysis of 23andMe antidepressant efficacy survey data: implication of circadian rhythm and neuroplasticity in bupropion response
Source: Transl Psychiatry. 2016 Sep 13;6(9):e889–. doi: 10.1038/tp.2016.171 (PMC5048209; doi:10.1038/tp.2016.171)
Supplement: Supplementary Dataset 2 [file tp2016171x3.xlsx]

## Sheet: P.x.genes.snp_level_data.lt0.1
SNP	CHR	BP	Func	MAF1000g2012apr_ALL	Gene	NDRI responders (case) vs. non-responders (control)							SSRI responders (case) vs. non-responders (control)									citalopram or escitalopram responders (case) vs. non-responders (control)									non-TRD (case) vs. TRD (control)									NDRI non-responder vs. healthy controls									NDRI responders vs. healthy controls
						A1	A2	FRQ	INFO	OR	SE	P	CHR	BP	A1	A2	FRQ	INFO	OR	SE	P	CHR	BP	A1	A2	FRQ	INFO	OR	SE	P	CHR	BP	A1	A2	FRQ	INFO	OR	SE	P	CHR	BP	A1	A2	FRQ	INFO	OR	SE	P	CHR
rs12757108	1	4521519	intergenic	0.04	LOC284661(dist=36775),AJAP1(dist=193586)	G	A	0.0548665	Y	1.34502	0.0950474	0.00159382	1	4521519	G	A	0.0619452	Y	1.15441	0.0667559	0.030406	1	4521519	G	A	0.0611599	Y	1.23462	0.0895403	0.0177436	1	4521519	G	A	0.060148	Y	1.18161	0.0944565	0.0725556	1	4521519	G	A	0.0700799	Y	0.746963	0.0763135	6.82328e-05	1
rs35030773	1	4527964	intergenic	0.04	LOC284661(dist=43220),AJAP1(dist=187141)	G	A	0.94716	Y	0.74413	0.0947836	0.00159312	1	4527964	G	A	0.940098	Y	0.866256	0.0666848	0.0302303	1	4527964	G	A	0.940191	Y	0.828994	0.0892639	0.0344883	1	4527964	G	A	0.942468	Y	0.838964	0.0946851	0.0591691	1	4527964	G	A	0.931962	Y	1.33828	0.0762332	6.77464e-05	1
rs12124807	1	4557710	intergenic	0.04	LOC284661(dist=72966),AJAP1(dist=157395)	T	C	0.953041	Y	0.709818	0.0979913	0.000385315	1	4557710	T	C	0.949764	Y	0.778724	0.0691199	0.000245471	1	4557710	T	C	0.95004	Y	0.711142	0.0924913	0.000184757	1	4557710	T	C	0.954101	Y	0.717613	0.101047	0.000656663	1	4557710	T	C	0.937529	Y	1.37959	0.0786382	1.78552e-05	1
rs7521366	1	4558392	intergenic	0.03	LOC284661(dist=73648),AJAP1(dist=156713)	T	C	0.0469546	Y	1.40719	0.0978871	0.000397707	1	4558392	T	C	0.0502042	Y	1.2842	0.0690422	0.000240843	1	4558392	T	C	0.0499534	Y	1.40592	0.092384	0.000183103	1	4558392	T	C	0.0458608	Y	1.39348	0.100957	0.000649473	1	4558392	T	C	0.0624461	Y	0.725584	0.0785362	1.85347e-05	1
rs71640930	1	4559607	intergenic	0.03	LOC284661(dist=74863),AJAP1(dist=155498)	T	A	0.953118	Y	0.709205	0.0978144	0.000362928	1	4559607	T	A	0.949796	Y	0.778794	0.0689367	0.000237229	1	4559607	T	A	0.950069	Y	0.710976	0.0922696	0.00017627	1	4559607	T	A	0.954136	Y	0.717975	0.100807	0.000649018	1	4559607	T	A	0.937513	Y	1.38037	0.0785049	1.6632e-05	1
rs12726598	1	4560133	intergenic	0.04	LOC284661(dist=75389),AJAP1(dist=154972)	T	C	0.0468834	Y	1.41024	0.097789	0.000359477	1	4560133	T	C	0.0502028	Y	1.28414	0.0689172	0.000235134	1	4560133	T	C	0.0499277	Y	1.40693	0.0922389	0.00017312	1	4560133	T	C	0.0458558	Y	1.3931	0.100786	0.000641864	1	4560133	T	C	0.0625309	Y	0.724038	0.0784963	1.60182e-05	1
rs6661118	1	4560232	intergenic	0.03	LOC284661(dist=75488),AJAP1(dist=154873)	G	C	0.954948	Y	0.699497	0.100325	0.000297509	1	4560232	G	C	0.952006	Y	0.775813	0.0709435	0.000287334	1	4560232	G	C	0.951364	Y	0.725442	0.094462	0.000577639	1	4560232	G	C	0.956394	Y	0.710436	0.103943	0.000636466	1	4560232	G	C	0.940476	Y	1.37298	0.0806165	3.82293e-05	1
rs12760236	1	4561831	intergenic	0.03	LOC284661(dist=77087),AJAP1(dist=153274)	G	A	0.952869	Y	0.711412	0.0973413	0.000385196	1	4561831	G	A	0.949756	Y	0.778349	0.0686975	0.000217995	1	4561831	G	A	0.950124	Y	0.709059	0.0919354	0.000147641	1	4561831	G	A	0.954232	Y	0.715427	0.100575	0.000546695	1	4561831	G	A	0.937328	Y	1.37521	0.0780899	1.89974e-05	1
rs34938244	1	4562782				I	D	0.95211	Y	0.721849	0.0968431	0.000643519	1	4562782	I	D	0.949663	Y	0.777236	0.0686138	0.000196668	1	4562782	I	D	0.95009	Y	0.708964	0.0919283	0.000146567	1	4562782	I	D	0.954194	Y	0.714698	0.10052	0.000520876	1	4562782	I	D	0.937178	Y	1.35533	0.077495	4.07763e-05	1
rs6681032	1	4563129	intergenic	0.03	LOC284661(dist=78385),AJAP1(dist=151976)	T	C	0.0473409	Y	1.40049	0.0971315	0.000434058	1	4563129	T	C	0.0502996	Y	1.28452	0.0686147	0.000216622	1	4563129	T	C	0.0498753	Y	1.41044	0.0919265	0.000146865	1	4563129	T	C	0.0457666	Y	1.3992	0.100508	0.00051989	1	4563129	T	C	0.0627482	Y	0.729895	0.0778716	2.28042e-05	1
rs71640931	1	4563325	intergenic	0.03	LOC284661(dist=78581),AJAP1(dist=151780)	T	C	0.0473388	Y	1.40054	0.0971385	0.000433813	1	4563325	T	C	0.0503084	Y	1.28442	0.0686167	0.000217632	1	4563325	T	C	0.0498808	Y	1.41043	0.0919297	0.000146976	1	4563325	T	C	0.0457666	Y	1.39939	0.100517	0.000517669	1	4563325	T	C	0.0627514	Y	0.729774	0.07788	2.26156e-05	1
rs35933446	1	4564341				I	D	0.952675	Y	0.71386	0.0971781	0.000432551	1	4564341	I	D	0.949638	Y	0.778939	0.0686219	0.000224283	1	4564341	I	D	0.950086	Y	0.709059	0.0919447	0.00014788	1	4564341	I	D	0.954232	Y	0.714079	0.100564	0.000505982	1	4564341	I	D	0.937229	Y	1.37159	0.0779232	2.15358e-05	1
rs12127878	1	4565573	intergenic	0.03	LOC284661(dist=80829),AJAP1(dist=149532)	G	A	0.952163	Y	0.721636	0.0969211	0.000642593	1	4565573	G	A	0.949608	Y	0.777549	0.0686306	0.000202222	1	4565573	G	A	0.950052	Y	0.709086	0.0919727	0.000148834	1	4565573	G	A	0.95423	Y	0.713098	0.100634	0.000483424	1	4565573	G	A	0.937178	Y	1.3576	0.077563	3.74117e-05	1
rs12133282	1	4565951	intergenic	0.03	LOC284661(dist=81207),AJAP1(dist=149154)	T	G	0.952171	Y	0.721605	0.0969366	0.000642813	1	4565951	T	G	0.949573	Y	0.777896	0.0686171	0.000207041	1	4565951	T	G	0.95003	Y	0.709189	0.0919706	0.000149748	1	4565951	T	G	0.954229	Y	0.712805	0.10065	0.000476496	1	4565951	T	G	0.937159	Y	1.35834	0.0775755	3.62935e-05	1
rs34567044	1	4566418	intergenic	0.02	LOC284661(dist=81674),AJAP1(dist=148687)	G	A	0.0335215	Y	1.47483	0.118376	0.000838896	1	4566418	G	A	0.0375546	Y	1.31734	0.0819806	0.000648108	1	4566418	G	A	0.0378324	Y	1.46029	0.108448	0.000389844	1	4566418	G	A	0.0335217	Y	1.46713	0.121538	0.00100566	1	4566418	G	A	0.0465675	Y	0.674801	0.0960756	1.45743e-05	1
rs34356738	1	4566554				I	D	0.0478186	Y	1.38588	0.0969524	0.000642658	1	4566554	I	D	0.0504448	Y	1.28584	0.0686151	0.000203936	1	4566554	I	D	0.0499983	Y	1.40976	0.0919636	0.000151012	1	4566554	I	D	0.0457731	Y	1.4038	0.100669	0.000465646	1	4566554	I	D	0.0628608	Y	0.735737	0.0775896	3.50513e-05	1
rs71640932	1	4566641	intergenic	0.03	LOC284661(dist=81897),AJAP1(dist=148464)	G	A	0.0478176	Y	1.3859	0.0969536	0.000642458	1	4566641	G	A	0.0504455	Y	1.28601	0.0686159	0.000202352	1	4566641	G	A	0.0500012	Y	1.40973	0.0919626	0.000151144	1	4566641	G	A	0.0457735	Y	1.40399	0.100672	0.000463362	1	4566641	G	A	0.0628632	Y	0.735682	0.0775913	3.49047e-05	1
rs34514182	1	4567161	intergenic	0.03	LOC284661(dist=82417),AJAP1(dist=147944)	T	G	0.0478184	Y	1.38696	0.0969792	0.000625612	1	4567161	T	G	0.0504656	Y	1.28667	0.068614	0.000196198	1	4567161	T	G	0.0500763	Y	1.40785	0.0919488	0.00016015	1	4567161	T	G	0.0457857	Y	1.40505	0.100681	0.000450053	1	4567161	T	G	0.062891	Y	0.735267	0.0776089	3.38605e-05	1
rs34277615	1	4567349	intergenic	0.03	LOC284661(dist=82605),AJAP1(dist=147756)	T	G	0.952179	Y	0.72084	0.0969976	0.000621587	1	4567349	T	G	0.949518	Y	0.777283	0.0686159	0.00019755	1	4567349	T	G	0.949899	Y	0.710476	0.0919552	0.000162151	1	4567349	T	G	0.954205	Y	0.711601	0.100687	0.000447531	1	4567349	T	G	0.937094	Y	1.3604	0.0776219	3.34333e-05	1
rs35491786	1	4567381	intergenic	0.03	LOC284661(dist=82637),AJAP1(dist=147724)	G	A	0.0478219	Y	1.38736	0.0970039	0.000620443	1	4567381	G	A	0.0504889	Y	1.28642	0.0686175	0.000198691	1	4567381	G	A	0.0501102	Y	1.40737	0.091958	0.000162948	1	4567381	G	A	0.0457994	Y	1.40528	0.10069	0.000447754	1	4567381	G	A	0.0629109	Y	0.735012	0.0776269	3.32873e-05	1
rs36067724	1	4567633	intergenic	0.03	LOC284661(dist=82889),AJAP1(dist=147472)	G	A	0.0478256	Y	1.3876	0.0970208	0.000617664	1	4567633	G	A	0.0505078	Y	1.28572	0.0686276	0.000205672	1	4567633	G	A	0.0501357	Y	1.40696	0.091966	0.000165361	1	4567633	G	A	0.0458089	Y	1.40506	0.100708	0.000451785	1	4567633	G	A	0.0629287	Y	0.734799	0.0776416	3.28177e-05	1
rs12747482	1	4571954	intergenic	0.1	LOC284661(dist=87210),AJAP1(dist=143151)	G	A	0.948821	Y	0.719091	0.0933432	0.000337388	1	4571954	G	A	0.94335	Y	0.808289	0.0652138	0.000965644	1	4571954	G	A	0.943084	Y	0.749865	0.0870792	0.000824246	1	4571954	G	A	0.948427	Y	0.743416	0.0952367	0.00129679	1	4571954	G	A	0.931393	Y	1.37546	0.0751716	8.86782e-06	1
rs149013298	1	4572530				I	D	0.954214	Y	0.731921	0.0994142	0.00147225	1	4572530	I	D	0.951087	Y	0.788382	0.069727	0.000553276	1	4572530	I	D	0.950884	Y	0.739469	0.0933804	0.0010695	1	4572530	I	D	0.956755	Y	0.700059	0.103452	0.000333635	1	4572530	I	D	0.938925	Y	1.37634	0.0791941	2.34582e-05	1
rs71640933	1	4572800	intergenic	0.1	LOC284661(dist=88056),AJAP1(dist=142305)	T	C	0.0498439	Y	1.36024	0.0948755	0.00101696	1	4572800	T	C	0.0546452	Y	1.23362	0.0662352	0.00134996	1	4572800	T	C	0.0553813	Y	1.29173	0.0884886	0.00347985	1	4572800	T	C	0.0488288	Y	1.36725	0.097609	0.000906799	1	4572800	T	C	0.0665842	Y	0.731704	0.0760152	1.68897e-05	1
rs12134323	1	4573363	intergenic	0.1	LOC284661(dist=88619),AJAP1(dist=141742)	G	A	0.0499447	Y	1.35535	0.0948671	0.00116683	1	4573363	G	A	0.0546458	Y	1.23327	0.0662608	0.00137703	1	4573363	G	A	0.0553007	Y	1.29224	0.0885881	0.00346639	1	4573363	G	A	0.0488085	Y	1.36798	0.0976586	0.000893478	1	4573363	G	A	0.0665562	Y	0.733597	0.0759582	1.96923e-05	1
rs11806454	1	4576251	intergenic	0.07	LOC284661(dist=91507),AJAP1(dist=138854)	G	A	0.948793	Y	0.735426	0.0947524	0.00101683	1	4576251	G	A	0.94435	Y	0.810883	0.0664418	0.00142429	1	4576251	G	A	0.943944	Y	0.777893	0.0891928	0.00446751	1	4576251	G	A	0.951055	Y	0.712984	0.0986045	0.000368221	1	4576251	G	A	0.932196	Y	1.36663	0.0759322	1.67409e-05	1
rs16839195	1	4577667	intergenic	0.07	LOC284661(dist=92923),AJAP1(dist=137438)	G	A	0.0499726	Y	1.32166	0.0950983	0.00300953	1	4577667	G	A	0.0538144	Y	1.22532	0.0667917	0.00210627	1	4577667	G	A	0.0538047	Y	1.29443	0.0896599	0.00364219	1	4577667	G	A	0.0477143	Y	1.37548	0.0986951	0.000817571	1	4577667	G	A	0.0656001	Y	0.745283	0.0758837	5.22594e-05	1
rs6703696	1	4578495	intergenic	0.07	LOC284661(dist=93751),AJAP1(dist=136610)	G	A	0.0499756	Y	1.32044	0.0950581	0.00309563	1	4578495	G	A	0.0538457	Y	1.22371	0.0667562	0.0022412	1	4578495	G	A	0.0537885	Y	1.29325	0.0896425	0.00375933	1	4578495	G	A	0.0476846	Y	1.37527	0.0986785	0.00082072	1	4578495	G	A	0.0655873	Y	0.745668	0.0758433	5.3425e-05	1
rs12135381	1	4580452	intergenic	0.07	LOC284661(dist=95708),AJAP1(dist=134653)	T	C	0.0499291	Y	1.32147	0.0951706	0.00304655	1	4580452	T	C	0.053941	Y	1.2218	0.0667427	0.00242208	1	4580452	T	C	0.053902	Y	1.29269	0.0895524	0.00378307	1	4580452	T	C	0.0476568	Y	1.37772	0.098761	0.000772857	1	4580452	T	C	0.0656386	Y	0.743767	0.0759612	4.69335e-05	1
rs34806922	1	4581952				I	D	0.956045	Y	0.737123	0.102059	0.00247764	1	4581952	I	D	0.952464	Y	0.791508	0.071223	0.000889738	1	4581952	I	D	0.951943	Y	0.753245	0.0950754	0.002582	1	4581952	I	D	0.958086	Y	0.70155	0.105656	0.000482673	1	4581952	I	D	0.941116	Y	1.39105	0.0813497	2.04801e-05	1
rs12140693	1	4585761	intergenic	0.07	LOC284661(dist=101017),AJAP1(dist=129344)	G	C	0.0499841	Y	1.32788	0.0952672	0.00259463	1	4585761	G	C	0.0545036	Y	1.21645	0.0665055	0.00291631	1	4585761	G	C	0.0544621	Y	1.29083	0.0891198	0.00380811	1	4585761	G	C	0.0482395	Y	1.37257	0.0984163	0.000859366	1	4585761	G	C	0.0660153	Y	0.739213	0.0760753	3.29109e-05	1
rs71640934	1	4586670	intergenic	0.03	LOC284661(dist=101926),AJAP1(dist=128435)	T	C	0.046212	Y	1.34341	0.0994521	0.00266327	1	4586670	T	C	0.0492678	Y	1.26182	0.0697093	0.000731544	1	4586670	T	C	0.0494364	Y	1.33878	0.0932718	0.00155175	1	4586670	T	C	0.0429443	Y	1.45041	0.104014	0.000192971	1	4586670	T	C	0.0612933	Y	0.729363	0.079082	2.89531e-05	1
rs35008308	1	4587091	intergenic	0.03	LOC284661(dist=102347),AJAP1(dist=128014)	T	C	0.0461996	Y	1.34018	0.0994595	0.00289165	1	4587091	T	C	0.049209	Y	1.2611	0.069761	0.000761549	1	4587091	T	C	0.0494628	Y	1.33484	0.0933753	0.00175604	1	4587091	T	C	0.0429626	Y	1.44733	0.104024	0.00021119	1	4587091	T	C	0.0611464	Y	0.731059	0.0790511	3.31036e-05	1
rs10915551	1	4587595	intergenic	0.07	LOC284661(dist=102851),AJAP1(dist=127510)	T	C	0.0499758	Y	1.32842	0.0953331	0.00257484	1	4587595	T	C	0.0545891	Y	1.21579	0.0665192	0.00300363	1	4587595	T	C	0.0545668	Y	1.29008	0.089131	0.00389336	1	4587595	T	C	0.048307	Y	1.373	0.098464	0.000853895	1	4587595	T	C	0.0660651	Y	0.737914	0.0761556	3.00515e-05	1
rs11807073	1	4588126	intergenic	0.07	LOC284661(dist=103382),AJAP1(dist=126979)	G	A	0.949991	Y	0.752187	0.0954097	0.00252496	1	4588126	G	A	0.945348	Y	0.822865	0.0665727	0.00309261	1	4588126	G	A	0.94534	Y	0.775496	0.0891961	0.00398493	1	4588126	G	A	0.95164	Y	0.72818	0.0985485	0.000856129	1	4588126	G	A	0.933896	Y	1.35626	0.0762364	2.91525e-05	1
rs3766964	1	4792184	intronic	0.28	AJAP1	T	C	0.672599	Y	1.05444	0.0468525	0.258019	1	4792184	T	C	0.674626	Y	1.06609	0.0335069	0.0563268	1	4792184	T	C	0.675017	Y	1.08579	0.0452771	0.0692133	1	4792184	T	C	0.654978	Y	1.17658	0.0458978	0.000422465	1	4792184	T	C	0.685024	Y	0.951354	0.0353932	0.159993	1
rs112562165	1	4793482				I	D	0.322677	Y	0.947363	0.0478125	0.25825	1	4793482	I	D	0.317873	Y	0.938042	0.0343367	0.0627287	1	4793482	I	D	0.314666	Y	0.934194	0.0465034	0.143434	1	4793482	I	D	0.338514	Y	0.844938	0.0468435	0.000345916	1	4793482	I	D	0.308459	Y	1.0627	0.0361209	0.0933752	1
rs61765041	1	4794286	intronic	0.25	AJAP1	C	A	0.696616	Y	1.04917	0.0485839	0.323397	1	4794286	C	A	0.698603	Y	1.08123	0.0348767	0.0253094	1	4794286	C	A	0.701943	Y	1.09156	0.0474508	0.065017	1	4794286	C	A	0.672376	Y	1.22782	0.0473407	1.66013e-05	1	4794286	C	A	0.712277	Y	0.934945	0.0367303	0.0681975	1
rs12095258	1	4794865	intronic	0.25	AJAP1	T	C	0.303397	Y	0.953284	0.0485829	0.324928	1	4794865	T	C	0.301443	Y	0.924716	0.0348758	0.0249891	1	4794865	T	C	0.298219	Y	0.915455	0.0474432	0.0627776	1	4794865	T	C	0.327711	Y	0.81412	0.0473377	1.59518e-05	1	4794865	T	C	0.287772	Y	1.06946	0.0367321	0.0686886	1
rs446529	1	4795414	intronic	0.52	AJAP1	T	C	0.325103	Y	1.01269	0.0454926	0.781557	1	4795414	T	C	0.321587	Y	1.04973	0.0331414	0.142733	1	4795414	T	C	0.315192	Y	1.12014	0.0449046	0.0113591	1	4795414	T	C	0.298647	Y	1.1742	0.0468151	0.000547282	1	4795414	T	C	0.333718	Y	0.965369	0.0352389	0.316267	1
rs12566571	1	4796417	intronic	0.14	AJAP1	T	C	0.11673	Y	1.0465	0.0687691	0.50823	1	4796417	T	C	0.116496	Y	1.08163	0.0485239	0.104779	1	4796417	T	C	0.112386	Y	1.13942	0.0659058	0.0467853	1	4796417	T	C	0.101093	Y	1.28397	0.0715477	0.000347164	1	4796417	T	C	0.126157	Y	0.93602	0.0525059	0.204276	1
rs4384196	1	4895094	intergenic	0.18	AJAP1(dist=51243),MIR4417(dist=729037)	C	A	0.116908	Y	1.15483	0.0790314	0.0674528	1	4895094	C	A	0.123666	Y	1.09068	0.055266	0.115134	1	4895094	C	A	0.122026	Y	1.11829	0.0742635	0.131108	1	4895094	C	A	0.121428	Y	1.10116	0.0782895	0.215003	1	4895094	C	A	0.132999	Y	0.810386	0.0612307	0.000439617	1
rs72634159	1	5002068	intergenic	0.05	AJAP1(dist=158217),MIR4417(dist=622063)	T	A	0.0823323	Y	0.854214	0.0897241	0.0797096	1	5002068	T	A	0.0770972	Y	0.955024	0.0655282	0.483182	1	5002068	T	A	0.0784367	Y	0.906127	0.0872746	0.259613	1	5002068	T	A	0.0834485	Y	0.829062	0.0876962	0.0350903	1	5002068	T	A	0.0797974	Y	1.03541	0.0665704	0.60275	1
rs142142635	1	5134984	intergenic	0.0032	AJAP1(dist=291133),MIR4417(dist=489147)	G	A	0.989984	Y	0.800119	0.238089	0.344894																												1	5134984	G	A	0.988918	Y	1.15576	0.18992	0.436074	1
rs11581729	1	5176980	intergenic	0.14	AJAP1(dist=333129),MIR4417(dist=447151)	G	A	0.181765	Y	1.0399	0.0584992	0.503258	1	5176980	G	A	0.187395	Y	0.934108	0.0419082	0.104433	1	5176980	G	A	0.188607	Y	0.903382	0.056755	0.0737462	1	5176980	G	A	0.185659	Y	0.981476	0.0579982	0.747451	1	5176980	G	A	0.189744	Y	0.944082	0.0448166	0.196631	1
rs4949166	1	5183812	intergenic	0.19	AJAP1(dist=339961),MIR4417(dist=440319)	T	C	0.150186	Y	1.01171	0.0602967	0.846839	1	5183812	T	C	0.155109	Y	0.946959	0.0432319	0.208155	1	5183812	T	C	0.154143	Y	0.894771	0.0589725	0.0597405	1	5183812	T	C	0.153295	Y	0.991782	0.0599302	0.890544	1	5183812	T	C	0.155429	Y	0.954391	0.0463459	0.311273	1
rs6674378	1	5186247	intergenic	0.19	AJAP1(dist=342396),MIR4417(dist=437884)	T	G	0.849544	Y	0.992723	0.0602227	0.903462	1	5186247	T	G	0.844756	Y	1.05746	0.0431521	0.196162	1	5186247	T	G	0.845881	Y	1.11768	0.0588705	0.059141	1	5186247	T	G	0.846303	Y	1.01276	0.0597868	0.832227	1	5186247	T	G	0.844664	Y	1.04465	0.0462336	0.342375	1
rs79516368	1	5329023	intergenic	0.01	AJAP1(dist=485172),MIR4417(dist=295108)	G	A	0.0240024	Y	0.857065	0.166057	0.354301	1	5329023	G	A	0.0238211	Y	0.987151	0.114938	0.910458	1	5329023	G	A	0.0288539	Y	0.753756	0.147685	0.0562003	1	5329023	G	A	0.0215931	Y	1.11669	0.165284	0.499627	1	5329023	G	A	0.02222	Y	1.1637	0.122049	0.223535	1
rs147384315	1	5451113	intergenic	0.01	AJAP1(dist=607262),MIR4417(dist=173018)	T	G	0.983546	Y	1.344	0.219992	0.180564	1	5451113	T	G	0.984466	Y	1.2487	0.160809	0.169843	1	5451113	T	G	0.981376	Y	1.79102	0.209296	0.00524452	1	5451113	T	G	0.984176	Y	1.27665	0.217797	0.272063	1	5451113	T	G	0.986996	Y	0.698857	0.159782	0.0323535	1
rs1695639	1	5638751	intergenic	0.61	MIR4417(dist=14548),MIR4689(dist=283981)	G	C	0.4996	Y	0.868869	0.0483258	0.0035984	1	5638751	G	C	0.470962	Y	1.0242	0.0349562	0.493866	1	5638751	G	C	0.477267	Y	0.99343	0.0476159	0.889892	1	5638751	G	C	0.485958	Y	0.920515	0.0483802	0.0869352	1	5638751	G	C	0.47019	Y	1.17031	0.0372566	2.43094e-05	1
rs2842247	1	5802376	intergenic	0.39	MIR4417(dist=178173),MIR4689(dist=120356)	T	C	0.463059	Y	0.934129	0.0433348	0.11581	1	5802376	T	C	0.442969	Y	0.971941	0.0312597	0.36265	1	5802376	T	C	0.443729	Y	0.951134	0.0416481	0.229028	1	5802376	T	C	0.443914	Y	0.981054	0.043608	0.661009	1	5802376	T	C	0.434928	Y	1.12468	0.0334683	0.000456627	1
rs2842246	1	5803052	intergenic	0.37	MIR4417(dist=178849),MIR4689(dist=119680)	G	A	0.536857	Y	1.07032	0.0433658	0.117068	1	5803052	G	A	0.556997	Y	1.02887	0.0312856	0.363014	1	5803052	G	A	0.556371	Y	1.05072	0.0416848	0.23528	1	5803052	G	A	0.555931	Y	1.01959	0.0436426	0.656711	1	5803052	G	A	0.564995	Y	0.888892	0.0334966	0.000447349	1
rs2842245	1	5803199	intergenic	0.4	MIR4417(dist=178996),MIR4689(dist=119533)	G	A	0.463606	Y	0.935752	0.0433839	0.125821	1	5803199	G	A	0.443602	Y	0.973299	0.0313028	0.387319	1	5803199	G	A	0.444711	Y	0.952431	0.0416981	0.242506	1	5803199	G	A	0.444576	Y	0.982402	0.0436778	0.684436	1	5803199	G	A	0.435626	Y	1.12408	0.0335175	0.000493862	1
rs2842244	1	5803620	intergenic	0.41	MIR4417(dist=179417),MIR4689(dist=119112)	T	C	0.530925	Y	1.07404	0.0435113	0.100632	1	5803620	T	C	0.550801	Y	1.02991	0.0313776	0.347607	1	5803620	T	C	0.549852	Y	1.05144	0.0418573	0.230795	1	5803620	T	C	0.549021	Y	1.02568	0.0438153	0.562944	1	5803620	T	C	0.558809	Y	0.88864	0.0336464	0.000458519	1
rs2842242	1	5803975	intergenic	0.35	MIR4417(dist=179772),MIR4689(dist=118757)	C	A	0.537973	Y	1.07442	0.0436771	0.100261	1	5803975	C	A	0.556053	Y	1.03328	0.03147	0.298326	1	5803975	C	A	0.554097	Y	1.06023	0.0420617	0.164423	1	5803975	C	A	0.555672	Y	1.02563	0.0440264	0.565542	1	5803975	C	A	0.565772	Y	0.888962	0.0337015	0.000489207	1
rs17430872	1	5906462	intergenic	0.04	MIR4417(dist=282259),MIR4689(dist=16270)	G	A	0.948924	Y	0.88992	0.0968614	0.226805	1	5906462	G	A	0.945171	Y	1.23122	0.0719422	0.0040582	1	5906462	G	A	0.94015	Y	1.45082	0.0971984	0.000133258	1	5906462	G	A	0.946719	Y	1.12709	0.0977177	0.226055	1	5906462	G	A	0.951763	Y	0.955711	0.0766245	0.556932	1
rs201095027	1	6179934				I	D	0.977307	Y	0.981246	0.157865	0.904497	1	6179934	I	D	0.976505	Y	1.16829	0.114169	0.175381	1	6179934	I	D	0.970265	Y	1.72383	0.148775	0.000253741	1	6179934	I	D	0.979106	Y	0.922542	0.164415	0.621274	1	6179934	I	D	0.975739	Y	1.00767	0.121471	0.949655	1
rs846104	1	6330498	intronic	0.68	ACOT7	T	C	0.743588	Y	0.921661	0.0555196	0.141169	1	6330498	T	C	0.732649	Y	1.09075	0.0396873	0.0288296	1	6330498	T	C	0.727286	Y	1.21836	0.0533902	0.000218463	1	6330498	T	C	0.738278	Y	1.03332	0.0546355	0.549204	1	6330498	T	C	0.734744	Y	1.03847	0.042745	0.375916	1
rs114799931	1	7114979	intronic	0.05	CAMTA1	T	G	0.0446287	Y	1.04442	0.103905	0.67533	1	7114979	T	G	0.0377457	Y	1.20319	0.0799073	0.0194164	1	7114979	T	G	0.0344796	Y	1.37857	0.109246	0.00286436	1	7114979	T	G	0.0425637	Y	1.07078	0.106989	0.519688	1	7114979	T	G	0.0456557	Y	0.986883	0.0813216	0.870778	1
rs114388517	1	7124458	intronic	0.02	CAMTA1	T	C	0.969576	Y	0.968156	0.126591	0.798039	1	7124458	T	C	0.974543	Y	0.765667	0.0955012	0.00452895	1	7124458	T	C	0.978179	Y	0.628142	0.133243	0.000345662	1	7124458	T	C	0.97256	Y	0.853843	0.131955	0.223159	1	7124458	T	C	0.969375	Y	0.981843	0.097702	0.851629	1
rs78403641	1	7361770	intronic	0.01	CAMTA1	T	C	0.0128063	Y	0.613809	0.270988	0.0720346	1	7361770	T	C	0.0109948	Y	0.694288	0.204457	0.0769619	1	7361770	T	C	0.0106239	Y	0.723858	0.279876	0.249948	1	7361770	T	C	0.0151144	Y	0.374924	0.236584	9.60603e-05
rs6687002	1	7739090	intronic	0.18	CAMTA1	T	C	0.713991	Y	1.14699	0.0499094	0.0060366	1	7739090	T	C	0.734465	Y	1.00374	0.0364603	0.918354	1	7739090	T	C	0.734369	Y	0.975012	0.0493128	0.607699	1	7739090	T	C	0.722572	Y	1.10014	0.0505822	0.0602831	1	7739090	T	C	0.738734	Y	0.874126	0.0378714	0.000432164	1
rs35705966	1	7827441	UTR3	0.18	CAMTA1	T	A	0.748659	Y	1.22191	0.0515936	0.000103605	1	7827441	T	A	0.764916	Y	1.05474	0.0370812	0.151155	1	7827441	T	A	0.76751	Y	1.0262	0.0505415	0.608969	1	7827441	T	A	0.75523	Y	1.13848	0.0514099	0.0122096	1	7827441	T	A	0.76875	Y	0.886449	0.0383797	0.00187109	1
rs11121023	1	7848557	intronic	0.18	PER3	G	A	0.75629	Y	1.23148	0.0519966	6.28513e-05	1	7848557	G	A	0.772544	Y	1.04986	0.0371687	0.19104	1	7848557	G	A	0.774359	Y	1.01466	0.050517	0.773282	1	7848557	G	A	0.764449	Y	1.11986	0.0514698	0.0288099	1	7848557	G	A	0.776508	Y	0.883585	0.0385125	0.00147056	1
rs12565104	1	7855494	intronic	0.18	PER3	G	A	0.756504	Y	1.23202	0.0519866	6.04237e-05	1	7855494	G	A	0.772827	Y	1.04845	0.0371547	0.203408	1	7855494	G	A	0.774518	Y	1.01395	0.050462	0.783743	1	7855494	G	A	0.76464	Y	1.1192	0.0514511	0.0295895	1	7855494	G	A	0.776525	Y	0.884164	0.03851	0.0015564	1
rs6656735	1	7865036	intronic	0.16	PER3	C	A	0.754859	Y	1.2333	0.0519483	5.48293e-05	1	7865036	C	A	0.771879	Y	1.04543	0.0371717	0.232511	1	7865036	C	A	0.772487	Y	1.01445	0.050409	0.776026	1	7865036	C	A	0.763867	Y	1.11667	0.0514672	0.0330518	1	7865036	C	A	0.774851	Y	0.884529	0.0385125	0.00161355	1
rs11121026	1	7865633	intronic	0.17	PER3	G	A	0.244231	Y	0.811601	0.0519376	5.90319e-05	1	7865633	G	A	0.227257	Y	0.956939	0.0371478	0.236555	1	7865633	G	A	0.226357	Y	0.988257	0.0503786	0.814647	1	7865633	G	A	0.235317	Y	0.896493	0.0514328	0.0346949	1	7865633	G	A	0.224344	Y	1.12943	0.038499	0.00175175	1
rs12137927	1	7871229	intronic	0.17	PER3	T	C	0.756345	Y	1.23107	0.0519195	6.2957e-05	1	7871229	T	C	0.773093	Y	1.04628	0.0371529	0.223834	1	7871229	T	C	0.774103	Y	1.01392	0.0503912	0.783847	1	7871229	T	C	0.764483	Y	1.12062	0.0514052	0.0276764	1	7871229	T	C	0.776237	Y	0.885459	0.0384839	0.00175465	1
rs2172563	1	7874043	intronic	0.17	PER3	G	A	0.756333	Y	1.23122	0.0519163	6.22976e-05	1	7874043	G	A	0.773027	Y	1.04667	0.0371468	0.219939	1	7874043	G	A	0.774003	Y	1.01456	0.0503788	0.774179	1	7874043	G	A	0.764292	Y	1.1219	0.0513857	0.0261077	1	7874043	G	A	0.776235	Y	0.88543	0.0384807	0.00174815	1
rs11121029	1	7876476	intronic	0.17	PER3	G	A	0.756325	Y	1.2313	0.0519141	6.19304e-05	1	7876476	G	A	0.772988	Y	1.04691	0.0371427	0.217657	1	7876476	G	A	0.773944	Y	1.01493	0.0503703	0.768695	1	7876476	G	A	0.76418	Y	1.12264	0.0513735	0.025228	1	7876476	G	A	0.776235	Y	0.885406	0.0384783	0.00174287	1
rs10127838	1	7881780	intronic	0.17	PER3	T	C	0.243695	Y	0.811989	0.0519087	6.08091e-05	1	7881780	T	C	0.2271	Y	0.954697	0.037132	0.212328	1	7881780	T	C	0.226187	Y	0.984418	0.0503489	0.755154	1	7881780	T	C	0.236084	Y	0.889379	0.0513415	0.0232666	1	7881780	T	C	0.223765	Y	1.12949	0.0384706	0.00173035	1
rs11121031	1	7883460	intronic	0.2	PER3	T	C	0.686307	Y	1.20783	0.0479129	8.11919e-05	1	7883460	T	C	0.708547	Y	1.02014	0.0344659	0.562969	1	7883460	T	C	0.708679	Y	1.00204	0.046582	0.965104	1	7883460	T	C	0.700304	Y	1.07147	0.0476052	0.148221	1	7883460	T	C	0.708934	Y	0.900465	0.0357276	0.00355003	1
rs201546028	1	7886115				I	D	0.805996	Y	1.29814	0.0592242	1.07443e-05	1	7886115	I	D	0.824818	Y	1.05346	0.0430164	0.226638	1	7886115	I	D	0.8239	Y	1.02888	0.0583132	0.625575	1	7886115	I	D	0.81908	Y	1.12262	0.059203	0.0524417	1	7886115	I	D	0.823276	Y	0.866442	0.0437196	0.0012154	1
rs7528457	1	7886116	intronic	0.16	PER3	G	C	0.766836	Y	1.24647	0.0534508	3.81289e-05	1	7886116	G	C	0.783988	Y	1.04657	0.038423	0.236689	1	7886116	G	C	0.784669	Y	1.01063	0.0521567	0.839353	1	7886116	G	C	0.775357	Y	1.1284	0.0530919	0.023801	1	7886116	G	C	0.786209	Y	0.882521	0.03962	0.00180354	1
rs7551548	1	7886117	intronic	0.16	PER3	T	C	0.233168	Y	0.80224	0.0534516	3.80265e-05	1	7886117	T	C	0.216011	Y	0.955507	0.0384235	0.23673	1	7886117	T	C	0.215328	Y	0.989496	0.0521574	0.839586	1	7886117	T	C	0.224642	Y	0.886216	0.0530927	0.023811	1	7886117	T	C	0.21379	Y	1.13315	0.0396204	0.00179898	1
rs12035969	1	7892846	intronic	0.17	PER3	T	C	0.24393	Y	0.809393	0.0520061	4.82825e-05	1	7892846	T	C	0.227021	Y	0.954415	0.0371944	0.210196	1	7892846	T	C	0.225975	Y	0.985368	0.0504216	0.770079	1	7892846	T	C	0.236026	Y	0.888976	0.0514306	0.0229753	1	7892846	T	C	0.223684	Y	1.13191	0.0385245	0.00145747	1
rs12025388	1	7892871	intronic	0.17	PER3	G	A	0.243927	Y	0.809335	0.0520097	4.80567e-05	1	7892871	G	A	0.227017	Y	0.954402	0.0371964	0.21009	1	7892871	G	A	0.225968	Y	0.985385	0.0504238	0.770346	1	7892871	G	A	0.236023	Y	0.888956	0.0514335	0.022958	1	7892871	G	A	0.223681	Y	1.13192	0.0385262	0.00145633	1
rs201975405	1	7892914				I	D	0.842865	Y	1.33898	0.071179	4.19743e-05	1	7892914	I	D	0.853987	Y	1.07531	0.0505875	0.151937	1	7892914	I	D	0.853462	Y	1.04057	0.0682379	0.560261	1	7892914	I	D	0.847357	Y	1.1627	0.068768	0.0298109	1	7892914	I	D	0.855832	Y	0.864431	0.0516105	0.00534834	1
rs199709802	1	7892915				I	D	0.807631	Y	1.28736	0.0618639	4.50948e-05	1	7892915	I	D	0.818654	Y	1.06215	0.043583	0.167177	1	7892915	I	D	0.819843	Y	1.01804	0.0588937	0.761475	1	7892915	I	D	0.811125	Y	1.15027	0.0600061	0.0206352	1	7892915	I	D	0.824605	Y	0.873826	0.0452239	0.00321267	1
rs12034453	1	7896182	intronic	0.17	PER3	T	C	0.243898	Y	0.808033	0.0520781	4.30414e-05	1	7896182	T	C	0.226918	Y	0.954155	0.0372383	0.208079	1	7896182	T	C	0.225813	Y	0.985719	0.0504666	0.77567	1	7896182	T	C	0.235972	Y	0.88845	0.0514896	0.0224528	1	7896182	T	C	0.223603	Y	1.13253	0.0385604	0.00140251	1
rs10864317	1	7906914	downstream	0.17	UTS2	T	C	0.755635	Y	1.25193	0.0523159	1.76407e-05	1	7906914	T	C	0.772734	Y	1.05342	0.0373724	0.164277	1	7906914	T	C	0.774394	Y	1.0164	0.050662	0.74822	1	7906914	T	C	0.762781	Y	1.13733	0.0515989	0.0132479	1	7906914	T	C	0.776512	Y	0.879256	0.0386668	0.000993584	1
rs836286	1	7927382	intergenic	0.39	UTS2(dist=13831),TNFRSF9(dist=48549)	G	A	0.341469	Y	0.845475	0.046172	0.000277388	1	7927382	G	A	0.317214	Y	0.974507	0.0332719	0.437866	1	7927382	G	A	0.312438	Y	1.01578	0.0454592	0.730424	1	7927382	G	A	0.329791	Y	0.90574	0.0460195	0.0320548	1	7927382	G	A	0.320166	Y	1.11263	0.034897	0.00235644	1
rs2066978	1	7928759	intergenic	0.15	UTS2(dist=15208),TNFRSF9(dist=47172)	T	C	0.749797	Y	1.24248	0.0519168	2.91709e-05	1	7928759	T	C	0.768848	Y	1.03356	0.0371483	0.374562	1	7928759	T	C	0.77043	Y	1.0039	0.0505558	0.938691	1	7928759	T	C	0.7565	Y	1.11912	0.051074	0.0284868	1	7928759	T	C	0.769711	Y	0.888203	0.0385203	0.00230147	1
rs2453021	1	7989566	intronic	0.26	TNFRSF9	T	C	0.374688	Y	0.875541	0.0443134	0.00270729	1	7989566	T	C	0.354468	Y	0.939647	0.0324106	0.0549365	1	7989566	T	C	0.360478	Y	0.924022	0.0438295	0.0714963	1	7989566	T	C	0.354645	Y	0.931572	0.0449227	0.1154	1	7989566	T	C	0.35249	Y	1.09809	0.0341483	0.00634361	1
rs226249	1	8021778	UTR5	0.69	PARK7	T	C	0.4406	Y	0.894317	0.043238	0.00976858	1	8021778	T	C	0.413413	Y	0.964389	0.0313836	0.24805	1	8021778	T	C	0.414465	Y	0.963449	0.0425403	0.381459	1	8021778	T	C	0.414519	Y	0.962576	0.0437129	0.383243	1	8021778	T	C	0.422684	Y	1.07748	0.0333413	0.0254368	1
rs161815	1	8023634	intronic	0.31	PARK7	G	C	0.509018	Y	1.12786	0.0435101	0.00565426	1	8023634	G	C	0.53212	Y	1.04147	0.0312371	0.193341	1	8023634	G	C	0.531839	Y	1.03465	0.0425008	0.422815	1	8023634	G	C	0.52618	Y	1.06579	0.0436406	0.144394	1	8023634	G	C	0.525468	Y	0.929726	0.0334371	0.029372	1
rs226251	1	8024690	intronic	0.69	PARK7	T	C	0.440157	Y	0.895523	0.0431821	0.010587	1	8024690	T	C	0.413322	Y	0.9645	0.0313511	0.249056	1	8024690	T	C	0.414676	Y	0.962835	0.0424621	0.37248	1	8024690	T	C	0.414196	Y	0.964488	0.043665	0.40794	1	8024690	T	C	0.422766	Y	1.07469	0.0332964	0.0307653	1
rs226253	1	8027706	intronic	0.69	PARK7	T	C	0.440089	Y	0.895651	0.0431637	0.0106545	1	8027706	T	C	0.41337	Y	0.964316	0.0313389	0.246377	1	8027706	T	C	0.414848	Y	0.962023	0.0424349	0.361619	1	8027706	T	C	0.414193	Y	0.964349	0.0436478	0.405895	1	8027706	T	C	0.422717	Y	1.07442	0.0332788	0.0312525	1
rs379920	1	8028865	intronic	0.68	PARK7	G	C	0.439485	Y	0.89522	0.0432868	0.0105374	1	8028865	G	C	0.413122	Y	0.962921	0.0314131	0.22917	1	8028865	G	C	0.414889	Y	0.959792	0.042507	0.334376	1	8028865	G	C	0.414379	Y	0.960849	0.0437392	0.361548	1	8028865	G	C	0.42229	Y	1.07385	0.0333704	0.0330115	1
rs147883552	1	8029509				I	D	0.0916502	Y	0.938275	0.0896621	0.477792	1	8029509	I	D	0.0905876	Y	1.16095	0.0633325	0.0178447	1	8029509	I	D	0.090281	Y	1.09476	0.0859536	0.291256	1	8029509	I	D	0.0974886	Y	0.964003	0.0868265	0.673604	1	8029509	I	D	0.0900778	Y	1.02607	0.0683548	0.707301	1
rs2640906	1	8029509				G	A	0.855896	Y	0.989057	0.0648099	0.86516	1	8029509	G	A	0.84994	Y	0.937267	0.045674	0.155177	1	8029509	G	A	0.851026	Y	0.955126	0.0616205	0.455804	1	8029509	G	A	0.847707	Y	0.997536	0.0634872	0.968999	1	8029509	G	A	0.856499	Y	1.00612	0.0500771	0.902907	1
rs2641117	1	8029510				G	A	0.854774	Y	0.982472	0.0646032	0.784219	1	8029510	G	A	0.848141	Y	0.932254	0.0453846	0.121323	1	8029510	G	A	0.849053	Y	0.955153	0.0613112	0.453813	1	8029510	G	A	0.846026	Y	0.987354	0.0630583	0.839913	1	8029510	G	A	0.854336	Y	1.01524	0.0499235	0.761588	1
rs226242	1	8033468	intronic	0.69	PARK7	G	A	0.434986	Y	0.892757	0.0432302	0.00867072	1	8033468	G	A	0.409895	Y	0.961125	0.031441	0.207395	1	8033468	G	A	0.412969	Y	0.957438	0.0425203	0.306417	1	8033468	G	A	0.412285	Y	0.951577	0.043784	0.25739	1	8033468	G	A	0.418722	Y	1.06921	0.0333479	0.0450896	1
rs225092	1	8036075	intronic	0.69	PARK7	G	C	0.434533	Y	0.89308	0.0432773	0.00896104	1	8036075	G	C	0.41003	Y	0.959923	0.0314594	0.193672	1	8036075	G	C	0.412945	Y	0.958188	0.042557	0.315628	1	8036075	G	C	0.412348	Y	0.950959	0.0437964	0.251349	1	8036075	G	C	0.41875	Y	1.06721	0.0333676	0.0515852	1
rs200582176	1	8038690				I	D	0.516002	Y	1.09719	0.0454081	0.041037	1	8038690	I	D	0.540221	Y	1.02003	0.0328576	0.546156	1	8038690	I	D	0.537064	Y	1.03148	0.0444735	0.485821	1	8038690	I	D	0.538351	Y	1.02553	0.0456151	0.580617	1	8038690	I	D	0.52876	Y	0.943357	0.0349716	0.0956353	1
rs111292841	1	8038693				I	D	0.515999	Y	1.0972	0.0454084	0.0410284	1	8038693	I	D	0.540217	Y	1.02003	0.0328578	0.54616	1	8038693	I	D	0.537068	Y	1.03143	0.0444738	0.486531	1	8038693	I	D	0.538349	Y	1.02553	0.0456155	0.580597	1	8038693	I	D	0.528761	Y	0.943347	0.0349721	0.0955822	1
rs172811	1	8039949	intronic	0.69	PARK7	G	A	0.565544	Y	1.11921	0.0432871	0.00926029	1	8039949	G	A	0.589947	Y	1.04175	0.0314666	0.193767	1	8039949	G	A	0.587173	Y	1.04282	0.0425656	0.324658	1	8039949	G	A	0.587726	Y	1.05121	0.043807	0.254719	1	8039949	G	A	0.581274	Y	0.937327	0.0333811	0.0528523	1
rs225093	1	8040177	intronic	0.69	PARK7	T	C	0.423055	Y	0.880309	0.0443102	0.00400552	1	8040177	T	C	0.399904	Y	0.946734	0.0323469	0.0907392	1	8040177	T	C	0.40303	Y	0.936692	0.043694	0.134514	1	8040177	T	C	0.402146	Y	0.937623	0.0450614	0.153456	1	8040177	T	C	0.405095	Y	1.08336	0.0341941	0.0194584	1
rs225119	1	8044361	intronic	0.69	PARK7	T	C	0.43992	Y	0.901826	0.0434201	0.0172968	1	8044361	T	C	0.418311	Y	0.954013	0.0315567	0.135838	1	8044361	T	C	0.419215	Y	0.966995	0.0426224	0.431081	1	8044361	T	C	0.418481	Y	0.955813	0.0438935	0.303571	1	8044361	T	C	0.425065	Y	1.06126	0.0334854	0.0761424	1
rs141467089	1	8047506				I	D	0.434959	Y	0.894485	0.0432723	0.00995287	1	8047506	I	D	0.41096	Y	0.959463	0.0314784	0.188763	1	8047506	I	D	0.413589	Y	0.958867	0.0426107	0.324324	1	8047506	I	D	0.413227	Y	0.95015	0.0438081	0.243541	1	8047506	I	D	0.419558	Y	1.06563	0.0334131	0.0574545	1
rs225123	1	8047668	intergenic	0.67	PARK7(dist=2326),ERRFI1(dist=24111)	G	A	0.434772	Y	0.89289	0.0432733	0.00882598	1	8047668	G	A	0.410533	Y	0.959127	0.031474	0.184987	1	8047668	G	A	0.412849	Y	0.961156	0.0425792	0.352189	1	8047668	G	A	0.412545	Y	0.950963	0.0438191	0.251637	1	8047668	G	A	0.41918	Y	1.06646	0.0334111	0.0544765	1
rs34778213	1	8047932				I	D	0.565245	Y	1.11974	0.0432642	0.00892787	1	8047932	I	D	0.589496	Y	1.04266	0.0314722	0.184465	1	8047932	I	D	0.587203	Y	1.04036	0.0425797	0.352775	1	8047932	I	D	0.587455	Y	1.05176	0.0438142	0.249825	1	8047932	I	D	0.580935	Y	0.937345	0.033406	0.0530987	1
rs72854902	1	8048357	intergenic	0.68	PARK7(dist=3015),ERRFI1(dist=23422)	T	C	0.434773	Y	0.893057	0.0432633	0.00892276	1	8048357	T	C	0.41051	Y	0.959116	0.0314724	0.184843	1	8048357	T	C	0.412792	Y	0.961322	0.0425803	0.354305	1	8048357	T	C	0.412553	Y	0.950789	0.0438143	0.249865	1	8048357	T	C	0.419096	Y	1.06683	0.0334064	0.0531514	1
rs33991668	1	8050348				I	D	0.564828	Y	1.11872	0.0433812	0.00968993	1	8050348	I	D	0.588196	Y	1.04494	0.0315711	0.163955	1	8050348	I	D	0.585797	Y	1.04307	0.0427043	0.323468	1	8050348	I	D	0.586802	Y	1.0521	0.0439473	0.248273	1	8050348	I	D	0.58023	Y	0.937807	0.0335092	0.0556819	1
rs71567340	1	8055141				I	D	0.542866	Y	0.90251	0.0476551	0.031264	1	8055141	I	D	0.527634	Y	0.957099	0.0342418	0.200301	1	8055141	I	D	0.527776	Y	0.991966	0.0464845	0.862238	1	8055141	I	D	0.527059	Y	0.966978	0.0477511	0.481874	1	8055141	I	D	0.533227	Y	1.052	0.0367766	0.167925	1
rs7532413	1	8056453	intergenic	0.68	PARK7(dist=11111),ERRFI1(dist=15326)	G	A	0.564681	Y	1.11994	0.0432169	0.00874989	1	8056453	G	A	0.588909	Y	1.04326	0.0314373	0.178051	1	8056453	G	A	0.586777	Y	1.03912	0.0425292	0.366971	1	8056453	G	A	0.587061	Y	1.05203	0.0437879	0.247191	1	8056453	G	A	0.579877	Y	0.938173	0.0333793	0.0562228	1
rs2745722	1	8056669	intergenic	0.68	PARK7(dist=11327),ERRFI1(dist=15110)	G	A	0.43537	Y	0.892977	0.0432207	0.00880165	1	8056669	G	A	0.411162	Y	0.958504	0.0314385	0.177754	1	8056669	G	A	0.413263	Y	0.962532	0.0425301	0.3693	1	8056669	G	A	0.412995	Y	0.950577	0.0437907	0.247518	1	8056669	G	A	0.420339	Y	1.06534	0.0333851	0.0583144	1
rs225100	1	8066914	intergenic	0.69	PARK7(dist=21572),ERRFI1(dist=4865)	T	C	0.435415	Y	0.893502	0.0432093	0.00914081	1	8066914	T	C	0.411012	Y	0.959318	0.0314321	0.186509	1	8066914	T	C	0.41301	Y	0.964192	0.042516	0.391133	1	8066914	T	C	0.412969	Y	0.950925	0.0437891	0.250928	1	8066914	T	C	0.420155	Y	1.06613	0.0333722	0.0553643	1
rs7556398	1	8069022	intergenic	0.68	PARK7(dist=23680),ERRFI1(dist=2757)	G	A	0.564704	Y	1.11865	0.0432034	0.00943755	1	8069022	G	A	0.58933	Y	1.04121	0.0314378	0.199024	1	8069022	G	A	0.587295	Y	1.0355	0.0425268	0.412104	1	8069022	G	A	0.587117	Y	1.0515	0.0437808	0.251805	1	8069022	G	A	0.579723	Y	0.938699	0.033377	0.058396	1
rs370812	1	8075894	intronic	0.69	ERRFI1	T	C	0.564764	Y	1.11803	0.0431831	0.00976218	1	8075894	T	C	0.589562	Y	1.04029	0.0314214	0.208848	1	8075894	T	C	0.587486	Y	1.03442	0.0425106	0.425999	1	8075894	T	C	0.587225	Y	1.05126	0.0437565	0.253695	1	8075894	T	C	0.57961	Y	0.939262	0.0333682	0.0607542	1
rs400736	1	8078309	intronic	0.69	ERRFI1	T	C	0.44434	Y	0.899091	0.0433854	0.0141894	1	8078309	T	C	0.420812	Y	0.954575	0.0314125	0.138987	1	8078309	T	C	0.422976	Y	0.960562	0.0424781	0.34357	1	8078309	T	C	0.423693	Y	0.941479	0.0437475	0.168475	1	8078309	T	C	0.430528	Y	1.06054	0.0333869	0.0786612	1
rs442862	1	8079494	intronic	0.69	ERRFI1	T	C	0.435224	Y	0.894612	0.0431738	0.00987817	1	8079494	T	C	0.410366	Y	0.961658	0.0314101	0.213362	1	8079494	T	C	0.412514	Y	0.966955	0.0424983	0.429179	1	8079494	T	C	0.412733	Y	0.951253	0.0437374	0.253633	1	8079494	T	C	0.420381	Y	1.06463	0.0333618	0.0608465	1
rs419683	1	8080712	intronic	0.68	ERRFI1	T	G	0.558149	Y	1.12468	0.0434593	0.0068408	1	8080712	T	G	0.582435	Y	1.04051	0.0316445	0.209668	1	8080712	T	G	0.581219	Y	1.02919	0.0427964	0.501477	1	8080712	T	G	0.580359	Y	1.05263	0.044065	0.244816	1	8080712	T	G	0.573112	Y	0.9373	0.0336101	0.0543532	1
rs419683	1	8080712	intronic		ERRFI1	T	G	0.558149	Y	1.12468	0.0434593	0.0068408	1	8080712	T	G	0.582435	Y	1.04051	0.0316445	0.209668	1	8080712	T	G	0.581219	Y	1.02919	0.0427964	0.501477	1	8080712	T	G	0.580359	Y	1.05263	0.044065	0.244816	1	8080712	T	G	0.573112	Y	0.9373	0.0336101	0.0543532	1
rs371452	1	8084051	intronic	0.69	ERRFI1	T	C	0.563678	Y	1.12238	0.0432199	0.00753831	1	8084051	T	C	0.588702	Y	1.03981	0.0314164	0.214109	1	8084051	T	C	0.586393	Y	1.03771	0.0425003	0.383797	1	8084051	T	C	0.585726	Y	1.05502	0.0437361	0.221158	1	8084051	T	C	0.578674	Y	0.937706	0.0333913	0.0544136	1
rs408320	1	8085328	intronic	0.69	ERRFI1	T	C	0.434643	Y	0.895985	0.0432499	0.0110841	1	8085328	T	C	0.410063	Y	0.961142	0.031454	0.207782	1	8085328	T	C	0.412128	Y	0.966701	0.0425677	0.426336	1	8085328	T	C	0.412393	Y	0.951102	0.0437993	0.252805	1	8085328	T	C	0.419978	Y	1.06443	0.0334257	0.0621359	1
rs2294890	1	8086527	upstream	0.68	ERRFI1	T	G	0.430438	Y	0.89005	0.0433887	0.00724873	1	8086527	T	G	0.404361	Y	0.966685	0.0315012	0.282225	1	8086527	T	G	0.407279	Y	0.965758	0.0426699	0.414252	1	8086527	T	G	0.408335	Y	0.949106	0.0438301	0.233828	1	8086527	T	G	0.414728	Y	1.06961	0.0334721	0.0447246	1
rs225126	1	8090615	intergenic	0.68	ERRFI1(dist=4222),SLC45A1(dist=293775)	G	A	0.56962	Y	1.12414	0.0434643	0.00708097	1	8090615	G	A	0.595325	Y	1.0365	0.0315197	0.255536	1	8090615	G	A	0.592512	Y	1.03785	0.0426959	0.384253	1	8090615	G	A	0.591669	Y	1.05549	0.0438914	0.218982	1	8090615	G	A	0.585191	Y	0.934983	0.0335131	0.045195	1
rs225127	1	8093004	intergenic	0.68	ERRFI1(dist=6611),SLC45A1(dist=291386)	G	A	0.430943	Y	0.893901	0.0435967	0.0100752	1	8093004	G	A	0.40631	Y	0.963547	0.0316193	0.24036	1	8093004	G	A	0.409014	Y	0.961484	0.0428311	0.359194	1	8093004	G	A	0.409367	Y	0.948758	0.0440334	0.232722	1	8093004	G	A	0.415906	Y	1.06695	0.0336406	0.054419	1
rs225129	1	8094164	intergenic	0.69	ERRFI1(dist=7771),SLC45A1(dist=290226)	T	A	0.407794	Y	0.905944	0.0439593	0.024636	1	8094164	T	A	0.385238	Y	0.966629	0.031889	0.287331	1	8094164	T	A	0.386559	Y	0.968279	0.043226	0.455898	1	8094164	T	A	0.387667	Y	0.952407	0.0443145	0.27173	1	8094164	T	A	0.394752	Y	1.05869	0.0337687	0.0917803	1
rs225134	1	8098730	intergenic	0.69	ERRFI1(dist=12337),SLC45A1(dist=285660)	G	A	0.592569	Y	1.1015	0.0439108	0.0277005	1	8098730	G	A	0.614916	Y	1.03531	0.0318445	0.27602	1	8098730	G	A	0.613415	Y	1.03429	0.0431711	0.434845	1	8098730	G	A	0.612548	Y	1.0503	0.0442542	0.268039	1	8098730	G	A	0.605597	Y	0.944556	0.0337348	0.0914351	1
rs2307539	1	8099130				I	D	0.588426	Y	1.10885	0.043928	0.0186584	1	8099130	I	D	0.611895	Y	1.03666	0.0319063	0.259354	1	8099130	I	D	0.610744	Y	1.0323	0.0432567	0.462466	1	8099130	I	D	0.610387	Y	1.04636	0.0443391	0.307243	1	8099130	I	D	0.602702	Y	0.938756	0.0337846	0.061879	1
rs225095	1	8102801	intergenic	0.69	ERRFI1(dist=16408),SLC45A1(dist=281589)	T	C	0.407315	Y	0.907708	0.0439277	0.0274998	1	8102801	T	C	0.384949	Y	0.96602	0.0318554	0.277974	1	8102801	T	C	0.386411	Y	0.967047	0.0431892	0.437914	1	8102801	T	C	0.387318	Y	0.952083	0.0442687	0.267899	1	8102801	T	C	0.394234	Y	1.059	0.033743	0.0899278	1
rs225096	1	8105600	intergenic	0.69	ERRFI1(dist=19207),SLC45A1(dist=278790)	G	C	0.407217	Y	0.907881	0.0439306	0.0278161	1	8105600	G	C	0.384881	Y	0.966112	0.0318582	0.279343	1	8105600	G	C	0.386334	Y	0.967132	0.0431938	0.439158	1	8105600	G	C	0.387244	Y	0.952164	0.0442735	0.268779	1	8105600	G	C	0.39415	Y	1.05891	0.033745	0.0904126	1
rs225118	1	8108754	intergenic	0.61	ERRFI1(dist=22361),SLC45A1(dist=275636)	G	A	0.408405	Y	0.907979	0.0438599	0.0277385	1	8108754	G	A	0.38639	Y	0.966029	0.0317988	0.277242	1	8108754	G	A	0.387996	Y	0.969775	0.0430749	0.476212	1	8108754	G	A	0.388977	Y	0.953141	0.0441884	0.277989	1	8108754	G	A	0.395769	Y	1.05662	0.0337128	0.102882	1
rs9730618	1	8110906	intergenic	0.65	ERRFI1(dist=24513),SLC45A1(dist=273484)	G	C	0.411339	Y	0.906605	0.0441011	0.0261955	1	8110906	G	C	0.388861	Y	0.965173	0.0319667	0.267622	1	8110906	G	C	0.390564	Y	0.968192	0.0433497	0.455928	1	8110906	G	C	0.391196	Y	0.951483	0.0444569	0.263821	1	8110906	G	C	0.397334	Y	1.06236	0.0338453	0.0744148	1
rs9434981	1	8111314	intergenic	0.69	ERRFI1(dist=24921),SLC45A1(dist=273076)	G	C	0.407071	Y	0.908028	0.0439355	0.0280963	1	8111314	G	C	0.384751	Y	0.966285	0.0318645	0.281941	1	8111314	G	C	0.386199	Y	0.967332	0.0432047	0.442112	1	8111314	G	C	0.38711	Y	0.952241	0.0442848	0.269696	1	8111314	G	C	0.393982	Y	1.05896	0.0337475	0.090145	1
rs11121075	1	8112351	intergenic	0.69	ERRFI1(dist=25958),SLC45A1(dist=272039)	G	A	0.592984	Y	1.1012	0.0439394	0.028236	1	8112351	G	A	0.615302	Y	1.03478	0.0318681	0.283529	1	8112351	G	A	0.61386	Y	1.0337	0.0432113	0.443089	1	8112351	G	A	0.61294	Y	1.05011	0.0442903	0.270172	1	8112351	G	A	0.606086	Y	0.944272	0.0337493	0.0898791	1
rs225104	1	8119903	intergenic	0.65	ERRFI1(dist=33510),SLC45A1(dist=264487)	G	A	0.592563	Y	1.09947	0.0439035	0.0307787	1	8119903	G	A	0.614882	Y	1.03252	0.0318417	0.314968	1	8119903	G	A	0.612714	Y	1.03267	0.0431349	0.456113	1	8119903	G	A	0.61187	Y	1.05038	0.0442596	0.267341	1	8119903	G	A	0.60584	Y	0.944351	0.0337338	0.0902005	1
rs225105	1	8121125	intergenic	0.62	ERRFI1(dist=34732),SLC45A1(dist=263265)	G	A	0.592776	Y	1.0982	0.043921	0.0329542	1	8121125	G	A	0.614996	Y	1.03252	0.0318647	0.315336	1	8121125	G	A	0.613201	Y	1.03608	0.0431969	0.412019	1	8121125	G	A	0.612953	Y	1.0461	0.0443104	0.30965	1	8121125	G	A	0.605803	Y	0.94491	0.0337377	0.0936071	1
rs225106	1	8121822	intergenic	0.69	ERRFI1(dist=35429),SLC45A1(dist=262568)	T	C	0.406497	Y	0.909419	0.0439584	0.030776	1	8121822	T	C	0.38409	Y	0.968074	0.0318903	0.309084	1	8121822	T	C	0.385918	Y	0.967332	0.0432333	0.442423	1	8121822	T	C	0.386779	Y	0.952116	0.044318	0.268776	1	8121822	T	C	0.393193	Y	1.05963	0.0337602	0.0867798	1
rs225109	1	8123062	intergenic	0.69	ERRFI1(dist=36669),SLC45A1(dist=261328)	T	C	0.406463	Y	0.909507	0.04396	0.0309544	1	8123062	T	C	0.384064	Y	0.96812	0.0318914	0.30981	1	8123062	T	C	0.385904	Y	0.967321	0.0432356	0.442279	1	8123062	T	C	0.386767	Y	0.952108	0.0443201	0.268711	1	8123062	T	C	0.393157	Y	1.05964	0.0337601	0.0867495	1
rs225110	1	8123684	intergenic	0.69	ERRFI1(dist=37291),SLC45A1(dist=260706)	G	A	0.593577	Y	1.09934	0.0439601	0.0312011	1	8123684	G	A	0.615956	Y	1.03287	0.0318914	0.3107	1	8123684	G	A	0.614103	Y	1.03381	0.0432359	0.441871	1	8123684	G	A	0.613262	Y	1.05021	0.0443208	0.269557	1	8123684	G	A	0.606869	Y	0.943794	0.0337602	0.0871916	1
rs225113	1	8125087	intergenic	0.62	ERRFI1(dist=38694),SLC45A1(dist=259303)	G	A	0.592801	Y	1.09801	0.0439187	0.0332652	1	8125087	G	A	0.615027	Y	1.03176	0.0318637	0.326607	1	8125087	G	A	0.613196	Y	1.03509	0.0432027	0.424839	1	8125087	G	A	0.612933	Y	1.04525	0.0443167	0.318473	1	8125087	G	A	0.605781	Y	0.945103	0.0337328	0.0947444	1
rs225114	1	8125107	intergenic	0.69	ERRFI1(dist=38714),SLC45A1(dist=259283)	G	A	0.593603	Y	1.09823	0.0439464	0.0330071	1	8125107	G	A	0.61584	Y	1.03127	0.0318879	0.334377	1	8125107	G	A	0.613873	Y	1.03362	0.0432513	0.444666	1	8125107	G	A	0.6129	Y	1.04961	0.0443152	0.275103	1	8125107	G	A	0.606515	Y	0.945207	0.033758	0.0956435	1
rs55755756	1	8139631	intergenic	0.02	ERRFI1(dist=53238),SLC45A1(dist=244759)	G	A	0.965906	Y	0.922317	0.135103	0.548595	1	8139631	G	A	0.969192	Y	0.889068	0.100252	0.238194	1	8139631	G	A	0.972872	Y	0.722694	0.143707	0.0220403	1	8139631	G	A	0.967771	Y	0.930269	0.138054	0.597964	1	8139631	G	A	0.962997	Y	1.07751	0.105095	0.473029	1
rs12758337	1	8145294	intergenic	0.29	ERRFI1(dist=58901),SLC45A1(dist=239096)	T	C	0.379923	Y	0.882858	0.0444921	0.00510776	1	8145294	T	C	0.356216	Y	0.964619	0.03232	0.265253	1	8145294	T	C	0.357712	Y	0.946392	0.0441242	0.211905	1	8145294	T	C	0.355048	Y	0.959329	0.0450764	0.357602	1	8145294	T	C	0.362716	Y	1.0802	0.0340877	0.0240547	1
rs55634431	1	8149549	intergenic	0.29	ERRFI1(dist=63156),SLC45A1(dist=234841)	G	A	0.62054	Y	1.13369	0.0445419	0.00484783	1	8149549	G	A	0.644238	Y	1.03676	0.032363	0.264824	1	8149549	G	A	0.642274	Y	1.05913	0.0441772	0.193621	1	8149549	G	A	0.64522	Y	1.04223	0.0451208	0.359891	1	8149549	G	A	0.637468	Y	0.926722	0.0341484	0.0262973	1
rs72634257	1	8149779	intergenic	0.02	ERRFI1(dist=63386),SLC45A1(dist=234611)	T	C	0.0340677	Y	1.09629	0.135156	0.495275	1	8149779	T	C	0.0307909	Y	1.13338	0.10024	0.208888	1	8149779	T	C	0.0270362	Y	1.4127	0.143913	0.0148985	1	8149779	T	C	0.0319649	Y	1.09643	0.138794	0.503241	1	8149779	T	C	0.0370624	Y	0.924399	0.105227	0.450227	1
rs11121086	1	8151224	intergenic	0.29	ERRFI1(dist=64831),SLC45A1(dist=233166)	G	A	0.6288	Y	1.12611	0.0446647	0.00784282	1	8151224	G	A	0.650514	Y	1.04225	0.0324353	0.202264	1	8151224	G	A	0.649387	Y	1.05876	0.0442269	0.196868	1	8151224	G	A	0.65231	Y	1.04412	0.045256	0.340778	1	8151224	G	A	0.643681	Y	0.933232	0.0342526	0.0442744	1
rs6694154	1	8163520	intergenic	0.33	ERRFI1(dist=77127),SLC45A1(dist=220870)	G	A	0.625942	Y	1.13261	0.0452981	0.0059817	1	8163520	G	A	0.647938	Y	1.04101	0.0328453	0.221308	1	8163520	G	A	0.647261	Y	1.05633	0.0448288	0.221665	1	8163520	G	A	0.649007	Y	1.04815	0.0458102	0.305381	1	8163520	G	A	0.641441	Y	0.929409	0.0345827	0.034822	1
rs151321764	1	8163941				I	D	0.376182	Y	0.88336	0.0453018	0.00619047	1	8163941	I	D	0.354221	Y	0.961336	0.0328474	0.230185	1	8163941	I	D	0.355691	Y	0.944629	0.0447902	0.203585	1	8163941	I	D	0.353274	Y	0.955334	0.0458243	0.319369	1	8163941	I	D	0.360398	Y	1.0755	0.0346021	0.035973	1
rs10864328	1	8164456	intergenic	0.42	ERRFI1(dist=78063),SLC45A1(dist=219934)	G	C	0.624033	Y	1.13097	0.0452919	0.00658495	1	8164456	G	C	0.645819	Y	1.04056	0.0328452	0.22636	1	8164456	G	C	0.644545	Y	1.05612	0.0447915	0.222984	1	8164456	G	C	0.646844	Y	1.04621	0.0458165	0.324802	1	8164456	G	C	0.639423	Y	0.931205	0.0345988	0.0399707	1
rs10864329	1	8164460	intergenic	0.42	ERRFI1(dist=78067),SLC45A1(dist=219930)	G	A	0.624035	Y	1.13095	0.0452945	0.00659462	1	8164460	G	A	0.64582	Y	1.04054	0.0328474	0.226567	1	8164460	G	A	0.644547	Y	1.05611	0.0447944	0.223119	1	8164460	G	A	0.646845	Y	1.04621	0.0458195	0.324889	1	8164460	G	A	0.639421	Y	0.931218	0.0346009	0.0400225	1
rs4573544	1	8165247	intergenic	0.33	ERRFI1(dist=78854),SLC45A1(dist=219143)	T	C	0.37401	Y	0.883785	0.0453359	0.00643404	1	8165247	T	C	0.352172	Y	0.961239	0.032871	0.229327	1	8165247	T	C	0.35292	Y	0.946678	0.0448724	0.222165	1	8165247	T	C	0.351045	Y	0.954577	0.0458499	0.311347	1	8165247	T	C	0.358758	Y	1.0748	0.0346016	0.0376618	1
rs7553544	1	8165719	intergenic	0.31	ERRFI1(dist=79326),SLC45A1(dist=218671)	G	A	0.626973	Y	1.13098	0.0454128	0.00672857	1	8165719	G	A	0.648723	Y	1.03968	0.0329483	0.237782	1	8165719	G	A	0.647609	Y	1.05724	0.0449662	0.2159	1	8165719	G	A	0.649832	Y	1.04744	0.0459494	0.313876	1	8165719	G	A	0.642188	Y	0.930473	0.0346782	0.0382856	1
rs10864330	1	8168564	intergenic	0.33	ERRFI1(dist=82171),SLC45A1(dist=215826)	T	C	0.373562	Y	0.88542	0.0454643	0.00744191	1	8168564	T	C	0.352066	Y	0.96138	0.0329689	0.232453	1	8168564	T	C	0.352913	Y	0.94659	0.0450126	0.222825	1	8168564	T	C	0.350749	Y	0.955367	0.0459901	0.321491	1	8168564	T	C	0.358731	Y	1.07319	0.0347029	0.042405	1
rs11121090	1	8168634	intergenic	0.33	ERRFI1(dist=82241),SLC45A1(dist=215756)	T	C	0.373565	Y	0.885439	0.0454692	0.00745866	1	8168634	T	C	0.352227	Y	0.961033	0.0329697	0.228215	1	8168634	T	C	0.352945	Y	0.946504	0.0450183	0.222114	1	8168634	T	C	0.350749	Y	0.955672	0.0460007	0.325003	1	8168634	T	C	0.358789	Y	1.07287	0.0347056	0.0433031	1
rs4601608	1	8168808	intergenic	0.33	ERRFI1(dist=82415),SLC45A1(dist=215582)	G	A	0.37353	Y	0.88543	0.0454751	0.00746121	1	8168808	G	A	0.352059	Y	0.961425	0.0329773	0.233127	1	8168808	G	A	0.352901	Y	0.94674	0.0450233	0.224267	1	8168808	G	A	0.350732	Y	0.955467	0.0460024	0.322729	1	8168808	G	A	0.358714	Y	1.07314	0.0347113	0.0426103	1
rs4908730	1	8169795	intergenic	0.33	ERRFI1(dist=83402),SLC45A1(dist=214595)	T	C	0.367378	Y	0.890935	0.0459934	0.0120567	1	8169795	T	C	0.347024	Y	0.963748	0.0333294	0.268121	1	8169795	T	C	0.348031	Y	0.94871	0.04549	0.247232	1	8169795	T	C	0.345981	Y	0.955745	0.0464561	0.330595	1	8169795	T	C	0.353398	Y	1.07003	0.0351265	0.0546771	1
rs6672977	1	8171447	intergenic	0.33	ERRFI1(dist=85054),SLC45A1(dist=212943)	G	A	0.624962	Y	1.1279	0.0455044	0.00817469	1	8171447	G	A	0.647557	Y	1.03552	0.0330071	0.290487	1	8171447	G	A	0.646527	Y	1.05353	0.0450759	0.247486	1	8171447	G	A	0.64875	Y	1.04272	0.0460259	0.364021	1	8171447	G	A	0.640111	Y	0.930968	0.0347464	0.0401098	1
rs6664728	1	8171586	intergenic	0.29	ERRFI1(dist=85193),SLC45A1(dist=212804)	T	C	0.626426	Y	1.12719	0.0455354	0.00856165	1	8171586	T	C	0.648891	Y	1.03441	0.0330352	0.30603	1	8171586	T	C	0.647547	Y	1.05423	0.045113	0.241877	1	8171586	T	C	0.649827	Y	1.04355	0.0460662	0.35541	1	8171586	T	C	0.641515	Y	0.931021	0.0347753	0.0404418	1
rs12129505	1	8171734	intergenic	0.29	ERRFI1(dist=85341),SLC45A1(dist=212656)	T	C	0.62645	Y	1.12715	0.0455412	0.00859018	1	8171734	T	C	0.648896	Y	1.03438	0.0330394	0.30643	1	8171734	T	C	0.647557	Y	1.05413	0.0451185	0.242784	1	8171734	T	C	0.649844	Y	1.04346	0.0460724	0.356495	1	8171734	T	C	0.641526	Y	0.931069	0.0347795	0.0406097	1
rs10864331	1	8172178	intergenic	0.4	ERRFI1(dist=85785),SLC45A1(dist=212212)	G	A	0.376843	Y	0.887304	0.0455189	0.00862634	1	8172178	G	A	0.354798	Y	0.964649	0.033022	0.275965	1	8172178	G	A	0.35619	Y	0.948614	0.045063	0.241872	1	8172178	G	A	0.353203	Y	0.960972	0.0460632	0.388043	1	8172178	G	A	0.361738	Y	1.07235	0.0347827	0.0452119	1
rs11584609	1	8172304	intergenic	0.29	ERRFI1(dist=85911),SLC45A1(dist=212086)	G	A	0.626698	Y	1.12625	0.0455866	0.00911489	1	8172304	G	A	0.648849	Y	1.03456	0.0330675	0.304395	1	8172304	G	A	0.647528	Y	1.05407	0.0451581	0.243712	1	8172304	G	A	0.650061	Y	1.04242	0.0461183	0.368268	1	8172304	G	A	0.641564	Y	0.931901	0.0348126	0.0433783	1
rs35700109	1	8173645				I	D	0.371437	Y	0.892841	0.0456946	0.0131336	1	8173645	I	D	0.350938	Y	0.966372	0.0331345	0.302113	1	8173645	I	D	0.351481	Y	0.950608	0.0452873	0.263494	1	8173645	I	D	0.348878	Y	0.963882	0.0462111	0.426556	1	8173645	I	D	0.357555	Y	1.06791	0.0349032	0.060476	1
rs4418631	1	8174197	intergenic	0.31	ERRFI1(dist=87804),SLC45A1(dist=210193)	G	A	0.628761	Y	1.11991	0.0456939	0.0132124	1	8174197	G	A	0.649157	Y	1.0351	0.0331331	0.297972	1	8174197	G	A	0.648703	Y	1.05182	0.045277	0.264664	1	8174197	G	A	0.651227	Y	1.03807	0.046202	0.419308	1	8174197	G	A	0.642674	Y	0.936263	0.0349007	0.0598624	1
rs34617986	1	8177565	intergenic	0.31	ERRFI1(dist=91172),SLC45A1(dist=206825)	G	A	0.628256	Y	1.12215	0.0457745	0.0118241	1	8177565	G	A	0.648924	Y	1.03342	0.0332056	0.322399	1	8177565	G	A	0.648452	Y	1.05035	0.0453888	0.279254	1	8177565	G	A	0.651213	Y	1.03409	0.0463308	0.469852	1	8177565	G	A	0.641714	Y	0.938026	0.0349484	0.0678885	1
rs7551900	1	8178526	intergenic	0.33	ERRFI1(dist=92133),SLC45A1(dist=205864)	C	A	0.369644	Y	0.888697	0.0460415	0.0103917	1	8178526	C	A	0.34883	Y	0.969785	0.0333844	0.358279	1	8178526	C	A	0.350034	Y	0.947152	0.0456539	0.234466	1	8178526	C	A	0.347101	Y	0.967009	0.0465825	0.471892	1	8178526	C	A	0.356596	Y	1.06448	0.0351355	0.0761088	1
rs7540528	1	8178624	intergenic	0.4	ERRFI1(dist=92231),SLC45A1(dist=205766)	T	C	0.372425	Y	0.887703	0.0459722	0.00957648	1	8178624	T	C	0.351728	Y	0.967714	0.033344	0.325184	1	8178624	T	C	0.352847	Y	0.950486	0.0455918	0.265483	1	8178624	T	C	0.349975	Y	0.967091	0.0464841	0.472078	1	8178624	T	C	0.358639	Y	1.06605	0.0351093	0.0692279	1
rs9651154	1	8180124	intergenic	0.29	ERRFI1(dist=93731),SLC45A1(dist=204266)	G	A	0.631577	Y	1.12209	0.045964	0.0122201	1	8180124	G	A	0.652105	Y	1.02795	0.0333933	0.409321	1	8180124	G	A	0.651077	Y	1.04739	0.0456008	0.31003	1	8180124	G	A	0.652828	Y	1.03757	0.046489	0.428078	1	8180124	G	A	0.643988	Y	0.941955	0.0350963	0.0892275	1
rs12711516	1	8181227	intergenic	0.32	ERRFI1(dist=94834),SLC45A1(dist=203163)	G	C	0.629504	Y	1.12096	0.0459858	0.0130407	1	8181227	G	C	0.649685	Y	1.03155	0.0333306	0.351534	1	8181227	G	C	0.649045	Y	1.05005	0.0455555	0.283799	1	8181227	G	C	0.651214	Y	1.03542	0.0464634	0.454306	1	8181227	G	C	0.642026	Y	0.941394	0.0350836	0.0859682	1
rs7550111	1	8181825	intergenic	0.41	ERRFI1(dist=95432),SLC45A1(dist=202565)	T	C	0.373436	Y	0.890122	0.0459176	0.011258	1	8181825	T	C	0.352966	Y	0.968127	0.0333004	0.330874	1	8181825	T	C	0.35403	Y	0.953044	0.0454757	0.290376	1	8181825	T	C	0.351583	Y	0.965513	0.0464083	0.450001	1	8181825	T	C	0.360243	Y	1.0629	0.035062	0.082645	1
rs6689114	1	8184231	intergenic	0.29	ERRFI1(dist=97838),SLC45A1(dist=200159)	C	A	0.629341	Y	1.124	0.0465995	0.0121372	1	8184231	C	A	0.647667	Y	1.0331	0.0337004	0.334112	1	8184231	C	A	0.647462	Y	1.04863	0.046097	0.303106	1	8184231	C	A	0.648685	Y	1.04124	0.0469574	0.39004	1	8184231	C	A	0.641043	Y	0.944179	0.0355641	0.107121	1
rs6701660	1	8184303	intergenic	0.3	ERRFI1(dist=97910),SLC45A1(dist=200087)	C	A	0.37275	Y	0.885149	0.046629	0.00889397	1	8184303	C	A	0.353279	Y	0.970684	0.0337298	0.377871	1	8184303	C	A	0.35362	Y	0.955748	0.0461207	0.326539	1	8184303	C	A	0.352952	Y	0.96068	0.0469651	0.393615	1	8184303	C	A	0.360555	Y	1.06143	0.0355747	0.0945792	1
rs61772247	1	8185052	intergenic	0.29	ERRFI1(dist=98659),SLC45A1(dist=199338)	G	A	0.630051	Y	1.12393	0.0467715	0.0125046	1	8185052	G	A	0.648189	Y	1.03217	0.0338042	0.349162	1	8185052	G	A	0.647895	Y	1.04672	0.0462446	0.323581	1	8185052	G	A	0.649167	Y	1.04076	0.0471083	0.396955	1	8185052	G	A	0.641471	Y	0.945037	0.0356918	0.114064	1
rs76164182	1	8291827	intergenic	0.01	ERRFI1(dist=205434),SLC45A1(dist=92563)	T	C	0.982499	Y	0.583658	0.159814	0.000511856	1	8291827	T	C	0.977112	Y	1.26535	0.112605	0.038031	1	8291827	T	C	0.97825	Y	1.03381	0.147565	0.821883	1	8291827	T	C	0.976052	Y	1.13942	0.147289	0.381929	1	8291827	T	C	0.979058	Y	1.21393	0.134821	0.13877	1
rs12042692	1	9320004	intronic	0.68	H6PD	T	G	0.656295	Y	1.02023	0.0457738	0.661707	1	9320004	T	G	0.667788	Y	0.909588	0.0331423	0.00417406	1	9320004	T	G	0.669045	Y	0.849853	0.0444994	0.000245286	1	9320004	T	G	0.671229	Y	0.909183	0.0462818	0.038939	1	9320004	T	G	0.655243	Y	1.00605	0.0350717	0.863422	1
rs62642596	1	9320387	intronic	0.43	H6PD	T	C	0.486907	Y	1.07645	0.0437431	0.0920523	1	9320387	T	C	0.509124	Y	0.893258	0.0314077	0.000322216	1	9320387	T	C	0.497459	Y	0.902816	0.0425979	0.016332	1	9320387	T	C	0.501735	Y	0.934433	0.0437041	0.120672	1	9320387	T	C	0.49202	Y	0.983256	0.0333222	0.612303	1
rs146783463	1	9743287	intronic	0.01	PIK3CD	G	A	0.970733	Y	1.48617	0.147771	0.00747945	1	9743287	G	A	0.973282	Y	0.929714	0.102942	0.477563	1	9743287	G	A	0.973482	Y	0.95199	0.138564	0.722141	1	9743287	G	A	0.968998	Y	1.17695	0.135162	0.234884	1	9743287	G	A	0.972214	Y	0.980954	0.104874	0.854908	1
rs72633862	1	9746065	intronic	0.01	PIK3CD	T	G	0.029209	Y	0.673502	0.14821	0.00780483	1	9746065	T	G	0.0266052	Y	1.07711	0.103376	0.470979	1	9746065	T	G	0.0263928	Y	1.05333	0.139167	0.708479	1	9746065	T	G	0.0309649	Y	0.848766	0.135536	0.233195	1	9746065	T	G	0.0277117	Y	1.01987	0.105166	0.851973	1
rs11121529	1	10271688	intronic	0.17	KIF1B	G	C	0.128386	Y	1.06462	0.0656425	0.339424	1	10271688	G	C	0.120117	Y	1.12783	0.0477297	0.0113074	1	10271688	G	C	0.118136	Y	1.13262	0.0647914	0.0537059	1	10271688	G	C	0.126056	Y	1.0776	0.065464	0.250602	1	10271688	G	C	0.126065	Y	1.03077	0.0503871	0.548918	1
rs1188529	1	10525914	intronic	0.63	DFFA	T	A	0.687923	Y	1.03235	0.0466235	0.494756	1	10525914	T	A	0.67282	Y	1.13063	0.0333336	0.000234773	1	10525914	T	A	0.675622	Y	1.11651	0.045188	0.0147824	1	10525914	T	A	0.66294	Y	1.18106	0.0459582	0.000316598	1	10525914	T	A	0.690974	Y	0.992706	0.0358285	0.838171	1
rs685746	1	10537437	intronic	0.57	PEX14	G	C	0.686502	Y	1.0294	0.0465453	0.533683	1	10537437	G	C	0.671718	Y	1.12466	0.0332476	0.000417143	1	10537437	G	C	0.674206	Y	1.10705	0.044974	0.0238142	1	10537437	G	C	0.662743	Y	1.17303	0.0458616	0.000537039	1	10537437	G	C	0.689133	Y	0.993804	0.0357359	0.861976	1
rs1152739	1	10538951	intronic	0.77	PEX14	T	C	0.302812	Y	0.958601	0.0471471	0.370024	1	10538951	T	C	0.316472	Y	0.878651	0.0335802	0.00011966	1	10538951	T	C	0.313968	Y	0.891047	0.0455514	0.0113741	1	10538951	T	C	0.326088	Y	0.847627	0.0462548	0.000380386	1	10538951	T	C	0.2987	Y	1.01077	0.0360611	0.766628	1
rs607941	1	10539543	intronic	0.77	PEX14	T	C	0.697473	Y	1.04183	0.0471662	0.385073	1	10539543	T	C	0.683535	Y	1.13801	0.0335759	0.000120716	1	10539543	T	C	0.686034	Y	1.12223	0.0455446	0.0113886	1	10539543	T	C	0.673913	Y	1.17987	0.0462471	0.00037665	1	10539543	T	C	0.701323	Y	0.990609	0.0360657	0.79374	1
rs10864458	1	10541293	intronic	0.57	PEX14	T	C	0.686042	Y	1.02741	0.0465298	0.561171	1	10541293	T	C	0.670393	Y	1.12438	0.0332166	0.000423607	1	10541293	T	C	0.671706	Y	1.11227	0.0449001	0.0178595	1	10541293	T	C	0.662588	Y	1.16809	0.0458705	0.000751997	1	10541293	T	C	0.688051	Y	0.997207	0.0357164	0.937628	1
rs652771	1	10542714	intronic	0.78	PEX14	G	A	0.302539	Y	0.958809	0.0472051	0.37307	1	10542714	G	A	0.316244	Y	0.879007	0.0335978	0.000126707	1	10542714	G	A	0.313914	Y	0.891272	0.0455584	0.0115677	1	10542714	G	A	0.326087	Y	0.847028	0.0462803	0.000361737	1	10542714	G	A	0.298604	Y	1.0099	0.036088	0.784921	1
rs34647980	1	10543817				I	D	0.694452	Y	1.04695	0.0471256	0.330423	1	10543817	I	D	0.681973	Y	1.13039	0.0335774	0.000267301	1	10543817	I	D	0.683927	Y	1.10962	0.0454418	0.0221496	1	10543817	I	D	0.67217	Y	1.17452	0.0462744	0.00054653	1	10543817	I	D	0.698879	Y	0.987491	0.0360072	0.726844	1
rs55827245	1	10543820				I	D	0.691169	Y	1.04383	0.0471564	0.363168	1	10543820	I	D	0.67853	Y	1.13282	0.0335703	0.000207397	1	10543820	I	D	0.680824	Y	1.10693	0.0454439	0.0254673	1	10543820	I	D	0.67036	Y	1.16817	0.0462884	0.000837173	1	10543820	I	D	0.69572	Y	0.986166	0.0359554	0.698667	1
rs2781232	1	10544388	intronic	0.78	PEX14	T	C	0.302582	Y	0.958252	0.0472284	0.366735	1	10544388	T	C	0.31617	Y	0.879135	0.033614	0.000129911	1	10544388	T	C	0.313924	Y	0.891567	0.0455649	0.0118214	1	10544388	T	C	0.326095	Y	0.846887	0.0463006	0.000358982	1	10544388	T	C	0.298557	Y	1.01038	0.036103	0.775089	1
rs668805	1	10544547	intronic	0.78	PEX14	G	A	0.302587	Y	0.958214	0.0472289	0.366294	1	10544547	G	A	0.316169	Y	0.879159	0.0336143	0.000130385	1	10544547	G	A	0.313923	Y	0.891626	0.0455646	0.0118702	1	10544547	G	A	0.326095	Y	0.846896	0.0463012	0.000359369	1	10544547	G	A	0.298648	Y	1.01009	0.0361009	0.781126	1
rs669701	1	10544725	intronic	0.71	PEX14	G	A	0.696159	Y	1.0434	0.0472434	0.368637	1	10544725	G	A	0.682432	Y	1.13574	0.0336	0.000155028	1	10544725	G	A	0.684333	Y	1.11864	0.0454797	0.0137512	1	10544725	G	A	0.673422	Y	1.17455	0.0462917	0.000548284	1	10544725	G	A	0.69971	Y	0.99149	0.0360682	0.812803	1
rs587916	1	10545590	intronic	0.78	PEX14	G	A	0.302589	Y	0.957679	0.0472303	0.36008	1	10545590	G	A	0.316103	Y	0.879083	0.0336234	0.000129555	1	10545590	G	A	0.313848	Y	0.891932	0.0455626	0.0121228	1	10545590	G	A	0.326095	Y	0.846681	0.046305	0.000352411	1	10545590	G	A	0.298626	Y	1.01023	0.0361036	0.778166	1
rs6540933	1	10547263	intronic	0.74	PEX14	T	C	0.694996	Y	1.05104	0.0472319	0.292124	1	10547263	T	C	0.682177	Y	1.13769	0.033672	0.000130455	1	10547263	T	C	0.684627	Y	1.11907	0.045644	0.0137724	1	10547263	T	C	0.672403	Y	1.18073	0.0463699	0.000367701	1	10547263	T	C	0.69986	Y	0.98728	0.0361211	0.723238	1
rs1188528	1	10547687	intronic	0.65	PEX14	G	A	0.306915	Y	0.950637	0.0472073	0.283754	1	10547687	G	A	0.31931	Y	0.881859	0.033639	0.000189848	1	10547687	G	A	0.317256	Y	0.89797	0.0455178	0.0181295	1	10547687	G	A	0.328148	Y	0.852421	0.0463408	0.000611143	1	10547687	G	A	0.302667	Y	1.01158	0.0360577	0.74977	1
rs585870	1	10549628	intronic	0.77	PEX14	C	A	0.303405	Y	0.957011	0.0472254	0.352323	1	10549628	C	A	0.31623	Y	0.881778	0.0336233	0.000186625	1	10549628	C	A	0.313944	Y	0.897519	0.0455428	0.0176624	1	10549628	C	A	0.326201	Y	0.849099	0.0463052	0.000443868	1	10549628	C	A	0.299683	Y	1.01033	0.0360823	0.775833	1
rs1188526	1	10549848	intronic	0.78	PEX14	G	C	0.302656	Y	0.956769	0.0472456	0.349765	1	10549848	G	C	0.316014	Y	0.880518	0.0336337	0.000158254	1	10549848	G	C	0.313832	Y	0.895092	0.0455708	0.0150754	1	10549848	G	C	0.326101	Y	0.847973	0.0463089	0.000399262	1	10549848	G	C	0.298725	Y	1.00999	0.0360998	0.783104	1
rs1188525	1	10550877	intronic	0.78	PEX14	G	A	0.697346	Y	1.04551	0.0472469	0.346427	1	10550877	G	A	0.68402	Y	1.13562	0.0336324	0.000159363	1	10550877	G	A	0.686177	Y	1.11729	0.0455672	0.0149969	1	10550877	G	A	0.673911	Y	1.17931	0.0463067	0.000398376	1	10550877	G	A	0.701282	Y	0.990053	0.0360979	0.781958	1
rs657244	1	10551763	intronic	0.75	PEX14	G	A	0.697247	Y	1.04523	0.0472493	0.349374	1	10551763	G	A	0.68398	Y	1.13533	0.0336358	0.000164658	1	10551763	G	A	0.686044	Y	1.11731	0.045568	0.0149868	1	10551763	G	A	0.673855	Y	1.17916	0.046308	0.000402662	1	10551763	G	A	0.70117	Y	0.990038	0.0360991	0.781639	1
rs597438	1	10554505	intronic	0.77	PEX14	G	A	0.696839	Y	1.04211	0.0472152	0.382462	1	10554505	G	A	0.683263	Y	1.13265	0.0335758	0.000211726	1	10554505	G	A	0.685899	Y	1.11373	0.0455333	0.0180733	1	10554505	G	A	0.673532	Y	1.17428	0.0462828	0.000556868	1	10554505	G	A	0.700202	Y	0.992885	0.0360705	0.843144	1
rs596537	1	10554709	intronic	0.68	PEX14	T	G	0.694464	Y	1.04523	0.0471318	0.348093	1	10554709	T	G	0.681543	Y	1.12884	0.033524	0.000306312	1	10554709	T	G	0.683705	Y	1.1075	0.0453676	0.0244977	1	10554709	T	G	0.672259	Y	1.17021	0.0462417	0.000723006	1	10554709	T	G	0.697691	Y	0.992151	0.0359873	0.826765	1
rs620405	1	10554794	intronic	0.71	PEX14	T	C	0.303892	Y	0.959825	0.0472049	0.38521	1	10554794	T	C	0.317707	Y	0.884801	0.0335475	0.000269324	1	10554794	T	C	0.315719	Y	0.89958	0.0454371	0.0199285	1	10554794	T	C	0.32686	Y	0.85523	0.0462462	0.000770556	1	10554794	T	C	0.301189	Y	1.00408	0.0360383	0.909975	1
rs622623	1	10555257	intronic	0.68	PEX14	T	C	0.694336	Y	1.0454	0.0471217	0.346285	1	10555257	T	C	0.681572	Y	1.12814	0.0335227	0.000328621	1	10555257	T	C	0.683768	Y	1.10663	0.0453669	0.0256116	1	10555257	T	C	0.672251	Y	1.1697	0.046238	0.000747544	1	10555257	T	C	0.69753	Y	0.991998	0.0359817	0.823389	1
rs648324	1	10556447	intronic	0.74	PEX14	T	G	0.695177	Y	1.04491	0.0472076	0.352204	1	10556447	T	G	0.682423	Y	1.1308	0.0336066	0.000259803	1	10556447	T	G	0.685457	Y	1.10842	0.045546	0.0239063	1	10556447	T	G	0.67246	Y	1.17584	0.0463324	0.000507918	1	10556447	T	G	0.698899	Y	0.98966	0.0360811	0.773428	1
rs648399	1	10556485	intronic	0.7	PEX14	T	C	0.304743	Y	0.959475	0.0472935	0.381889	1	10556485	T	C	0.318259	Y	0.885737	0.0336114	0.000312354	1	10556485	T	C	0.315958	Y	0.900838	0.0455224	0.0218676	1	10556485	T	C	0.327305	Y	0.855864	0.0463188	0.000831699	1	10556485	T	C	0.301963	Y	1.00526	0.0361016	0.884507	1
rs662064	1	10557251	intronic	0.71	PEX14	T	C	0.304553	Y	0.959797	0.047293	0.385757	1	10557251	T	C	0.31816	Y	0.885682	0.0336118	0.0003102	1	10557251	T	C	0.315843	Y	0.900929	0.0455197	0.0219875	1	10557251	T	C	0.327182	Y	0.85585	0.0463164	0.000830172	1	10557251	T	C	0.301886	Y	1.00488	0.0361034	0.892857	1
rs660725	1	10557544	intronic	0.7	PEX14	G	A	0.69492	Y	1.04066	0.0472878	0.399521	1	10557544	G	A	0.681603	Y	1.12757	0.0336141	0.000361114	1	10557544	G	A	0.683819	Y	1.1092	0.0455129	0.0228644	1	10557544	G	A	0.672593	Y	1.16747	0.0463329	0.000887819	1	10557544	G	A	0.697447	Y	0.995222	0.0361052	0.894489	1
rs589400	1	10561282	intronic	0.23	PEX14	G	A	0.303693	Y	0.96269	0.0472954	0.421575	1	10561282	G	A	0.317118	Y	0.885599	0.0336415	0.00031071	1	10561282	G	A	0.3143	Y	0.90095	0.0456035	0.0222657	1	10561282	G	A	0.327267	Y	0.851353	0.0463369	0.000553351	1	10561282	G	A	0.301024	Y	1.00559	0.0361444	0.877495	1
rs71583875	1	10561347				I	D	0.688573	Y	1.02275	0.0468547	0.631183	1	10561347	I	D	0.67204	Y	1.12412	0.033351	0.00045875	1	10561347	I	D	0.674749	Y	1.10884	0.0451189	0.0221008	1	10561347	I	D	0.663503	Y	1.16998	0.0459921	0.000684716	1	10561347	I	D	0.689118	Y	1.00339	0.03589	0.92477	1
rs1632108	1	10561923	intronic	0.28	PEX14	T	C	0.305444	Y	0.957867	0.0472851	0.362814	1	10561923	T	C	0.318726	Y	0.8838	0.0336677	0.00024858	1	10561923	T	C	0.315585	Y	0.89977	0.0456522	0.0207715	1	10561923	T	C	0.32852	Y	0.850176	0.0463738	0.000500667	1	10561923	T	C	0.302189	Y	1.00718	0.0361536	0.84312	1
rs683864	1	10561954	intronic	0.28	PEX14	T	C	0.694558	Y	1.04397	0.0472857	0.363008	1	10561954	T	C	0.681278	Y	1.13144	0.0336681	0.000249603	1	10561954	T	C	0.684428	Y	1.11134	0.045653	0.0208312	1	10561954	T	C	0.671475	Y	1.17625	0.046374	0.000499925	1	10561954	T	C	0.697811	Y	0.992876	0.036154	0.843312	1
rs2506901	1	10563492	intronic	0.28	PEX14	G	A	0.305699	Y	0.958764	0.0473108	0.373597	1	10563492	G	A	0.319118	Y	0.884066	0.0336857	0.000259343	1	10563492	G	A	0.315941	Y	0.899766	0.0456861	0.0208614	1	10563492	G	A	0.328882	Y	0.85035	0.0463925	0.000511552	1	10563492	G	A	0.302478	Y	1.00665	0.0361736	0.854761	1
rs10864459	1	10563609	intronic	0.59	PEX14	G	A	0.686835	Y	1.02804	0.0468437	0.555089	1	10563609	G	A	0.670732	Y	1.12518	0.0333787	0.00041724	1	10563609	G	A	0.673672	Y	1.10987	0.0451824	0.0211126	1	10563609	G	A	0.662444	Y	1.17087	0.0460295	0.000651498	1	10563609	G	A	0.688083	Y	1.00115	0.0358946	0.974356	1
rs9661121	1	10620719	intronic	0.59	PEX14	T	C	0.304371	Y	1.06007	0.0468678	0.212854	1	10620719	T	C	0.292611	Y	1.111	0.033949	0.00187856	1	10620719	T	C	0.29086	Y	1.12261	0.0461794	0.0120758	1	10620719	T	C	0.280971	Y	1.17941	0.0476917	0.000483597	1	10620719	T	C	0.302498	Y	1.0077	0.0361318	0.831961	1
rs34575776	1	10621061	intronic	0.27	PEX14	G	A	0.318829	Y	0.968187	0.0465318	0.487302	1	10621061	G	A	0.333237	Y	0.902056	0.0332029	0.00192887	1	10621061	G	A	0.328757	Y	0.912772	0.0450198	0.0427394	1	10621061	G	A	0.347255	Y	0.851531	0.0456625	0.000460611	1	10621061	G	A	0.316315	Y	1.00519	0.0355998	0.884475	1
rs142120114	1	10635131				I	D	0.324929	Y	0.962092	0.0466726	0.407813	1	10635131	I	D	0.338259	Y	0.904165	0.0333731	0.0025663	1	10635131	I	D	0.334334	Y	0.907102	0.0452174	0.0311502	1	10635131	I	D	0.352615	Y	0.851445	0.0458825	0.000485693	1	10635131	I	D	0.322038	Y	1.00705	0.0357479	0.844261	1
rs7512641	1	10822171	intronic	0.41	CASZ1	T	A	0.288855	Y	1.09932	0.0514187	0.065111	1	10822171	T	A	0.291997	Y	1.00104	0.0371318	0.977759	1	10822171	T	A	0.287678	Y	0.999514	0.0500325	0.992244	1	10822171	T	A	0.290902	Y	1.01049	0.0516323	0.839694	1	10822171	T	A	0.286959	Y	1.02646	0.0398103	0.512571	1
rs6540948	1	10823786	intronic	0.44	CASZ1	T	A	0.268758	Y	1.11566	0.0522926	0.0359676	1	10823786	T	A	0.272975	Y	1.0074	0.0377004	0.844868	1	10823786	T	A	0.266376	Y	1.03009	0.0508453	0.559616	1	10823786	T	A	0.273259	Y	1.01462	0.0524511	0.781876	1	10823786	T	A	0.269152	Y	1.01236	0.0405994	0.762333	1
rs6668047	1	10828179	intronic	0.45	CASZ1	G	A	0.275303	Y	1.11962	0.0523529	0.0305629	1	10828179	G	A	0.278731	Y	1.01526	0.0377621	0.688244	1	10828179	G	A	0.271765	Y	1.04442	0.0509192	0.393042	1	10828179	G	A	0.279786	Y	1.01464	0.0524406	0.781559	1	10828179	G	A	0.276785	Y	1.00859	0.0407049	0.833649	1
rs11121618	1	10843806	intronic	0.04	CASZ1	G	A	0.959548	Y	0.911285	0.117265	0.42697	1	10843806	G	A	0.961101	Y	1.02062	0.0883192	0.817382	1	10843806	G	A	0.961374	Y	0.981299	0.119129	0.874031	1	10843806	G	A	0.961953	Y	1.05306	0.123829	0.677781	1	10843806	G	A	0.964072	Y	0.843723	0.0912674	0.0689082	1
rs776910	1	10846540	intronic	0.74	CASZ1	G	A	0.819469	Y	0.991505	0.0559971	0.878886	1	10846540	G	A	0.822432	Y	0.95878	0.0406524	0.29979	1	10846540	G	A	0.826948	Y	0.936853	0.0546079	0.231568	1	10846540	G	A	0.826916	Y	0.92672	0.0568042	0.177816	1	10846540	G	A	0.82672	Y	0.94657	0.0432999	0.20732	1
rs776911	1	10847158	intronic	0.63	CASZ1	C	A	0.246002	Y	1.02704	0.0500164	0.593535	1	10847158	C	A	0.24336	Y	1.04587	0.0360411	0.212849	1	10847158	C	A	0.237421	Y	1.07456	0.0487413	0.139567	1	10847158	C	A	0.240677	Y	1.0659	0.0500901	0.200919	1	10847158	C	A	0.237905	Y	1.05483	0.0386328	0.168878	1
rs6658023	1	10847340	intronic	0.6	CASZ1	T	C	0.249483	Y	1.01635	0.04964	0.743858	1	10847340	T	C	0.246004	Y	1.03974	0.0357662	0.275439	1	10847340	T	C	0.240176	Y	1.07007	0.0484362	0.161531	1	10847340	T	C	0.243576	Y	1.05896	0.0497622	0.248049	1	10847340	T	C	0.240431	Y	1.06028	0.0382957	0.128179	1
rs6703971	1	10849425	intronic	0.64	CASZ1	G	C	0.239931	Y	1.03478	0.0504191	0.497492	1	10849425	G	C	0.237877	Y	1.04581	0.0364192	0.218211	1	10849425	G	C	0.231962	Y	1.08226	0.0491856	0.107461	1	10849425	G	C	0.236427	Y	1.06139	0.0505486	0.236815	1	10849425	G	C	0.232467	Y	1.05184	0.0390545	0.197484	1
rs1292700	1	10850045	intronic	0.61	CASZ1	T	G	0.244215	Y	1.0384	0.0504988	0.455318	1	10850045	T	G	0.242686	Y	1.04777	0.0364883	0.200352	1	10850045	T	G	0.23724	Y	1.07845	0.0493397	0.125322	1	10850045	T	G	0.241169	Y	1.06325	0.0506518	0.224273	1	10850045	T	G	0.23688	Y	1.04918	0.0391324	0.221736	1
rs11121623	1	10850287	intronic	0.27	CASZ1	G	C	0.853208	Y	0.997302	0.0620735	0.965286	1	10850287	G	C	0.85741	Y	0.932179	0.045076	0.118253	1	10850287	G	C	0.861684	Y	0.883174	0.0606196	0.0397294	1	10850287	G	C	0.861407	Y	0.917139	0.0634116	0.169498	1	10850287	G	C	0.859006	Y	0.940599	0.0479353	0.204543	1
rs11121624	1	10850371	intronic	0.24	CASZ1	G	A	0.856757	Y	1.00209	0.0621331	0.97318	1	10850371	G	A	0.861416	Y	0.935263	0.0451159	0.136958	1	10850371	G	A	0.866286	Y	0.877879	0.0607246	0.0313271	1	10850371	G	A	0.86489	Y	0.922961	0.0633737	0.202851	1	10850371	G	A	0.862614	Y	0.938379	0.0479388	0.187791	1
rs1737617	1	10850798	intronic	0.61	CASZ1	G	A	0.241363	Y	1.0419	0.0509323	0.419996	1	10850798	G	A	0.240772	Y	1.04912	0.0367501	0.191366	1	10850798	G	A	0.235004	Y	1.08007	0.0496963	0.120624	1	10850798	G	A	0.240392	Y	1.05662	0.0510015	0.278627	1	10850798	G	A	0.23492	Y	1.04408	0.0394869	0.276391	1
rs12092612	1	10850960	intronic	0.27	CASZ1	G	C	0.854698	Y	1.00059	0.0647002	0.992681	1	10850960	G	C	0.858285	Y	0.928159	0.0467664	0.109923	1	10850960	G	C	0.86312	Y	0.869319	0.0630528	0.0257548	1	10850960	G	C	0.860898	Y	0.926362	0.065682	0.241303	1	10850960	G	C	0.860126	Y	0.941181	0.0499244	0.227746	1
rs60365568	1	11328955	intergenic	0.1	MTOR(dist=6347),UBIAD1(dist=4300)	G	C	0.0393224	Y	0.828809	0.118686	0.114763	1	11328955	G	C	0.0379746	Y	0.930439	0.0844865	0.39472	1	11328955	G	C	0.0392509	Y	0.857361	0.111857	0.170161	1	11328955	G	C	0.0336297	Y	1.01794	0.123739	0.885549	1	11328955	G	C	0.0401256	Y	0.978825	0.0880264	0.807319	1
rs56941291	1	11328979	intergenic	0.1	MTOR(dist=6371),UBIAD1(dist=4276)	T	C	0.959926	Y	1.21187	0.118276	0.105308	1	11328979	T	C	0.961116	Y	1.07987	0.0839587	0.361453	1	11328979	T	C	0.960075	Y	1.16421	0.111373	0.173468	1	11328979	T	C	0.965838	Y	0.97959	0.123251	0.866859	1	11328979	T	C	0.958806	Y	1.02456	0.0874956	0.780803	1
rs57260244	1	11330813				I	D	0.957964	Y	1.22966	0.116629	0.0772163	1	11330813	I	D	0.959522	Y	1.07717	0.0832443	0.373147	1	11330813	I	D	0.958546	Y	1.14514	0.110403	0.220887	1	11330813	I	D	0.964555	Y	0.970449	0.122253	0.80561	1	11330813	I	D	0.957207	Y	1.01749	0.0862609	0.840312	1
rs112406318	1	11331190	intergenic	0.16	MTOR(dist=8582),UBIAD1(dist=2065)	T	C	0.957626	Y	1.19934	0.113667	0.110871	1	11331190	T	C	0.959711	Y	1.05263	0.0815647	0.530255	1	11331190	T	C	0.958873	Y	1.13	0.108467	0.261097	1	11331190	T	C	0.963774	Y	0.985319	0.118529	0.900551	1	11331190	T	C	0.956625	Y	1.01522	0.0843587	0.857609	1
rs12121254	1	11332184	intergenic	0.1	MTOR(dist=9576),UBIAD1(dist=1071)	T	G	0.960775	Y	1.19532	0.117955	0.131553	1	11332184	T	G	0.962148	Y	1.06751	0.0842767	0.439362	1	11332184	T	G	0.960871	Y	1.15908	0.111657	0.187427	1	11332184	T	G	0.966317	Y	0.982822	0.123052	0.887824	1	11332184	T	G	0.959765	Y	1.02773	0.0878503	0.754555	1
rs12118041	1	11334650	intronic	0.16	UBIAD1	T	C	0.957895	Y	1.1983	0.113851	0.113161	1	11334650	T	C	0.959897	Y	1.05076	0.0815935	0.544767	1	11334650	T	C	0.959004	Y	1.13166	0.108582	0.255939	1	11334650	T	C	0.963934	Y	0.98432	0.118572	0.893798	1	11334650	T	C	0.95677	Y	1.0186	0.0845402	0.827009	1
rs12118107	1	11334886	intronic	0.15	UBIAD1	T	C	0.958208	Y	1.19409	0.113881	0.120444	1	11334886	T	C	0.96018	Y	1.04667	0.0816499	0.577103	1	11334886	T	C	0.959338	Y	1.12631	0.108669	0.274941	1	11334886	T	C	0.9641	Y	0.983451	0.118592	0.887911	1	11334886	T	C	0.956911	Y	1.02264	0.0846898	0.790825	1
rs143509599	1	11336347				I	D	0.963746	Y	1.18692	0.124614	0.170383	1	11336347	I	D	0.964558	Y	1.08696	0.089497	0.352977	1	11336347	I	D	0.963578	Y	1.19239	0.119343	0.141779	1	11336347	I	D	0.968508	Y	0.995944	0.130619	0.975168	1	11336347	I	D	0.962698	Y	1.03285	0.0937433	0.729113	1
rs112140315	1	11337208	intronic	0.1	UBIAD1	T	C	0.0413987	Y	0.833937	0.116838	0.121236	1	11337208	T	C	0.0394504	Y	0.96904	0.0834731	0.706705	1	11337208	T	C	0.041087	Y	0.876308	0.110688	0.234189	1	11337208	T	C	0.0351606	Y	1.05641	0.122554	0.652504	1	11337208	T	C	0.0424432	Y	0.970943	0.0868478	0.733124	1
rs111988587	1	11337254	intronic	0.16	UBIAD1	T	C	0.958347	Y	1.19269	0.113978	0.123232	1	11337254	T	C	0.960238	Y	1.0464	0.0816783	0.579351	1	11337254	T	C	0.95936	Y	1.1279	0.108676	0.269357	1	11337254	T	C	0.964056	Y	0.986154	0.118502	0.906208	1	11337254	T	C	0.956949	Y	1.02548	0.0847805	0.765829	1
rs12062634	1	11337455	intronic	0.16	UBIAD1	G	A	0.0415973	Y	0.838704	0.113956	0.123829	1	11337455	G	A	0.0397509	Y	0.952651	0.0816957	0.553435	1	11337455	G	A	0.0406197	Y	0.884171	0.108684	0.258623	1	11337455	G	A	0.0359699	Y	1.00967	0.118427	0.935148	1	11337455	G	A	0.0430068	Y	0.974501	0.0847866	0.759761	1
rs76594956	1	11339483				I	D	0.0385433	Y	0.839324	0.118397	0.14023	1	11339483	I	D	0.0374909	Y	0.937519	0.0844922	0.446225	1	11339483	I	D	0.0388075	Y	0.860886	0.111899	0.181992	1	11339483	I	D	0.033291	Y	1.02049	0.123437	0.869231	1	11339483	I	D	0.0398184	Y	0.964095	0.0883384	0.677307	1
rs6685950	1	11340472	intronic	0.15	UBIAD1	T	G	0.0410836	Y	0.842905	0.114248	0.135851	1	11340472	T	G	0.0393647	Y	0.955509	0.081996	0.579547	1	11340472	T	G	0.0404601	Y	0.883425	0.108806	0.255906	1	11340472	T	G	0.0356648	Y	1.01248	0.118833	0.916801	1	11340472	T	G	0.0425456	Y	0.972668	0.0851593	0.743868	1
rs10864497	1	11341566	intronic	0.1	UBIAD1	T	C	0.0383203	Y	0.8479	0.118334	0.164477	1	11341566	T	C	0.0374714	Y	0.933673	0.084477	0.417785	1	11341566	T	C	0.0389616	Y	0.854376	0.111799	0.16049	1	11341566	T	C	0.0334172	Y	1.01291	0.123128	0.916914	1	11341566	T	C	0.0397089	Y	0.961735	0.088452	0.657312	1
rs10779753	1	11341613	intronic	0.15	UBIAD1	T	A	0.959064	Y	1.18277	0.114215	0.142833	1	11341613	T	A	0.960667	Y	1.04664	0.0819063	0.57851	1	11341613	T	A	0.959593	Y	1.13244	0.108798	0.254248	1	11341613	T	A	0.964364	Y	0.988031	0.1187	0.919104	1	11341613	T	A	0.957468	Y	1.03147	0.0851775	0.714802	1
rs727974	1	11344259	intronic	0.09	UBIAD1	G	A	0.0379516	Y	0.841713	0.118821	0.148225	1	11344259	G	A	0.0370278	Y	0.936373	0.0848744	0.439733	1	11344259	G	A	0.0384676	Y	0.86047	0.112162	0.181615	1	11344259	G	A	0.032963	Y	1.01608	0.123881	0.897386	1	11344259	G	A	0.0392863	Y	0.962828	0.0887446	0.667762	1
rs11121715	1	11345339	intronic	0.09	UBIAD1	T	C	0.962544	Y	1.18024	0.119826	0.167932	1	11345339	T	C	0.963279	Y	1.06658	0.0853488	0.451215	1	11345339	T	C	0.961678	Y	1.17022	0.11273	0.164485	1	11345339	T	C	0.967247	Y	0.986012	0.124639	0.909888	1	11345339	T	C	0.961107	Y	1.04081	0.0895422	0.653198	1
rs17036631	1	11347492	UTR3	0.09	UBIAD1	T	C	0.0378713	Y	0.846286	0.118814	0.161364	1	11347492	T	C	0.036987	Y	0.937576	0.0849099	0.44889	1	11347492	T	C	0.0385379	Y	0.857475	0.11216	0.171698	1	11347492	T	C	0.0329523	Y	1.01737	0.123909	0.889303	1	11347492	T	C	0.0393123	Y	0.960063	0.0888508	0.644476	1
rs11804862	1	11350742	intergenic	0.09	UBIAD1(dist=2251),PTCHD2(dist=188553)	T	A	0.962316	Y	1.17778	0.119039	0.170526	1	11350742	T	A	0.963132	Y	1.06745	0.0850735	0.444082	1	11350742	T	A	0.961526	Y	1.16696	0.112268	0.170343	1	11350742	T	A	0.967171	Y	0.98308	0.124131	0.890473	1	11350742	T	A	0.960843	Y	1.04337	0.0890909	0.631562	1
rs11121716	1	11351619	intergenic	0.09	UBIAD1(dist=3128),PTCHD2(dist=187676)	G	A	0.962395	Y	1.17547	0.119136	0.176065	1	11351619	G	A	0.963211	Y	1.06562	0.0851032	0.456277	1	11351619	G	A	0.961529	Y	1.16783	0.112292	0.168387	1	11351619	G	A	0.967187	Y	0.982985	0.124123	0.889848	1	11351619	G	A	0.960861	Y	1.04485	0.0892164	0.620645	1
rs17036641	1	11355533	intergenic	0.07	UBIAD1(dist=7042),PTCHD2(dist=183762)	G	C	0.963682	Y	1.15899	0.120528	0.222189	1	11355533	G	C	0.963959	Y	1.07581	0.0860028	0.396775	1	11355533	G	C	0.962366	Y	1.1754	0.113446	0.155578	1	11355533	G	C	0.968143	Y	0.977586	0.125705	0.856568	1	11355533	G	C	0.961837	Y	1.05713	0.0906379	0.536552	1
rs12140178	1	11356579	intergenic	0.07	UBIAD1(dist=8088),PTCHD2(dist=182716)	T	C	0.0364318	Y	0.86923	0.120613	0.246561	1	11356579	T	C	0.0364199	Y	0.927751	0.0859452	0.384235	1	11356579	T	C	0.038089	Y	0.846128	0.113371	0.141799	1	11356579	T	C	0.0318295	Y	1.03479	0.126136	0.785603	1	11356579	T	C	0.038392	Y	0.941717	0.0908223	0.504734	1
rs12140224	1	11356736	intergenic	0.07	UBIAD1(dist=8245),PTCHD2(dist=182559)	T	C	0.0360983	Y	0.866555	0.120715	0.236736	1	11356736	T	C	0.0359016	Y	0.931507	0.0860817	0.411056	1	11356736	T	C	0.037587	Y	0.850205	0.113487	0.154025	1	11356736	T	C	0.0316796	Y	1.02592	0.125922	0.838565	1	11356736	T	C	0.0380605	Y	0.942329	0.0908536	0.509538	1
rs112299224	1	11357548				I	D	0.0330623	Y	0.87605	0.128607	0.304813	1	11357548	I	D	0.0333888	Y	0.913504	0.0920726	0.327413	1	11357548	I	D	0.0348102	Y	0.822252	0.122007	0.11003	1	11357548	I	D	0.0293989	Y	1.01264	0.134788	0.925652	1	11357548	I	D	0.0349703	Y	0.936999	0.097836	0.502054	1
rs75714771	1	11358875				I	D	0.965008	Y	1.13343	0.121342	0.303248	1	11358875	I	D	0.964802	Y	1.07634	0.0864453	0.396057	1	11358875	I	D	0.963016	Y	1.18634	0.113905	0.134838	1	11358875	I	D	0.968879	Y	0.979117	0.126316	0.867034	1	11358875	I	D	0.962581	Y	1.07551	0.0916866	0.422187	1
rs2788538	1	11359751	intergenic	0.16	UBIAD1(dist=11260),PTCHD2(dist=179544)	G	A	0.961748	Y	1.14224	0.116533	0.255055	1	11359751	G	A	0.962486	Y	1.05871	0.0836462	0.496175	1	11359751	G	A	0.960835	Y	1.16944	0.110864	0.159282	1	11359751	G	A	0.965939	Y	1.0003	0.121021	0.998012	1	11359751	G	A	0.959391	Y	1.05552	0.0876481	0.5343	1
rs12133272	1	11360193	intergenic	0.11	UBIAD1(dist=11702),PTCHD2(dist=179102)	G	A	0.0360008	Y	0.886753	0.119655	0.316378	1	11360193	G	A	0.0361907	Y	0.933821	0.0851935	0.422784	1	11360193	G	A	0.038219	Y	0.838777	0.112403	0.118996	1	11360193	G	A	0.0321667	Y	1.01765	0.124176	0.887725	1	11360193	G	A	0.0388065	Y	0.927666	0.0903012	0.40046	1
rs12137596	1	11360977	intergenic	0.14	UBIAD1(dist=12486),PTCHD2(dist=178318)	G	C	0.962595	Y	1.13803	0.116945	0.270173	1	11360977	G	C	0.963121	Y	1.0617	0.0838237	0.476105	1	11360977	G	C	0.961326	Y	1.17635	0.110995	0.144653	1	11360977	G	C	0.966424	Y	1.00329	0.121091	0.978351	1	11360977	G	C	0.960089	Y	1.05965	0.0879882	0.506571	1
rs12134340	1	11361065	intergenic	0.07	UBIAD1(dist=12574),PTCHD2(dist=178230)	G	A	0.0343541	Y	0.894945	0.121582	0.362461	1	11361065	G	A	0.0346614	Y	0.935117	0.0866419	0.43995	1	11361065	G	A	0.0366469	Y	0.841595	0.114078	0.131864	1	11361065	G	A	0.0306205	Y	1.02825	0.126739	0.825534	1	11361065	G	A	0.0369177	Y	0.923148	0.092068	0.379395	1
rs2744816	1	11361427	intergenic	0.16	UBIAD1(dist=12936),PTCHD2(dist=177868)	G	A	0.962247	Y	1.1312	0.116485	0.291141	1	11361427	G	A	0.962945	Y	1.05347	0.0836643	0.534414	1	11361427	G	A	0.961111	Y	1.17111	0.110845	0.155438	1	11361427	G	A	0.966292	Y	0.997694	0.121029	0.984767	1	11361427	G	A	0.959831	Y	1.05909	0.0877623	0.509382	1
rs2744817	1	11361502	intergenic	0.16	UBIAD1(dist=13011),PTCHD2(dist=177793)	G	C	0.962265	Y	1.13082	0.116485	0.292448	1	11361502	G	C	0.962957	Y	1.05336	0.0836611	0.535201	1	11361502	G	C	0.961119	Y	1.17122	0.11084	0.155191	1	11361502	G	C	0.966301	Y	0.997674	0.121025	0.984632	1	11361502	G	C	0.959838	Y	1.05936	0.0877694	0.507516	1
rs56679780	1	11361772	intergenic	0.11	UBIAD1(dist=13281),PTCHD2(dist=177523)	T	C	0.964247	Y	1.12406	0.119568	0.329254	1	11361772	T	C	0.964107	Y	1.06654	0.0851888	0.450652	1	11361772	T	C	0.962033	Y	1.18871	0.112388	0.125238	1	11361772	T	C	0.967902	Y	0.985566	0.123935	0.906477	1	11361772	T	C	0.96151	Y	1.07697	0.0902443	0.406089	1
rs56753261	1	11362086	intergenic	0.14	UBIAD1(dist=13595),PTCHD2(dist=177209)	G	A	0.962785	Y	1.13394	0.116904	0.283529	1	11362086	G	A	0.963262	Y	1.06036	0.0837825	0.485229	1	11362086	G	A	0.961392	Y	1.17708	0.11094	0.142934	1	11362086	G	A	0.966544	Y	1.00263	0.121036	0.982697	1	11362086	G	A	0.96022	Y	1.06145	0.0880136	0.494213	1
rs12141932	1	11363301	intergenic	0.07	UBIAD1(dist=14810),PTCHD2(dist=175994)	T	C	0.0342227	Y	0.899992	0.121339	0.386303	1	11363301	T	C	0.0345159	Y	0.936773	0.0865185	0.451439	1	11363301	T	C	0.0366743	Y	0.839968	0.113896	0.126988	1	11363301	T	C	0.0306682	Y	1.02367	0.126331	0.852727	1	11363301	T	C	0.0368854	Y	0.921181	0.0919809	0.366196	1
rs3819993	1	11364010	intergenic	0.07	UBIAD1(dist=15519),PTCHD2(dist=175285)	T	C	0.0342053	Y	0.900286	0.12134	0.387777	1	11364010	T	C	0.0345039	Y	0.936818	0.0865184	0.451766	1	11364010	T	C	0.0366681	Y	0.839836	0.113895	0.126638	1	11364010	T	C	0.0306583	Y	1.02367	0.126331	0.852771	1	11364010	T	C	0.0368769	Y	0.920953	0.0919906	0.364785	1
rs199680953	1	11365132				I	D	0.0340011	Y	0.899476	0.121678	0.385056	1	11365132	I	D	0.0343445	Y	0.937079	0.0866887	0.454584	1	11365132	I	D	0.0364701	Y	0.839199	0.114203	0.126026	1	11365132	I	D	0.0304828	Y	1.0258	0.12661	0.840127	1	11365132	I	D	0.0366231	Y	0.921214	0.0922735	0.367932	1
rs12133751	1	11365137	intergenic	0.07	UBIAD1(dist=16646),PTCHD2(dist=174158)	T	C	0.965995	Y	1.11186	0.121692	0.384713	1	11365137	T	C	0.965645	Y	1.06521	0.0866823	0.467227	1	11365137	T	C	0.963529	Y	1.18645	0.114151	0.135495	1	11365137	T	C	0.96949	Y	0.973958	0.126599	0.834458	1	11365137	T	C	0.963351	Y	1.08593	0.0922895	0.36584	1
rs186041980	1	11366096				G	A	0.0341964	Y	0.905007	0.122643	0.416786	1	11366096	G	A	0.0344982	Y	0.94267	0.0874735	0.500691	1	11366096	G	A	0.0372621	Y	0.827741	0.114639	0.100261	1	11366096	G	A	0.0308631	Y	1.0254	0.127584	0.843726	1	11366096	G	A	0.0368042	Y	0.918849	0.0931947	0.357755	1
rs138899396	1	11366344	intergenic	0.06	UBIAD1(dist=17853),PTCHD2(dist=172951)	G	A	0.0343246	Y	0.899237	0.122357	0.386504	1	11366344	G	A	0.0346569	Y	0.938429	0.0872052	0.46726	1	11366344	G	A	0.0368339	Y	0.837066	0.114788	0.122529	1	11366344	G	A	0.0308482	Y	1.02604	0.127405	0.839683	1	11366344	G	A	0.0369834	Y	0.919592	0.0928902	0.360842	1
rs79693481	1	11367163	intergenic	0.06	UBIAD1(dist=18672),PTCHD2(dist=172132)	T	C	0.965644	Y	1.1111	0.12244	0.390671	1	11367163	T	C	0.965307	Y	1.06569	0.0872668	0.46705	1	11367163	T	C	0.963126	Y	1.19565	0.114857	0.121009	1	11367163	T	C	0.969115	Y	0.974261	0.127516	0.837551	1	11367163	T	C	0.962985	Y	1.0875	0.0929383	0.360787	1
rs199820047	1	11368019				I	D	0.964767	Y	1.11747	0.121664	0.362462	1	11368019	I	D	0.964638	Y	1.06832	0.0869006	0.448133	1	11368019	I	D	0.962266	Y	1.20266	0.114247	0.107432	1	11368019	I	D	0.968013	Y	0.992561	0.126124	0.952753	1	11368019	I	D	0.962377	Y	1.07613	0.0921649	0.420936	1
rs76606025	1	11369038	intergenic	0.07	UBIAD1(dist=20547),PTCHD2(dist=170257)	G	A	0.965552	Y	1.10967	0.122618	0.397163	1	11369038	G	A	0.965185	Y	1.06591	0.0873891	0.466245	1	11369038	G	A	0.962988	Y	1.19662	0.11497	0.11969	1	11369038	G	A	0.968954	Y	0.975378	0.12762	0.844736	1	11369038	G	A	0.962868	Y	1.08877	0.0931409	0.355074	1
rs34065899	1	11505541				I	D	0.534255	Y	1.05971	0.0442138	0.189579	1	11505541	I	D	0.538618	Y	1.06712	0.0317085	0.0404898	1	11505541	I	D	0.5496	Y	0.988747	0.0425525	0.790269	1	11505541	I	D	0.543627	Y	1.06169	0.0442315	0.176136	1	11505541	I	D	0.540058	Y	0.976285	0.0335651	0.474706	1
rs3124627	1	11508016	intergenic	0.39	UBIAD1(dist=159525),PTCHD2(dist=31279)	G	A	0.466936	Y	0.961366	0.0436214	0.366389	1	11508016	G	A	0.466234	Y	0.93665	0.0313081	0.0365811	1	11508016	G	A	0.45555	Y	1.00853	0.0419659	0.839657	1	11508016	G	A	0.459133	Y	0.946981	0.0436466	0.212165	1	11508016	G	A	0.465573	Y	1.00668	0.0331443	0.840918	1
rs3099633	1	11508140	intergenic	0.38	UBIAD1(dist=159649),PTCHD2(dist=31155)	T	A	0.533371	Y	1.04093	0.0436659	0.358213	1	11508140	T	A	0.534685	Y	1.0666	0.0313434	0.0396792	1	11508140	T	A	0.545565	Y	0.989173	0.0420323	0.795627	1	11508140	T	A	0.541695	Y	1.05473	0.043678	0.222634	1	11508140	T	A	0.535001	Y	0.992484	0.0331745	0.820104	1
rs11577773	1	11516521	intergenic	0.41	UBIAD1(dist=168030),PTCHD2(dist=22774)	T	C	0.580633	Y	1.0268	0.0442166	0.549724	1	11516521	T	C	0.58032	Y	1.06289	0.0316454	0.0539908	1	11516521	T	C	0.587805	Y	1.00133	0.0424215	0.974936	1	11516521	T	C	0.583641	Y	1.06096	0.0441349	0.180448	1	11516521	T	C	0.579396	Y	1.00236	0.0335215	0.944011	1
rs11589539	1	11517430	intergenic	0.42	UBIAD1(dist=168939),PTCHD2(dist=21865)	G	A	0.418887	Y	0.973807	0.0441796	0.548023	1	11517430	G	A	0.419636	Y	0.940619	0.0315984	0.0527662	1	11517430	G	A	0.412315	Y	0.998327	0.0423594	0.968467	1	11517430	G	A	0.416322	Y	0.942117	0.0440863	0.176651	1	11517430	G	A	0.420508	Y	0.996013	0.0334857	0.90503	1
rs11121737	1	11518311	intergenic	0.41	UBIAD1(dist=169820),PTCHD2(dist=20984)	T	C	0.581056	Y	1.02648	0.044118	0.55357	1	11518311	T	C	0.580739	Y	1.0627	0.031573	0.0541644	1	11518311	T	C	0.5881	Y	1.00171	0.0423295	0.967861	1	11518311	T	C	0.584158	Y	1.06011	0.0440519	0.185599	1	11518311	T	C	0.579825	Y	1.00229	0.0334436	0.945359	1
rs12026602	1	11518397	intergenic	0.41	UBIAD1(dist=169906),PTCHD2(dist=20898)	T	C	0.581071	Y	1.02652	0.0441114	0.553002	1	11518397	T	C	0.580783	Y	1.06261	0.0315668	0.054429	1	11518397	T	C	0.588153	Y	1.00158	0.0423214	0.970214	1	11518397	T	C	0.584188	Y	1.06008	0.0440448	0.185678	1	11518397	T	C	0.579869	Y	1.00216	0.0334366	0.948489	1
rs11121738	1	11518432	intergenic	0.49	UBIAD1(dist=169941),PTCHD2(dist=20863)	G	A	0.582796	Y	1.0293	0.0442017	0.513509	1	11518432	G	A	0.582795	Y	1.06238	0.0316233	0.0557599	1	11518432	G	A	0.59001	Y	1.00103	0.0423739	0.980548	1	11518432	G	A	0.58551	Y	1.06151	0.0441105	0.176398	1	11518432	G	A	0.5818	Y	1.00201	0.0335115	0.952139	1
rs12026650	1	11518498	intergenic	0.41	UBIAD1(dist=170007),PTCHD2(dist=20797)	T	C	0.581083	Y	1.02668	0.0441164	0.550588	1	11518498	T	C	0.580782	Y	1.06304	0.0315722	0.0528931	1	11518498	T	C	0.588157	Y	1.00218	0.0423277	0.958935	1	11518498	T	C	0.584168	Y	1.06065	0.0440515	0.181792	1	11518498	T	C	0.579949	Y	1.00196	0.033445	0.953362	1
rs12026716	1	11518725	intergenic	0.42	UBIAD1(dist=170234),PTCHD2(dist=20570)	C	A	0.418652	Y	0.973663	0.0441374	0.545406	1	11518725	C	A	0.419147	Y	0.940551	0.0315782	0.0523374	1	11518725	C	A	0.41175	Y	0.997802	0.0423355	0.958542	1	11518725	C	A	0.415782	Y	0.942255	0.0440681	0.177537	1	11518725	C	A	0.419927	Y	0.997401	0.0334555	0.937971	1
rs11121739	1	11519483	intergenic	0.39	UBIAD1(dist=170992),PTCHD2(dist=19812)	T	C	0.581154	Y	1.02694	0.0441258	0.546867	1	11519483	T	C	0.580782	Y	1.06277	0.0315716	0.0538691	1	11519483	T	C	0.588274	Y	1.00268	0.0423417	0.949667	1	11519483	T	C	0.584225	Y	1.06081	0.0440553	0.18071	1	11519483	T	C	0.579976	Y	1.0023	0.0334648	0.945337	1
rs7551815	1	11520116	intergenic	0.41	UBIAD1(dist=171625),PTCHD2(dist=19179)	T	C	0.581213	Y	1.0274	0.0441319	0.540237	1	11520116	T	C	0.580953	Y	1.06366	0.0315869	0.0507804	1	11520116	T	C	0.588367	Y	1.00292	0.0423447	0.945189	1	11520116	T	C	0.584288	Y	1.06177	0.0440722	0.174275	1	11520116	T	C	0.58022	Y	1.0014	0.0334662	0.966665	1
rs58340632	1	11520437				I	D	0.417218	Y	0.9736	0.0441756	0.544784	1	11520437	I	D	0.417458	Y	0.938945	0.0316354	0.046499	1	11520437	I	D	0.41012	Y	0.99594	0.0423789	0.923526	1	11520437	I	D	0.414841	Y	0.93965	0.0441242	0.158755	1	11520437	I	D	0.418382	Y	0.997669	0.0335187	0.944482	1
rs11121741	1	11520584	intergenic	0.51	UBIAD1(dist=172093),PTCHD2(dist=18711)	G	A	0.417797	Y	0.972877	0.0441196	0.533158	1	11520584	G	A	0.417954	Y	0.938238	0.0315995	0.0437018	1	11520584	G	A	0.410555	Y	0.994965	0.0423364	0.905097	1	11520584	G	A	0.415276	Y	0.939138	0.0440758	0.154691	1	11520584	G	A	0.418836	Y	0.998187	0.0334793	0.956773	1
rs11121744	1	11520977	intergenic	0.56	UBIAD1(dist=172486),PTCHD2(dist=18318)	T	G	0.581598	Y	1.02809	0.0441533	0.530479	1	11520977	T	G	0.581472	Y	1.06498	0.0316033	0.0464345	1	11520977	T	G	0.588709	Y	1.00485	0.0423516	0.909121	1	11520977	T	G	0.584665	Y	1.0633	0.0440847	0.164285	1	11520977	T	G	0.58074	Y	1.00093	0.0334819	0.977967	1
rs71568332	1	11522932				I	D	0.579379	Y	1.02894	0.0442301	0.518967	1	11522932	I	D	0.57932	Y	1.06355	0.0316503	0.0516465	1	11522932	I	D	0.586801	Y	1.00462	0.0424612	0.913635	1	11522932	I	D	0.582162	Y	1.06402	0.0441401	0.160191	1	11522932	I	D	0.578567	Y	1.00111	0.0335479	0.973536	1
rs12757903	1	11525019	intergenic	0.4	UBIAD1(dist=176528),PTCHD2(dist=14276)	G	A	0.418087	Y	0.970326	0.0441355	0.49495	1	11525019	G	A	0.418035	Y	0.939032	0.0315832	0.0464599	1	11525019	G	A	0.410376	Y	0.994886	0.0423422	0.903631	1	11525019	G	A	0.414778	Y	0.939241	0.0440568	0.155239	1	11525019	G	A	0.418658	Y	0.999966	0.033501	0.999187	1
rs11121746	1	11525311	intergenic	0.51	UBIAD1(dist=176820),PTCHD2(dist=13984)	C	A	0.408433	Y	0.976319	0.0448163	0.59285	1	11525311	C	A	0.410467	Y	0.935262	0.0320517	0.0368413	1	11525311	C	A	0.402313	Y	0.994409	0.0429173	0.896057	1	11525311	C	A	0.408003	Y	0.934402	0.0446791	0.129316	1	11525311	C	A	0.409775	Y	0.99579	0.0340516	0.901393	1
rs4846008	1	11526896	intergenic	0.4	UBIAD1(dist=178405),PTCHD2(dist=12399)	T	C	0.58163	Y	1.03195	0.0441963	0.476748	1	11526896	T	C	0.58192	Y	1.06431	0.0316368	0.048889	1	11526896	T	C	0.589415	Y	1.00513	0.0424192	0.903916	1	11526896	T	C	0.585165	Y	1.06493	0.0441363	0.154483	1	11526896	T	C	0.581287	Y	0.999177	0.0335599	0.980418	1
rs7550846	1	11527066	intergenic	0.59	UBIAD1(dist=178575),PTCHD2(dist=12229)	G	A	0.5825	Y	1.03156	0.044263	0.482744	1	11527066	G	A	0.582497	Y	1.06528	0.0316764	0.0459444	1	11527066	G	A	0.589842	Y	1.00695	0.0424567	0.87043	1	11527066	G	A	0.585569	Y	1.06581	0.0441838	0.149574	1	11527066	G	A	0.581873	Y	1.00034	0.0335998	0.992006	1
rs34445294	1	11530595				I	D	0.43576	Y	0.956783	0.0443436	0.319138	1	11530595	I	D	0.432182	Y	0.949176	0.0317842	0.10084	1	11530595	I	D	0.424359	Y	1.00302	0.0426633	0.943639	1	11530595	I	D	0.4291	Y	0.946119	0.0443376	0.211941	1	11530595	I	D	0.433497	Y	1.01085	0.0336104	0.74831	1
rs6657612	1	11749049	intronic	0.19	MAD2L2	T	C	0.909105	Y	0.671139	0.128823	0.00169846	1	11749049	T	C	0.895137	Y	1.11262	0.0924035	0.249686	1	11749049	T	C	0.904539	Y	0.839507	0.126445	0.163885	1	11749049	T	C	0.91133	Y	0.876557	0.13605	0.326855	1	11749049	T	C	0.903891	Y	1.08063	0.100216	0.43435	1
rs6693852	1	11749305	intronic	0.19	MAD2L2	T	C	0.0909003	Y	1.48981	0.128801	0.00170155	1	11749305	T	C	0.104857	Y	0.898662	0.0923913	0.249036	1	11749305	T	C	0.0954479	Y	1.19119	0.126426	0.163787	1	11749305	T	C	0.088662	Y	1.14062	0.136032	0.327448	1	11749305	T	C	0.0960962	Y	0.925607	0.100195	0.435659	1
rs6694489	1	11749908	intronic	0.15	MAD2L2	T	C	0.0866028	Y	1.50218	0.129983	0.00149715	1	11749908	T	C	0.100088	Y	0.891977	0.0932252	0.221739	1	11749908	T	C	0.0908681	Y	1.18611	0.127687	0.178642	1	11749908	T	C	0.0844718	Y	1.12714	0.136802	0.376217	1	11749908	T	C	0.0915783	Y	0.925356	0.101004	0.437653	1
rs9430207	1	11750321	intronic	0.16	MAD2L2	G	A	0.912886	Y	0.665932	0.129914	0.00150313	1	11750321	G	A	0.899391	Y	1.1192	0.0931918	0.228495	1	11750321	G	A	0.908577	Y	0.844182	0.127594	0.18167	1	11750321	G	A	0.915034	Y	0.886826	0.136746	0.374312	1	11750321	G	A	0.907703	Y	1.08329	0.101023	0.423402	1
rs9430614	1	11750760	intronic	0.16	MAD2L2	G	A	0.912863	Y	0.666654	0.129738	0.00152592	1	11750760	G	A	0.899499	Y	1.11888	0.0930917	0.229193	1	11750760	G	A	0.908757	Y	0.843402	0.12743	0.178723	1	11750760	G	A	0.915073	Y	0.887855	0.13656	0.378343	1	11750760	G	A	0.907795	Y	1.08154	0.100849	0.432162	1
rs12088541	1	11751135	intronic	0.2	MAD2L2	T	C	0.0942593	Y	1.50537	0.124015	0.00082037	1	11751135	T	C	0.110839	Y	0.900189	0.0879036	0.233122	1	11751135	T	C	0.103024	Y	1.13013	0.119462	0.303856	1	11751135	T	C	0.0960469	Y	1.10068	0.128062	0.449815	1	11751135	T	C	0.101317	Y	0.911988	0.0960865	0.33168	1
rs6667330	1	11751292	intronic	0.15	MAD2L2	T	G	0.929071	Y	0.656265	0.150027	0.00438639	1	11751292	T	G	0.917099	Y	1.1779	0.107728	0.130365	1	11751292	T	G	0.926844	Y	0.840699	0.148551	0.239865	1	11751292	T	G	0.927964	Y	0.967405	0.155691	0.830926	1	11751292	T	G	0.9267	Y	1.0508	0.118004	0.672536	1
rs143669068	1	11931626	intergenic	0.02	NPPB(dist=12634),KIAA2013(dist=48019)	T	C	0.0109774	Y	1.07231	0.216847	0.746922	1	11931626	T	C	0.0127645	Y	0.555371	0.161808	0.000325254	1	11931626	T	C	0.0117938	Y	0.479624	0.238437	0.00195609	1	11931626	T	C	0.010942	Y	0.807692	0.221957	0.346168
rs139614886	1	11976458	intergenic	0.03	NPPB(dist=57466),KIAA2013(dist=3187)	G	A	0.0218635	Y	0.967159	0.177462	0.850863	1	11976458	G	A	0.0226639	Y	0.608671	0.134775	0.000263407	1	11976458	G	A	0.0232065	Y	0.487452	0.191764	0.000165546	1	11976458	G	A	0.0203234	Y	0.839555	0.185322	0.352829	1	11976458	G	A	0.0190991	Y	1.23162	0.137534	0.14049	1
rs149016355	1	12209101	intergenic	0.01	TNFRSF8(dist=4837),TNFRSF1B(dist=17959)	G	A	0.0145922	Y	1.18202	0.206941	0.416114	1	12209101	G	A	0.0158193	Y	1.20312	0.140846	0.184848	1	12209101	G	A	0.0154494	Y	1.19884	0.194851	0.34873	1	12209101	G	A	0.0153749	Y	1.22249	0.203541	0.313459	1	12209101	G	A	0.015837	Y	0.902403	0.165132	0.52809	1
rs17881409	1	12242759	intronic	0.03	TNFRSF1B	T	A	0.943669	Y	1.21389	0.0968781	0.0460118	1	12242759	T	A	0.945899	Y	0.987704	0.0689778	0.857575	1	12242759	T	A	0.946265	Y	0.93648	0.0922122	0.475738	1	12242759	T	A	0.931106	Y	1.30607	0.086829	0.00265997	1	12242759	T	A	0.948241	Y	0.913633	0.0717773	0.214149	1
rs5746016	1	12250979	intronic	0.03	TNFRSF1B	T	C	0.0563568	Y	0.834851	0.0966594	0.0625568	1	12250979	T	C	0.0541352	Y	1.01783	0.068954	0.797605	1	12250979	T	C	0.0536075	Y	1.08975	0.0922309	0.350076	1	12250979	T	C	0.0685831	Y	0.776226	0.0870303	0.00441503	1	12250979	T	C	0.0522569	Y	1.0852	0.0718358	0.26062	1
rs17883122	1	12256941	intronic	0.04	TNFRSF1B	G	C	0.0572378	Y	0.841689	0.0956285	0.0722792	1	12256941	G	C	0.0550841	Y	1.0113	0.0685359	0.869717	1	12256941	G	C	0.05429	Y	1.0927	0.0918309	0.332992	1	12256941	G	C	0.0694245	Y	0.77333	0.0865743	0.00369541	1	12256941	G	C	0.0533692	Y	1.0831	0.0714577	0.269366	1
rs17886043	1	12264223	intronic	0.04	TNFRSF1B	T	C	0.942715	Y	1.1928	0.0969252	0.0696678	1	12264223	T	C	0.944891	Y	0.990444	0.0694692	0.890027	1	12264223	T	C	0.945579	Y	0.917633	0.0930333	0.354208	1	12264223	T	C	0.930923	Y	1.29674	0.0878782	0.00383249	1	12264223	T	C	0.946647	Y	0.919299	0.0724863	0.251293	1
rs1203685	1	14163699	intergenic	0.59	PRDM2(dist=12125),KAZN(dist=761514)	G	C	0.617442	Y	1.0261	0.0446681	0.564049	1	14163699	G	C	0.63217	Y	0.908887	0.0323486	0.00309828	1	14163699	G	C	0.633854	Y	0.920579	0.044029	0.0599454	1	14163699	G	C	0.64027	Y	0.889209	0.0448833	0.00863099	1	14163699	G	C	0.623609	Y	0.971776	0.0341726	0.402662	1
rs1203684	1	14163893	intergenic	0.58	PRDM2(dist=12319),KAZN(dist=761320)	T	C	0.617426	Y	1.02555	0.0446556	0.572194	1	14163893	T	C	0.632158	Y	0.9099	0.0323383	0.00345367	1	14163893	T	C	0.633797	Y	0.92166	0.0440048	0.0635235	1	14163893	T	C	0.640191	Y	0.890205	0.0448671	0.00926378	1	14163893	T	C	0.623546	Y	0.97197	0.0341595	0.405764	1
rs1203683	1	14164286	intergenic	0.58	PRDM2(dist=12712),KAZN(dist=760927)	C	A	0.382329	Y	0.980306	0.0444867	0.654824	1	14164286	C	A	0.367325	Y	1.09795	0.0321915	0.00364652	1	14164286	C	A	0.365529	Y	1.08124	0.0438085	0.0743571	1	14164286	C	A	0.358629	Y	1.12748	0.0447524	0.0071076	1	14164286	C	A	0.376	Y	1.02978	0.0340519	0.389276	1
rs6696356	1	14165824	intergenic	0.51	PRDM2(dist=14250),KAZN(dist=759389)	G	A	0.611366	Y	1.02232	0.0449356	0.623345	1	14165824	G	A	0.626856	Y	0.908947	0.0325395	0.0032995	1	14165824	G	A	0.627976	Y	0.925316	0.0442881	0.0794214	1	14165824	G	A	0.635395	Y	0.884683	0.0452157	0.00651547	1	14165824	G	A	0.618272	Y	0.969527	0.0344049	0.368944	1
rs6657010	1	14167214	intergenic	0.59	PRDM2(dist=15640),KAZN(dist=757999)	T	C	0.385539	Y	0.977786	0.0450335	0.617938	1	14167214	T	C	0.368717	Y	1.10733	0.0326201	0.00174479	1	14167214	T	C	0.36688	Y	1.0889	0.0443696	0.0546896	1	14167214	T	C	0.359196	Y	1.14179	0.0453872	0.00334493	1	14167214	T	C	0.377399	Y	1.03799	0.0344687	0.280014	1
rs1203655	1	14169714	intergenic	0.61	PRDM2(dist=18140),KAZN(dist=755499)	T	C	0.464219	Y	1.02329	0.0466757	0.621826	1	14169714	T	C	0.457144	Y	1.10096	0.0337799	0.00437975	1	14169714	T	C	0.455907	Y	1.09311	0.0456659	0.0511185	1	14169714	T	C	0.445196	Y	1.16289	0.0468815	0.00125368	1	14169714	T	C	0.465039	Y	1.00268	0.0359218	0.940557	1
rs4662104	1	14446517	intergenic	0.61	PRDM2(dist=294943),KAZN(dist=478696)	T	A	0.537157	Y	0.994187	0.0431516	0.892534	1	14446517	T	A	0.533951	Y	1.07848	0.0314202	0.0161897	1	14446517	T	A	0.522568	Y	1.16225	0.0423473	0.000378839	1	14446517	T	A	0.537307	Y	1.04801	0.0437201	0.283604	1	14446517	T	A	0.537628	Y	0.976749	0.0332576	0.479454	1
rs6670156	1	14447268	intergenic	0.66	PRDM2(dist=295694),KAZN(dist=477945)	T	C	0.526409	Y	0.997962	0.0430446	0.962192	1	14447268	T	C	0.524085	Y	1.08152	0.0313649	0.0124581	1	14447268	T	C	0.513744	Y	1.16135	0.0422378	0.00039184	1	14447268	T	C	0.52832	Y	1.04794	0.0436757	0.283733	1	14447268	T	C	0.527123	Y	0.972706	0.0332435	0.405279	1
rs2213849	1	14447657	intergenic	0.66	PRDM2(dist=296083),KAZN(dist=477556)	T	C	0.526419	Y	0.998015	0.0430458	0.963187	1	14447657	T	C	0.524094	Y	1.0815	0.0313643	0.0124774	1	14447657	T	C	0.513733	Y	1.16149	0.0422383	0.000387546	1	14447657	T	C	0.528311	Y	1.04801	0.0436747	0.28309	1	14447657	T	C	0.527129	Y	0.972713	0.0332436	0.405403	1
rs4662105	1	14448184	intergenic	0.63	PRDM2(dist=296610),KAZN(dist=477029)	T	C	0.536604	Y	0.99447	0.0431336	0.897705	1	14448184	T	C	0.533505	Y	1.07844	0.0313987	0.0161589	1	14448184	T	C	0.522107	Y	1.1623	0.0423355	0.00037571	1	14448184	T	C	0.536883	Y	1.04795	0.0436843	0.283785	1	14448184	T	C	0.537271	Y	0.976192	0.0332324	0.468539	1
rs4662107	1	14448398	intergenic	0.63	PRDM2(dist=296824),KAZN(dist=476815)	G	A	0.463059	Y	1.00563	0.0431615	0.896596	1	14448398	G	A	0.465981	Y	0.92813	0.0314034	0.0175441	1	14448398	G	A	0.477176	Y	0.861231	0.0423543	0.000413991	1	14448398	G	A	0.462465	Y	0.956035	0.0436898	0.303599	1	14448398	G	A	0.462082	Y	1.02496	0.0332475	0.458496	1
rs4662108	1	14448424	intergenic	0.63	PRDM2(dist=296850),KAZN(dist=476789)	C	A	0.53711	Y	0.994468	0.0431694	0.897753	1	14448424	C	A	0.534216	Y	1.07697	0.0314016	0.0182088	1	14448424	C	A	0.523083	Y	1.16052	0.0423554	0.00043393	1	14448424	C	A	0.53771	Y	1.04556	0.0436887	0.308016	1	14448424	C	A	0.538159	Y	0.975642	0.0332488	0.45843	1
rs4662109	1	14448469	intergenic	0.63	PRDM2(dist=296895),KAZN(dist=476744)	C	A	0.462722	Y	1.00558	0.0431719	0.897387	1	14448469	C	A	0.465587	Y	0.928928	0.031397	0.018864	1	14448469	C	A	0.476658	Y	0.862167	0.042351	0.000455729	1	14448469	C	A	0.462117	Y	0.956831	0.0436844	0.312575	1	14448469	C	A	0.46163	Y	1.02488	0.0332461	0.459971	1
rs2359942	1	14449136	intergenic	0.65	PRDM2(dist=297562),KAZN(dist=476077)	T	C	0.537382	Y	0.994226	0.0431773	0.893306	1	14449136	T	C	0.534434	Y	1.07507	0.0314056	0.021168	1	14449136	T	C	0.523288	Y	1.16083	0.0423548	0.000423759	1	14449136	T	C	0.537656	Y	1.04483	0.043702	0.315825	1	14449136	T	C	0.538235	Y	0.976765	0.0332421	0.479571	1
rs744007	1	14449771	intergenic	0.63	PRDM2(dist=298197),KAZN(dist=475442)	T	C	0.46253	Y	1.0053	0.0431798	0.902492	1	14449771	T	C	0.465262	Y	0.92914	0.0313941	0.0192241	1	14449771	T	C	0.476374	Y	0.862002	0.0423481	0.000447615	1	14449771	T	C	0.461887	Y	0.956827	0.0436824	0.312504	1	14449771	T	C	0.461418	Y	1.02489	0.0332455	0.459744	1
rs10429936	1	14450545	intergenic	0.63	PRDM2(dist=298971),KAZN(dist=474668)	T	C	0.53746	Y	0.996387	0.0431914	0.933216	1	14450545	T	C	0.534941	Y	1.07797	0.0314151	0.0168533	1	14450545	T	C	0.523832	Y	1.16391	0.0423939	0.000337855	1	14450545	T	C	0.538555	Y	1.04583	0.0437134	0.305448	1	14450545	T	C	0.538811	Y	0.974598	0.0332487	0.43915	1
rs10429937	1	14450577	intergenic	0.63	PRDM2(dist=299003),KAZN(dist=474636)	T	A	0.46263	Y	1.00448	0.0431969	0.917575	1	14450577	T	A	0.465182	Y	0.928901	0.0314004	0.0188303	1	14450577	T	A	0.47643	Y	0.861233	0.0423516	0.000413789	1	14450577	T	A	0.461766	Y	0.956726	0.0436878	0.311411	1	14450577	T	A	0.46142	Y	1.02544	0.0332493	0.450146	1
rs10429938	1	14450771	intergenic	0.63	PRDM2(dist=299197),KAZN(dist=474442)	G	A	0.537364	Y	0.995675	0.0431994	0.92008	1	14450771	G	A	0.534835	Y	1.07663	0.0314005	0.018691	1	14450771	G	A	0.523555	Y	1.1614	0.0423525	0.000405282	1	14450771	G	A	0.538249	Y	1.04532	0.0436876	0.310495	1	14450771	G	A	0.538585	Y	0.975114	0.0332503	0.448642	1
rs10429939	1	14450863	intergenic	0.63	PRDM2(dist=299289),KAZN(dist=474350)	G	A	0.537353	Y	0.995769	0.0432008	0.921824	1	14450863	G	A	0.534843	Y	1.07674	0.0314015	0.0185449	1	14450863	G	A	0.523543	Y	1.16156	0.042353	0.000400421	1	14450863	G	A	0.538254	Y	1.0454	0.0436883	0.309694	1	14450863	G	A	0.538578	Y	0.975064	0.0332512	0.447745	1
rs5772563	1	14451204				I	D	0.462635	Y	1.00421	0.0432016	0.922581	1	14451204	I	D	0.46514	Y	0.928626	0.0314017	0.0183639	1	14451204	I	D	0.476474	Y	0.860649	0.0423543	0.000389665	1	14451204	I	D	0.461731	Y	0.956474	0.0436881	0.308544	1	14451204	I	D	0.461414	Y	1.0256	0.0332517	0.447312	1
rs10429929	1	14451556	intergenic	0.64	PRDM2(dist=299982),KAZN(dist=473657)	T	C	0.527438	Y	1.00118	0.043112	0.978189	1	14451556	T	C	0.526086	Y	1.08193	0.0313585	0.0120181	1	14451556	T	C	0.515753	Y	1.16381	0.0422795	0.000327728	1	14451556	T	C	0.530591	Y	1.0465	0.0436666	0.298115	1	14451556	T	C	0.529149	Y	0.969694	0.0332549	0.354894	1
rs2001150	1	14452246	intergenic	0.65	PRDM2(dist=300672),KAZN(dist=472967)	T	G	0.527353	Y	1.00134	0.0431142	0.975256	1	14452246	T	G	0.526024	Y	1.08106	0.0313607	0.0129319	1	14452246	T	G	0.5156	Y	1.16464	0.0422783	0.00030694	1	14452246	T	G	0.53055	Y	1.04572	0.0436685	0.306093	1	14452246	T	G	0.528916	Y	0.970176	0.0332504	0.362641	1
rs4661472	1	14452369	intergenic	0.65	PRDM2(dist=300795),KAZN(dist=472844)	G	A	0.471284	Y	1.00059	0.0431668	0.989043	1	14452369	G	A	0.473178	Y	0.923404	0.0313859	0.0111077	1	14452369	G	A	0.483594	Y	0.857963	0.0423044	0.000288326	1	14452369	G	A	0.468304	Y	0.956689	0.0437124	0.31123	1	14452369	G	A	0.470215	Y	1.0284	0.0332818	0.400205	1
rs4662111	1	14452380	intergenic	0.64	PRDM2(dist=300806),KAZN(dist=472833)	G	C	0.528718	Y	0.999571	0.0431694	0.992063	1	14452380	G	C	0.526841	Y	1.08299	0.0313863	0.0110727	1	14452380	G	C	0.516408	Y	1.16567	0.0423047	0.000285605	1	14452380	G	C	0.531708	Y	1.04536	0.0437128	0.310328	1	14452380	G	C	0.529855	Y	0.972087	0.0332838	0.395152	1
rs4661473	1	14452426	intergenic	0.65	PRDM2(dist=300852),KAZN(dist=472787)	G	C	0.472694	Y	0.998023	0.0431178	0.963387	1	14452426	G	C	0.473932	Y	0.924814	0.0313554	0.012663	1	14452426	G	C	0.484437	Y	0.858305	0.0422746	0.000296083	1	14452426	G	C	0.469421	Y	0.956107	0.0436639	0.304095	1	14452426	G	C	0.471062	Y	1.03113	0.033249	0.356619	1
rs12068639	1	14452709	intergenic	0.65	PRDM2(dist=301135),KAZN(dist=472504)	G	A	0.527289	Y	1.0022	0.0431179	0.959265	1	14452709	G	A	0.526087	Y	1.08142	0.0313535	0.01253	1	14452709	G	A	0.515531	Y	1.16548	0.0422724	0.000286913	1	14452709	G	A	0.530595	Y	1.04602	0.0436603	0.302853	1	14452709	G	A	0.528937	Y	0.969698	0.0332482	0.35485	1
rs12066020	1	14452894	intergenic	0.65	PRDM2(dist=301320),KAZN(dist=472319)	T	C	0.472716	Y	0.997725	0.0431177	0.957881	1	14452894	T	C	0.473904	Y	0.924673	0.0313528	0.0124836	1	14452894	T	C	0.484477	Y	0.857928	0.0422715	0.00028409	1	14452894	T	C	0.469397	Y	0.955962	0.043659	0.30241	1	14452894	T	C	0.471059	Y	1.0313	0.0332478	0.354087	1
rs12061899	1	14452903	intergenic	0.65	PRDM2(dist=301329),KAZN(dist=472310)	G	A	0.52728	Y	1.00236	0.0431174	0.956458	1	14452903	G	A	0.526104	Y	1.0815	0.031352	0.0124387	1	14452903	G	A	0.515516	Y	1.16571	0.0422705	0.000281403	1	14452903	G	A	0.53061	Y	1.04611	0.0436577	0.301957	1	14452903	G	A	0.528943	Y	0.969609	0.0332474	0.353413	1
rs4578218	1	14453003	intergenic	0.65	PRDM2(dist=301429),KAZN(dist=472210)	G	A	0.527283	Y	1.00248	0.0431161	0.954235	1	14453003	G	A	0.526134	Y	1.08152	0.0313504	0.0124143	1	14453003	G	A	0.515526	Y	1.1658	0.0422682	0.000279281	1	14453003	G	A	0.530622	Y	1.04621	0.0436555	0.300861	1	14453003	G	A	0.528957	Y	0.969532	0.0332462	0.352157	1
rs70997115	1	14453131				I	D	0.455325	Y	0.998961	0.0435193	0.980936	1	14453131	I	D	0.457431	Y	0.925853	0.0315469	0.014603	1	14453131	I	D	0.468012	Y	0.85651	0.042554	0.000268735	1	14453131	I	D	0.456014	Y	0.948213	0.0439437	0.226446	1	14453131	I	D	0.454319	Y	1.02539	0.033429	0.45342	1
rs2884839	1	14453176	intergenic	0.65	PRDM2(dist=301602),KAZN(dist=472037)	T	C	0.527275	Y	1.00263	0.0431153	0.951439	1	14453176	T	C	0.526151	Y	1.08161	0.0313486	0.012324	1	14453176	T	C	0.515511	Y	1.16604	0.0422659	0.000273899	1	14453176	T	C	0.530635	Y	1.04631	0.0436525	0.299886	1	14453176	T	C	0.528965	Y	0.969432	0.0332449	0.350539	1
rs7519861	1	14453429	intergenic	0.64	PRDM2(dist=301855),KAZN(dist=471784)	T	C	0.472733	Y	0.99723	0.0431142	0.948708	1	14453429	T	C	0.473832	Y	0.924478	0.0313467	0.0122313	1	14453429	T	C	0.484504	Y	0.857431	0.0422632	0.000268546	1	14453429	T	C	0.46935	Y	0.955664	0.0436494	0.29897	1	14453429	T	C	0.471029	Y	1.03162	0.0332436	0.349179	1
rs7519955	1	14453475	intergenic	0.64	PRDM2(dist=301901),KAZN(dist=471738)	G	C	0.471936	Y	0.997724	0.0431463	0.957887	1	14453475	G	C	0.473004	Y	0.925245	0.0313664	0.0132368	1	14453475	G	C	0.483369	Y	0.859513	0.0422909	0.000338515	1	14453475	G	C	0.468666	Y	0.955606	0.0436674	0.298517	1	14453475	G	C	0.469932	Y	1.0326	0.0332784	0.335139	1
rs7527226	1	14453513	intergenic	0.62	PRDM2(dist=301939),KAZN(dist=471700)	T	A	0.528234	Y	1.00231	0.0431586	0.957342	1	14453513	T	A	0.527138	Y	1.08134	0.031377	0.0126841	1	14453513	T	A	0.516761	Y	1.16466	0.0423115	0.000309931	1	14453513	T	A	0.531451	Y	1.04697	0.0436817	0.29353	1	14453513	T	A	0.530254	Y	0.968351	0.0332887	0.334139	1
rs10928025	1	14453779	intergenic	0.65	PRDM2(dist=302205),KAZN(dist=471434)	G	A	0.527252	Y	1.00308	0.0431113	0.943195	1	14453779	G	A	0.526202	Y	1.08188	0.0313421	0.0120234	1	14453779	G	A	0.515465	Y	1.16674	0.0422571	0.000258316	1	14453779	G	A	0.530676	Y	1.0466	0.0436418	0.296776	1	14453779	G	A	0.528983	Y	0.969179	0.0332405	0.346438	1
rs58471336	1	14453893				I	D	0.527243	Y	1.00323	0.0431093	0.940319	1	14453893	I	D	0.526219	Y	1.08196	0.0313398	0.0119376	1	14453893	I	D	0.51545	Y	1.16697	0.0422539	0.000253338	1	14453893	I	D	0.530689	Y	1.04669	0.0436381	0.295808	1	14453893	I	D	0.528989	Y	0.969092	0.0332387	0.345027	1
rs6675543	1	14453912	intergenic	0.64	PRDM2(dist=302338),KAZN(dist=471301)	T	C	0.52724	Y	1.0033	0.0431083	0.939116	1	14453912	T	C	0.526228	Y	1.08201	0.0313385	0.0118922	1	14453912	T	C	0.515441	Y	1.16709	0.0422521	0.000250746	1	14453912	T	C	0.530696	Y	1.04673	0.0436361	0.29536	1	14453912	T	C	0.528992	Y	0.969053	0.0332378	0.344409	1
rs6668059	1	14454092	intergenic	0.65	PRDM2(dist=302518),KAZN(dist=471121)	T	C	0.472758	Y	0.996627	0.0431075	0.937527	1	14454092	T	C	0.473739	Y	0.924099	0.0313391	0.0117662	1	14454092	T	C	0.484534	Y	0.856748	0.0422526	0.000248553	1	14454092	T	C	0.469253	Y	0.955315	0.0436376	0.294961	1	14454092	T	C	0.470955	Y	1.03216	0.0332379	0.34105	1
rs6675758	1	14454128	intergenic	0.65	PRDM2(dist=302554),KAZN(dist=471085)	T	C	0.527238	Y	1.00346	0.0431064	0.936126	1	14454128	T	C	0.52627	Y	1.08218	0.0313378	0.0117208	1	14454128	T	C	0.515459	Y	1.16731	0.0422507	0.000246226	1	14454128	T	C	0.530753	Y	1.04682	0.0436356	0.294459	1	14454128	T	C	0.529048	Y	0.968797	0.0332369	0.340356	1
rs6658394	1	14454189	intergenic	0.65	PRDM2(dist=302615),KAZN(dist=471024)	G	A	0.527234	Y	1.00353	0.0431052	0.934766	1	14454189	G	A	0.526279	Y	1.08221	0.0313364	0.0116811	1	14454189	G	A	0.515452	Y	1.16743	0.0422488	0.000243844	1	14454189	G	A	0.530761	Y	1.04686	0.0436335	0.294034	1	14454189	G	A	0.529051	Y	0.968757	0.0332358	0.33971	1
rs6668158	1	14454194	intergenic	0.65	PRDM2(dist=302620),KAZN(dist=471019)	G	C	0.472769	Y	0.996407	0.043104	0.933454	1	14454194	G	C	0.473712	Y	0.923999	0.031335	0.01164	1	14454194	G	C	0.484554	Y	0.856505	0.0422466	0.000241606	1	14454194	G	C	0.469232	Y	0.955197	0.0436313	0.29359	1	14454194	G	C	0.470946	Y	1.03229	0.0332348	0.339058	1
rs1018824	1	14454211	intergenic	0.66	PRDM2(dist=302637),KAZN(dist=471002)	T	C	0.47281	Y	0.996424	0.0431054	0.933766	1	14454211	T	C	0.473868	Y	0.923915	0.0313436	0.0115669	1	14454211	T	C	0.484796	Y	0.855759	0.0422546	0.000223381	1	14454211	T	C	0.469584	Y	0.954362	0.0436447	0.284623	1	14454211	T	C	0.471037	Y	1.03211	0.0332365	0.341821	1
rs1018823	1	14454299	intergenic	0.65	PRDM2(dist=302725),KAZN(dist=470914)	T	C	0.472785	Y	0.996194	0.0430993	0.929507	1	14454299	T	C	0.473711	Y	0.923931	0.0313282	0.0115446	1	14454299	T	C	0.484609	Y	0.856258	0.0422379	0.000234519	1	14454299	T	C	0.469254	Y	0.955044	0.0436203	0.29178	1	14454299	T	C	0.470979	Y	1.03228	0.0332299	0.339132	1
rs10928026	1	14454775	intergenic	0.65	PRDM2(dist=303201),KAZN(dist=470438)	G	A	0.472799	Y	0.995908	0.0430931	0.924187	1	14454775	G	A	0.473677	Y	0.923794	0.031322	0.0113733	1	14454775	G	A	0.484639	Y	0.855937	0.0422285	0.000225716	1	14454775	G	A	0.469227	Y	0.954887	0.0436109	0.289958	1	14454775	G	A	0.470967	Y	1.03246	0.0332248	0.336532	1
rs1018822	1	14454880	intergenic	0.65	PRDM2(dist=303306),KAZN(dist=470333)	G	A	0.472803	Y	0.995827	0.0430913	0.9227	1	14454880	G	A	0.473669	Y	0.923762	0.0313203	0.0113337	1	14454880	G	A	0.484647	Y	0.85586	0.0422261	0.000223621	1	14454880	G	A	0.46922	Y	0.954847	0.0436084	0.289489	1	14454880	G	A	0.470964	Y	1.0325	0.0332234	0.335833	1
rs1018821	1	14454959				G	A	0.472807	Y	0.995754	0.0430896	0.921342	1	14454959	G	A	0.47366	Y	0.923728	0.0313186	0.0112909	1	14454959	G	A	0.484655	Y	0.855779	0.0422235	0.000221472	1	14454959	G	A	0.469213	Y	0.954806	0.0436058	0.289015	1	14454959	G	A	0.470961	Y	1.03254	0.033222	0.335196	1
rs1018820	1	14455199	intergenic	0.65	PRDM2(dist=303625),KAZN(dist=470014)	T	C	0.472813	Y	0.995611	0.0430858	0.918686	1	14455199	T	C	0.473642	Y	0.923666	0.0313152	0.0112128	1	14455199	T	C	0.484669	Y	0.855627	0.0422182	0.000217398	1	14455199	T	C	0.469197	Y	0.954739	0.0436006	0.288227	1	14455199	T	C	0.470954	Y	1.03263	0.0332192	0.333931	1
rs1018819	1	14455401	intergenic	0.65	PRDM2(dist=303827),KAZN(dist=469812)	T	C	0.472817	Y	0.995539	0.0430839	0.917357	1	14455401	T	C	0.473634	Y	0.923633	0.0313134	0.0111718	1	14455401	T	C	0.484677	Y	0.855549	0.0422155	0.000215356	1	14455401	T	C	0.46919	Y	0.9547	0.0435979	0.28777	1	14455401	T	C	0.470951	Y	1.03267	0.0332176	0.333281	1
rs4662112	1	14455441	intergenic	0.65	PRDM2(dist=303867),KAZN(dist=469772)	T	C	0.52718	Y	1.00462	0.0430824	0.914767	1	14455441	T	C	0.526387	Y	1.08277	0.0313095	0.0110768	1	14455441	T	C	0.515296	Y	1.1689	0.0422076	0.000213684	1	14455441	T	C	0.530817	Y	1.04757	0.0435928	0.286513	1	14455441	T	C	0.529053	Y	0.968313	0.0332158	0.332489	1
rs4662113	1	14455535	intergenic	0.65	PRDM2(dist=303961),KAZN(dist=469678)	T	C	0.527177	Y	1.00482	0.0430782	0.911182	1	14455535	T	C	0.526413	Y	1.0828	0.0313079	0.0110501	1	14455535	T	C	0.515288	Y	1.16908	0.0422048	0.000210431	1	14455535	T	C	0.530824	Y	1.04767	0.0435889	0.285508	1	14455535	T	C	0.529059	Y	0.96826	0.0332138	0.331635	1
rs979574	1	14455978	intergenic	0.65	PRDM2(dist=304404),KAZN(dist=469235)	T	C	0.472832	Y	0.995053	0.0430736	0.908341	1	14455978	T	C	0.473571	Y	0.923487	0.0313038	0.0109877	1	14455978	T	C	0.484727	Y	0.855218	0.0421987	0.000206483	1	14455978	T	C	0.469163	Y	0.954441	0.0435826	0.284791	1	14455978	T	C	0.470936	Y	1.03287	0.0332106	0.330298	1
rs979573	1	14456260	intergenic	0.65	PRDM2(dist=304686),KAZN(dist=468953)	G	A	0.472836	Y	0.994984	0.0430713	0.907056	1	14456260	G	A	0.473563	Y	0.923477	0.0313015	0.0109703	1	14456260	G	A	0.484736	Y	0.855141	0.0421956	0.00020452	1	14456260	G	A	0.469156	Y	0.954424	0.0435791	0.284572	1	14456260	G	A	0.470935	Y	1.03291	0.0332089	0.32969	1
rs4319324	1	14456971	intergenic	0.64	PRDM2(dist=305397),KAZN(dist=468242)	T	A	0.52716	Y	1.00542	0.0430638	0.900112	1	14456971	T	A	0.526482	Y	1.08291	0.0312925	0.0109011	1	14456971	T	A	0.515244	Y	1.16983	0.0421836	0.000196674	1	14456971	T	A	0.530878	Y	1.04786	0.0435654	0.283372	1	14456971	T	A	0.529085	Y	0.967967	0.0332028	0.326963	1
rs199659485	1	14457034				I	D	0.456517	Y	0.994592	0.0439088	0.901721	1	14457034	I	D	0.458204	Y	0.916566	0.0317932	0.00613582	1	14457034	I	D	0.467848	Y	0.851092	0.0428098	0.000162725	1	14457034	I	D	0.454539	Y	0.949527	0.0443759	0.243356	1	14457034	I	D	0.455344	Y	1.02953	0.033752	0.388786	1
rs717538	1	14457230	intergenic	0.65	PRDM2(dist=305656),KAZN(dist=467983)	C	A	0.527136	Y	1.00557	0.0430532	0.897336	1	14457230	C	A	0.526497	Y	1.08294	0.0312838	0.0108536	1	14457230	C	A	0.515212	Y	1.1701	0.0421721	0.000191746	1	14457230	C	A	0.530892	Y	1.04789	0.0435524	0.282911	1	14457230	C	A	0.529077	Y	0.96787	0.0331959	0.325366	1
rs717539	1	14457437	intergenic	0.65	PRDM2(dist=305863),KAZN(dist=467776)	T	C	0.472864	Y	0.99446	0.0430532	0.897336	1	14457437	T	C	0.473503	Y	0.92341	0.0312838	0.0108536	1	14457437	T	C	0.484788	Y	0.854631	0.0421721	0.000191746	1	14457437	T	C	0.469108	Y	0.954298	0.0435524	0.282911	1	14457437	T	C	0.470924	Y	1.03319	0.0331961	0.325485	1
rs10803454	1	14457612	intergenic	0.64	PRDM2(dist=306038),KAZN(dist=467601)	G	A	0.47148	Y	0.995829	0.0431372	0.92282	1	14457612	G	A	0.472435	Y	0.923131	0.0313366	0.0106883	1	14457612	G	A	0.483581	Y	0.854194	0.0422587	0.000188354	1	14457612	G	A	0.468002	Y	0.953529	0.0436183	0.275431	1	14457612	G	A	0.469624	Y	1.03264	0.0332579	0.334333	1
rs10803455	1	14457622	intergenic	0.65	PRDM2(dist=306048),KAZN(dist=467591)	T	C	0.471823	Y	0.99762	0.0431861	0.955994	1	14457622	T	C	0.472988	Y	0.922842	0.03137	0.0104668	1	14457622	T	C	0.484254	Y	0.853321	0.0423134	0.000174333	1	14457622	T	C	0.468399	Y	0.954043	0.0436633	0.281401	1	14457622	T	C	0.470136	Y	1.03191	0.0332854	0.345463	1
rs10803456	1	14457632	intergenic	0.65	PRDM2(dist=306058),KAZN(dist=467581)	G	A	0.52852	Y	1.00419	0.0431372	0.922789	1	14457632	G	A	0.527565	Y	1.08327	0.0313366	0.0106886	1	14457632	G	A	0.516419	Y	1.17069	0.0422587	0.000188354	1	14457632	G	A	0.531998	Y	1.04874	0.0436183	0.275422	1	14457632	G	A	0.530375	Y	0.968398	0.0332579	0.334425	1
rs10754909	1	14457748	intergenic	0.64	PRDM2(dist=306174),KAZN(dist=467465)	T	C	0.472835	Y	0.994377	0.0430575	0.895809	1	14457748	T	C	0.47348	Y	0.923412	0.0312854	0.0108589	1	14457748	T	C	0.484763	Y	0.854606	0.0421743	0.000191352	1	14457748	T	C	0.46909	Y	0.954271	0.0435546	0.282647	1	14457748	T	C	0.470901	Y	1.03318	0.0331985	0.325639	1
rs10754910	1	14457777	intergenic	0.65	PRDM2(dist=306203),KAZN(dist=467436)	G	A	0.472864	Y	0.99446	0.0430532	0.897336	1	14457777	G	A	0.473503	Y	0.92341	0.0312838	0.0108535	1	14457777	G	A	0.484788	Y	0.854631	0.0421721	0.000191746	1	14457777	G	A	0.469108	Y	0.954297	0.0435524	0.282909	1	14457777	G	A	0.470928	Y	1.03316	0.0331963	0.325905	1
rs10489146	1	14457807	intergenic	0.65	PRDM2(dist=306233),KAZN(dist=467406)	G	A	0.527136	Y	1.00557	0.0430532	0.897336	1	14457807	G	A	0.526497	Y	1.08294	0.0312838	0.0108535	1	14457807	G	A	0.515212	Y	1.1701	0.0421721	0.000191746	1	14457807	G	A	0.530892	Y	1.04789	0.0435524	0.282909	1	14457807	G	A	0.529071	Y	0.967908	0.0331963	0.325964	1
rs7542729	1	14458008	intergenic	0.65	PRDM2(dist=306434),KAZN(dist=467205)	T	G	0.527111	Y	1.00562	0.0430553	0.896378	1	14458008	T	G	0.526482	Y	1.08296	0.031285	0.0108433	1	14458008	T	G	0.515202	Y	1.17007	0.042173	0.000192152	1	14458008	T	G	0.530871	Y	1.04792	0.0435541	0.282623	1	14458008	T	G	0.529059	Y	0.967866	0.0331969	0.325326	1
rs7535589	1	14458092	intergenic	0.65	PRDM2(dist=306518),KAZN(dist=467121)	T	C	0.472865	Y	0.994458	0.0430533	0.897294	1	14458092	T	C	0.473503	Y	0.923409	0.0312838	0.010852	1	14458092	T	C	0.484788	Y	0.854631	0.0421721	0.000191746	1	14458092	T	C	0.469108	Y	0.954294	0.0435524	0.282874	1	14458092	T	C	0.470932	Y	1.03314	0.0331963	0.326203	1
rs7540070	1	14458147	intergenic	0.65	PRDM2(dist=306573),KAZN(dist=467066)	G	A	0.472889	Y	0.994407	0.0430552	0.896352	1	14458147	G	A	0.473518	Y	0.923398	0.031285	0.0108432	1	14458147	G	A	0.484798	Y	0.854648	0.042173	0.000192152	1	14458147	G	A	0.469129	Y	0.954269	0.0435541	0.282617	1	14458147	G	A	0.470928	Y	1.03325	0.0331967	0.324557	1
rs7540072	1	14458157	intergenic	0.65	PRDM2(dist=306583),KAZN(dist=467056)	G	A	0.472889	Y	0.994407	0.0430552	0.896352	1	14458157	G	A	0.473518	Y	0.923398	0.031285	0.0108432	1	14458157	G	A	0.484798	Y	0.854648	0.042173	0.000192152	1	14458157	G	A	0.469129	Y	0.954269	0.0435541	0.28262	1	14458157	G	A	0.470929	Y	1.03325	0.0331967	0.324617	1
rs7540083	1	14458184	intergenic	0.62	PRDM2(dist=306610),KAZN(dist=467029)	T	A	0.472231	Y	0.994278	0.0430835	0.894041	1	14458184	T	A	0.472969	Y	0.923097	0.0313077	0.0105795	1	14458184	T	A	0.484354	Y	0.853497	0.0421988	0.000170684	1	14458184	T	A	0.468778	Y	0.953296	0.0435902	0.272666	1	14458184	T	A	0.470472	Y	1.03275	0.0332214	0.332251	1
rs7540087	1	14458193	intergenic	0.65	PRDM2(dist=306619),KAZN(dist=467020)	G	A	0.472888	Y	0.994409	0.0430552	0.896395	1	14458193	G	A	0.473518	Y	0.9234	0.031285	0.0108455	1	14458193	G	A	0.484798	Y	0.854649	0.042173	0.000192168	1	14458193	G	A	0.469127	Y	0.954274	0.043554	0.282673	1	14458193	G	A	0.47093	Y	1.03324	0.0331966	0.32477	1
rs10928027	1	14458516	intergenic	0.65	PRDM2(dist=306942),KAZN(dist=466697)	T	C	0.527112	Y	1.00562	0.0430552	0.896383	1	14458516	T	C	0.526482	Y	1.08295	0.031285	0.0108455	1	14458516	T	C	0.515202	Y	1.17007	0.042173	0.000192168	1	14458516	T	C	0.530873	Y	1.04792	0.0435541	0.282672	1	14458516	T	C	0.529069	Y	0.967838	0.0331965	0.32489	1
rs10928028	1	14458537	intergenic	0.64	PRDM2(dist=306963),KAZN(dist=466676)	T	G	0.472888	Y	0.994408	0.0430552	0.896367	1	14458537	T	G	0.473518	Y	0.9234	0.031285	0.0108455	1	14458537	T	G	0.484798	Y	0.854649	0.042173	0.000192168	1	14458537	T	G	0.469127	Y	0.954273	0.043554	0.282667	1	14458537	T	G	0.470932	Y	1.03323	0.0331964	0.32495	1
rs6684998	1	14458859	intergenic	0.65	PRDM2(dist=307285),KAZN(dist=466354)	T	C	0.472888	Y	0.994408	0.0430552	0.896367	1	14458859	T	C	0.473518	Y	0.9234	0.031285	0.0108455	1	14458859	T	C	0.484798	Y	0.854649	0.042173	0.000192168	1	14458859	T	C	0.469127	Y	0.954273	0.043554	0.282667	1	14458859	T	C	0.470933	Y	1.03322	0.0331964	0.325009	1
rs6689825	1	14458969	intergenic	0.65	PRDM2(dist=307395),KAZN(dist=466244)	G	A	0.472864	Y	0.99446	0.0430532	0.897323	1	14458969	G	A	0.473503	Y	0.923412	0.0312838	0.0108549	1	14458969	G	A	0.484788	Y	0.854633	0.0421721	0.000191779	1	14458969	G	A	0.469107	Y	0.9543	0.0435523	0.28294	1	14458969	G	A	0.470924	Y	1.03316	0.0331957	0.325902	1
rs2187942	1	14459141	intergenic	0.65	PRDM2(dist=307567),KAZN(dist=466072)	T	C	0.527136	Y	1.00557	0.0430532	0.897323	1	14459141	T	C	0.526497	Y	1.08294	0.0312838	0.0108549	1	14459141	T	C	0.515212	Y	1.17009	0.0421721	0.000191779	1	14459141	T	C	0.530893	Y	1.04789	0.0435523	0.28294	1	14459141	T	C	0.529074	Y	0.967913	0.0331955	0.326032	1
rs1041930	1	14459259	intergenic	0.65	PRDM2(dist=307685),KAZN(dist=465954)	C	A	0.527121	Y	1.0056	0.0430569	0.896816	1	14459259	C	A	0.526498	Y	1.08297	0.0312863	0.0108366	1	14459259	C	A	0.515215	Y	1.1701	0.0421761	0.000191975	1	14459259	C	A	0.530901	Y	1.04789	0.0435552	0.282972	1	14459259	C	A	0.529074	Y	0.96785	0.0331981	0.325103	1
rs1041929	1	14459440	intergenic	0.65	PRDM2(dist=307866),KAZN(dist=465773)	T	C	0.527081	Y	1.0057	0.0430621	0.894955	1	14459440	T	C	0.526491	Y	1.083	0.0312894	0.010817	1	14459440	T	C	0.51521	Y	1.17011	0.042181	0.000192039	1	14459440	T	C	0.530901	Y	1.04789	0.0435586	0.282968	1	14459440	T	C	0.529068	Y	0.967709	0.033201	0.322989	1
rs1041928	1	14459498	intergenic	0.65	PRDM2(dist=307924),KAZN(dist=465715)	T	C	0.472933	Y	0.9943	0.0430659	0.89441	1	14459498	T	C	0.473507	Y	0.923342	0.031292	0.0108002	1	14459498	T	C	0.484785	Y	0.854622	0.0421851	0.000192435	1	14459498	T	C	0.469089	Y	0.954305	0.0435616	0.283089	1	14459498	T	C	0.470932	Y	1.03344	0.0332037	0.322077	1
rs1965003	1	14459828	intergenic	0.62	PRDM2(dist=308254),KAZN(dist=465385)	T	C	0.467246	Y	0.986978	0.0433502	0.762385	1	14459828	T	C	0.466949	Y	0.922624	0.0315264	0.0106273	1	14459828	T	C	0.478668	Y	0.85389	0.0424001	0.000191513	1	14459828	T	C	0.462857	Y	0.950371	0.043884	0.246235	1	14459828	T	C	0.463851	Y	1.03935	0.0334664	0.248989	1
rs10803457	1	14460128	intergenic	0.65	PRDM2(dist=308554),KAZN(dist=465085)	G	A	0.52695	Y	1.00601	0.0430876	0.889352	1	14460128	G	A	0.526488	Y	1.08326	0.0313076	0.0106283	1	14460128	G	A	0.515224	Y	1.17025	0.0422094	0.000191847	1	14460128	G	A	0.530918	Y	1.04808	0.0435796	0.281406	1	14460128	G	A	0.529063	Y	0.967161	0.0332209	0.315003	1
rs10754911	1	14460248	intergenic	0.65	PRDM2(dist=308674),KAZN(dist=464965)	G	A	0.473095	Y	0.993934	0.0430984	0.887726	1	14460248	G	A	0.473496	Y	0.923156	0.0313151	0.0106603	1	14460248	G	A	0.484738	Y	0.854642	0.0422197	0.000195203	1	14460248	G	A	0.469016	Y	0.954339	0.043589	0.28376	1	14460248	G	A	0.470938	Y	1.03416	0.033229	0.312211	1
rs7542148	1	14460332	intergenic	0.65	PRDM2(dist=308758),KAZN(dist=464881)	C	A	0.526893	Y	1.00612	0.0431016	0.88747	1	14460332	C	A	0.526506	Y	1.08326	0.0313174	0.0106508	1	14460332	C	A	0.515265	Y	1.17007	0.042223	0.000195588	1	14460332	C	A	0.53099	Y	1.04784	0.0435917	0.283805	1	14460332	C	A	0.529061	Y	0.966917	0.0332314	0.311512	1
rs7546559	1	14460356	intergenic	0.65	PRDM2(dist=308782),KAZN(dist=464857)	G	A	0.473135	Y	0.993841	0.0431055	0.886032	1	14460356	G	A	0.473495	Y	0.92312	0.0313196	0.0106333	1	14460356	G	A	0.484734	Y	0.85467	0.042227	0.000196322	1	14460356	G	A	0.469002	Y	0.954347	0.0435943	0.283904	1	14460356	G	A	0.470941	Y	1.03433	0.0332342	0.309941	1
rs3921124	1	14460619	intergenic	0.65	PRDM2(dist=309045),KAZN(dist=464594)	G	A	0.526848	Y	1.00623	0.0431087	0.885376	1	14460619	G	A	0.526503	Y	1.08332	0.0313219	0.0106021	1	14460619	G	A	0.515271	Y	1.17003	0.0422303	0.000196797	1	14460619	G	A	0.531002	Y	1.04786	0.0435968	0.28372	1	14460619	G	A	0.529058	Y	0.966743	0.0332366	0.309003	1
rs2227241	1	14460643	intergenic	0.65	PRDM2(dist=309069),KAZN(dist=464570)	T	C	0.473184	Y	0.993618	0.0431165	0.88195	1	14460643	T	C	0.473541	Y	0.92296	0.0313285	0.010487	1	14460643	T	C	0.484814	Y	0.85466	0.0422433	0.000197244	1	14460643	T	C	0.468944	Y	0.954512	0.0436031	0.285788	1	14460643	T	C	0.470941	Y	1.03459	0.0332416	0.306545	1
rs2213848	1	14460680	intergenic	0.65	PRDM2(dist=309106),KAZN(dist=464533)	G	A	0.52676	Y	1.00652	0.0431171	0.880188	1	14460680	G	A	0.526428	Y	1.08349	0.0313288	0.0104713	1	14460680	G	A	0.515157	Y	1.17014	0.0422453	0.000196039	1	14460680	G	A	0.531013	Y	1.04777	0.0436034	0.284659	1	14460680	G	A	0.529036	Y	0.966438	0.0332423	0.304601	1
rs2213847	1	14460986	intergenic	0.65	PRDM2(dist=309412),KAZN(dist=464227)	G	A	0.526744	Y	1.00656	0.0431199	0.879514	1	14460986	G	A	0.526428	Y	1.08351	0.0313307	0.0104563	1	14460986	G	A	0.51516	Y	1.17013	0.0422479	0.000196425	1	14460986	G	A	0.531021	Y	1.04777	0.0436057	0.284723	1	14460986	G	A	0.529036	Y	0.966373	0.0332445	0.303685	1
rs4662114	1	14461135	intergenic	0.64	PRDM2(dist=309561),KAZN(dist=464078)	G	C	0.526726	Y	1.00671	0.0431285	0.876821	1	14461135	G	C	0.526441	Y	1.08357	0.0313355	0.0104149	1	14461135	G	C	0.515174	Y	1.17017	0.0422546	0.00019617	1	14461135	G	C	0.531041	Y	1.04781	0.0436115	0.284371	1	14461135	G	C	0.529049	Y	0.96622	0.0332503	0.301526	1
rs6696867	1	14461180	intergenic	0.65	PRDM2(dist=309606),KAZN(dist=464033)	G	A	0.473303	Y	0.99339	0.0431281	0.877784	1	14461180	G	A	0.473572	Y	0.922863	0.0313363	0.0104056	1	14461180	G	A	0.484834	Y	0.854623	0.0422555	0.000197257	1	14461180	G	A	0.468962	Y	0.954395	0.0436123	0.28462	1	14461180	G	A	0.470967	Y	1.035	0.0332511	0.300958	1
rs6692236	1	14461333	intergenic	0.65	PRDM2(dist=309759),KAZN(dist=463880)	G	C	0.473333	Y	0.993332	0.0431381	0.87676	1	14461333	G	C	0.473562	Y	0.922832	0.0313426	0.0103886	1	14461333	G	C	0.484827	Y	0.854692	0.0422623	0.00019925	1	14461333	G	C	0.468961	Y	0.954297	0.0436196	0.28365	1	14461333	G	C	0.470967	Y	1.03516	0.0332593	0.298999	1
rs6700340	1	14461562	intergenic	0.65	PRDM2(dist=309988),KAZN(dist=463651)	T	C	0.526624	Y	1.00679	0.0431441	0.875313	1	14461562	T	C	0.526413	Y	1.08384	0.0313487	0.01021	1	14461562	T	C	0.515175	Y	1.1702	0.0422703	0.000196837	1	14461562	T	C	0.530987	Y	1.04815	0.0436283	0.281185	1	14461562	T	C	0.529033	Y	0.965855	0.0332643	0.296451	1
rs6700441	1	14461694	intergenic	0.65	PRDM2(dist=310120),KAZN(dist=463519)	T	C	0.526609	Y	1.00663	0.043151	0.878368	1	14461694	T	C	0.526431	Y	1.08375	0.0313524	0.0103039	1	14461694	T	C	0.515221	Y	1.16986	0.0422747	0.000202528	1	14461694	T	C	0.531009	Y	1.04805	0.0436326	0.282256	1	14461694	T	C	0.529034	Y	0.965773	0.0332696	0.295355	1
rs10737919	1	14461824	intergenic	0.65	PRDM2(dist=310250),KAZN(dist=463389)	T	C	0.526594	Y	1.00667	0.0431532	0.877621	1	14461824	T	C	0.526431	Y	1.08377	0.0313537	0.0102866	1	14461824	T	C	0.515223	Y	1.16985	0.0422762	0.000202824	1	14461824	T	C	0.531018	Y	1.04804	0.0436341	0.282344	1	14461824	T	C	0.529034	Y	0.965707	0.0332715	0.294439	1
rs10737920	1	14461834	intergenic	0.65	PRDM2(dist=310260),KAZN(dist=463379)	G	A	0.526577	Y	1.00671	0.0431553	0.876871	1	14461834	G	A	0.526431	Y	1.08379	0.0313551	0.0102721	1	14461834	G	A	0.515227	Y	1.16983	0.0422777	0.000203199	1	14461834	G	A	0.531023	Y	1.04805	0.043636	0.282249	1	14461834	G	A	0.529033	Y	0.965638	0.0332733	0.293469	1
rs10737921	1	14461865	intergenic	0.65	PRDM2(dist=310291),KAZN(dist=463348)	G	A	0.473437	Y	0.993311	0.0431574	0.876424	1	14461865	G	A	0.473569	Y	0.922673	0.0313563	0.010259	1	14461865	G	A	0.48477	Y	0.854843	0.0422791	0.000203759	1	14461865	G	A	0.468971	Y	0.95415	0.0436376	0.282261	1	14461865	G	A	0.470967	Y	1.03565	0.0332751	0.292614	1
rs10737922	1	14462049	intergenic	0.63	PRDM2(dist=310475),KAZN(dist=463164)	T	A	0.473794	Y	0.991482	0.0431774	0.842958	1	14462049	T	A	0.473526	Y	0.923349	0.0313629	0.010988	1	14462049	T	A	0.484416	Y	0.856844	0.0422861	0.000254022	1	14462049	T	A	0.468985	Y	0.954288	0.0436462	0.283838	1	14462049	T	A	0.471102	Y	1.03697	0.0332974	0.275751	1
rs4661474	1	14462146	intergenic	0.63	PRDM2(dist=310572),KAZN(dist=463067)	G	A	0.526189	Y	1.00859	0.0431794	0.842948	1	14462146	G	A	0.526466	Y	1.08303	0.0313639	0.0109754	1	14462146	G	A	0.515577	Y	1.16706	0.0422874	0.000254385	1	14462146	G	A	0.531019	Y	1.04787	0.0436472	0.284129	1	14462146	G	A	0.528889	Y	0.964314	0.0332991	0.275317	1
rs4661476	1	14462752	intergenic	0.61	PRDM2(dist=311178),KAZN(dist=462461)	G	C	0.457725	Y	0.980672	0.043564	0.654154	1	14462752	G	C	0.45945	Y	0.912976	0.0314281	0.00376657	1	14462752	G	C	0.468094	Y	0.857475	0.0424628	0.000288932	1	14462752	G	C	0.457133	Y	0.934283	0.0438349	0.121179	1	14462752	G	C	0.452762	Y	1.03942	0.033484	0.248507	1
rs12563497	1	14511098	intergenic	0.14	PRDM2(dist=359524),KAZN(dist=414115)	G	A	0.93475	Y	1.40638	0.0935258	0.000271726	1	14511098	G	A	0.941364	Y	1.10487	0.0676726	0.142041	1	14511098	G	A	0.941893	Y	0.987337	0.089911	0.887245	1	14511098	G	A	0.945062	Y	1.07505	0.0951161	0.449951	1	14511098	G	A	0.943439	Y	0.857095	0.0672861	0.0248995	1
rs79065569	1	14859785	intergenic	0.01	PRDM2(dist=708211),KAZN(dist=65428)	G	A	0.0201179	Y	1.10042	0.160058	0.548755	1	14859785	G	A	0.0215383	Y	0.841727	0.117246	0.144047	1	14859785	G	A	0.0217933	Y	0.66923	0.165957	0.0156278	1	14859785	G	A	0.0201354	Y	0.99159	0.165366	0.959301	1	14859785	G	A	0.0208108	Y	0.970839	0.126216	0.813832	1
rs4661525	1	15100801	intronic	0.31	KAZN	G	C	0.231791	Y	0.985046	0.0645437	0.815454	1	15100801	G	C	0.223491	Y	1.1062	0.0467122	0.0302847	1	15100801	G	C	0.212361	Y	1.26725	0.0630214	0.000156305	1	15100801	G	C	0.22627	Y	1.07402	0.0646771	0.267792	1	15100801	G	C	0.22887	Y	1.01788	0.0491078	0.718489	1
rs72871897	1	15282527	intronic	0.09	KAZN	C	A	0.0115887	Y	0.749869	0.234119	0.220382	1	15282527	C	A	0.0123946	Y	0.662819	0.165832	0.0140376	1	15282527	C	A	0.0132589	Y	0.634972	0.21733	0.0371915	1	15282527	C	A	0.01909	Y	0.446559	0.183667	3.33626e-05	1	15282527	C	A	0.0100929	Y	1.19374	0.170009	0.310513	1
rs10927597	1	15282765	intronic	0.17	KAZN	T	C	0.986323	Y	1.42801	0.217145	0.101882	1	15282765	T	C	0.985333	Y	1.57683	0.153376	0.0032723	1	15282765	T	C	0.984684	Y	1.56874	0.202696	0.0267595	1	15282765	T	C	0.978203	Y	2.23426	0.171559	9.453e-06	1	15282765	T	C	0.98819	Y	0.81129	0.155742	0.19287	1
rs7547885	1	15283186	intronic	0.09	KAZN	T	C	0.0115905	Y	0.750321	0.234082	0.221277	1	15283186	T	C	0.012412	Y	0.661744	0.16577	0.0136302	1	15283186	T	C	0.0132793	Y	0.633695	0.217245	0.0362846	1	15283186	T	C	0.0191079	Y	0.446113	0.183618	3.24926e-05	1	15283186	T	C	0.0101011	Y	1.19246	0.170003	0.313372	1
rs12068879	1	15286356	intronic	0.17	KAZN	G	A	0.0129057	Y	0.694368	0.219703	0.0978874	1	15286356	G	A	0.0139217	Y	0.632651	0.155343	0.00351229	1	15286356	G	A	0.0148322	Y	0.624282	0.204813	0.0217506	1	15286356	G	A	0.0212273	Y	0.434987	0.172344	5.17534e-06	1	15286356	G	A	0.0112375	Y	1.23331	0.157044	0.195607	1
rs16851068	1	15286572	intronic	0.09	KAZN	T	C	0.989083	Y	1.33813	0.236963	0.220552	1	15286572	T	C	0.98833	Y	1.49568	0.168228	0.0177854	1	15286572	T	C	0.987289	Y	1.57986	0.219891	0.0380927	1	15286572	T	C	0.981398	Y	2.30902	0.184592	1.88787e-05
rs117768540	1	15311726	intronic	0.01	KAZN	G	A	0.0181325	Y	0.837905	0.220653	0.42431	1	15311726	G	A	0.0190457	Y	0.814727	0.151945	0.180239	1	15311726	G	A	0.0183017	Y	0.871066	0.204642	0.501299	1	15311726	G	A	0.0254668	Y	0.523583	0.178565	0.0005376	1	15311726	G	A	0.0177402	Y	1.08979	0.166466	0.609431	1
rs6429701	1	15335859	intronic	0.89	KAZN	T	A	0.902675	Y	1.03033	0.0758942	0.694025	1	15335859	T	A	0.896224	Y	1.09314	0.0538075	0.0988635	1	15335859	T	A	0.895077	Y	1.17577	0.0739922	0.0290072	1	15335859	T	A	0.883511	Y	1.28946	0.0711354	0.000455505	1	15335859	T	A	0.902142	Y	1.00388	0.0585024	0.947095	1
rs61772178	1	15339088	intronic	0.3	KAZN	G	C	0.631286	Y	0.922688	0.0454152	0.0761484	1	15339088	G	C	0.635177	Y	0.901845	0.0329705	0.00169493	1	15339088	G	C	0.644868	Y	0.860046	0.0444594	0.000675243	1	15339088	G	C	0.630372	Y	0.933567	0.0455371	0.130359	1	15339088	G	C	0.617261	Y	1.06789	0.0350007	0.0598506	1
rs7550877	1	15340261	intronic	0.28	KAZN	G	A	0.361158	Y	1.0729	0.0447821	0.115797	1	15340261	G	A	0.356723	Y	1.10382	0.0325086	0.00233611	1	15340261	G	A	0.349265	Y	1.14215	0.0438788	0.00240306	1	15340261	G	A	0.364445	Y	1.05447	0.0448289	0.235976	1	15340261	G	A	0.375815	Y	0.935092	0.0344893	0.0509842	1
rs4661636	1	15823061	intronic	0.2	CASP9	T	C	0.320026	Y	1.09084	0.046622	0.0618712	1	15823061	T	C	0.322149	Y	1.06983	0.0334568	0.0433764	1	15823061	T	C	0.306683	Y	1.17543	0.0452827	0.000342541	1	15823061	T	C	0.314612	Y	1.07602	0.046721	0.115712	1	15823061	T	C	0.331607	Y	0.945204	0.0360497	0.116834	1
rs2753298	1	15882411	intronic	0.79	DNAJC16	G	A	0.680957	Y	0.916157	0.0468642	0.0613608	1	15882411	G	A	0.678733	Y	0.93304	0.0336512	0.0391768	1	15882411	G	A	0.694578	Y	0.846582	0.0455674	0.000245338	1	15882411	G	A	0.685999	Y	0.92876	0.0470295	0.114966	1	15882411	G	A	0.668592	Y	1.05983	0.0362748	0.108066	1
rs141424637	1	15888341				I	D	0.92143	Y	1.00267	0.0836635	0.974586	1	15888341	I	D	0.918305	Y	1.05822	0.0597855	0.344842	1	15888341	I	D	0.905052	Y	1.27133	0.0777337	0.00207082	1	15888341	I	D	0.918963	Y	1.01558	0.082643	0.851819	1	15888341	I	D	0.921686	Y	0.988836	0.0642891	0.861574	1
rs147424439	1	15935762	intergenic	0.01	AGMAT(dist=24157),DDI2(dist=8191)	T	C	0.980711	Y	0.830356	0.200629	0.351525	1	15935762	T	C	0.982131	Y	0.795742	0.149673	0.122562	1	15935762	T	C	0.984971	Y	0.475317	0.215892	0.000327992	1	15935762	T	C	0.98198	Y	0.856783	0.209571	0.454236	1	15935762	T	C	0.981629	Y	0.945328	0.155365	0.719402	1
rs142069690	1	16006517	intergenic	0.0023	RSC1A1(dist=18300),PLEKHM2(dist=4310)	G	A	0.989558	Y	0.798786	0.495237	0.648575	1	16006517	G	A	0.98597	Y	1.44642	0.308531	0.234601	1	16006517	G	A	0.978923	Y	2.62455	0.37658	0.00897718	1	16006517	G	A	0.988201	Y	1.11651	0.459839	0.812299	1	16006517	G	A	0.988615	Y	1.16803	0.369464	0.668251	1
rs190423893	1	16041939	intronic	0.0014	PLEKHM2	C	A	0.989548	Y	0.800526	0.494465	0.651258	1	16041939	C	A	0.985951	Y	1.43938	0.307974	0.239994	1	16041939	C	A	0.978881	Y	2.61634	0.375815	0.0090704	1	16041939	C	A	0.988177	Y	1.11219	0.459275	0.818514	1	16041939	C	A	0.98854	Y	1.17946	0.369623	0.648559	1
rs221029	1	16523767	downstream	0.81	ARHGEF19	G	C	0.844334	Y	1.03876	0.060459	0.529595	1	16523767	G	C	0.842624	Y	1.11809	0.0434009	0.0103418	1	16523767	G	C	0.845286	Y	1.10949	0.0587654	0.0775062	1	16523767	G	C	0.837711	Y	1.13912	0.0590009	0.0287175	1	16523767	G	C	0.857239	Y	0.899223	0.045898	0.0221728	1
rs1693540	1	16528843	intronic	0.81	ARHGEF19	G	A	0.844876	Y	1.03303	0.0603485	0.590432	1	16528843	G	A	0.842105	Y	1.12619	0.0432992	0.00622053	1	16528843	G	A	0.844724	Y	1.11937	0.0586478	0.0548897	1	16528843	G	A	0.837523	Y	1.14489	0.0588302	0.0227382	1	16528843	G	A	0.857422	Y	0.90271	0.0458625	0.0273405	1
rs221047	1	16530364	intronic	0.81	ARHGEF19	G	A	0.154326	Y	0.973578	0.0602645	0.656955	1	16530364	G	A	0.157923	Y	0.885842	0.0432356	0.00519568	1	16530364	G	A	0.155496	Y	0.887742	0.0585974	0.0424782	1	16530364	G	A	0.162004	Y	0.873685	0.0587807	0.0229034	1	16530364	G	A	0.142264	Y	1.10224	0.0458812	0.0358399	1
rs111397107	1	16590409	intronic	0.01	FBXO42	G	A	0.987651	Y	0.727254	0.191119	0.0911818	1	16590409	G	A	0.986816	Y	1.12301	0.142075	0.416272	1	16590409	G	A	0.988084	Y	0.914119	0.193774	0.642078	1	16590409	G	A	0.987829	Y	1.08627	0.203778	0.687168	1	16590409	G	A	0.98474	Y	1.21713	0.153085	0.185523	1
rs12131407	1	16656518	intronic	0.04	FBXO42	T	C	0.0464938	Y	1.00133	0.102578	0.989631	1	16656518	T	C	0.0486777	Y	0.788707	0.074565	0.00158277	1	16656518	T	C	0.0468234	Y	0.822224	0.102771	0.057664	1	16656518	T	C	0.0478009	Y	0.824442	0.102054	0.0632876	1	16656518	T	C	0.0462115	Y	1.00882	0.0786756	0.911266	1
rs113679399	1	16682822	intergenic	0.01	FBXO42(dist=3874),SZRD1(dist=10703)	T	G	0.987869	Y	0.716145	0.192113	0.0778576	1	16682822	T	G	0.986864	Y	1.11826	0.142126	0.433614	1	16682822	T	G	0.98819	Y	0.896892	0.193781	0.572972	1	16682822	T	G	0.987886	Y	1.07761	0.203721	0.715755	1	16682822	T	G	0.984816	Y	1.23345	0.154506	0.160406	1
rs184091381	1	16685676	intergenic	0.01	FBXO42(dist=6728),SZRD1(dist=7849)	G	A	0.0121378	Y	1.39567	0.192251	0.0785241	1	16685676	G	A	0.0131466	Y	0.894949	0.1422	0.437086	1	16685676	G	A	0.0118147	Y	1.11695	0.193922	0.566966	1	16685676	G	A	0.0121293	Y	0.928339	0.203803	0.717266	1	16685676	G	A	0.0151849	Y	0.810752	0.154615	0.160748	1
rs111235261	1	16685897	intergenic	0.01	FBXO42(dist=6949),SZRD1(dist=7628)	T	G	0.987862	Y	0.716496	0.192255	0.0785243	1	16685897	T	G	0.986853	Y	1.11731	0.142203	0.437374	1	16685897	T	G	0.988185	Y	0.895271	0.193925	0.566871	1	16685897	T	G	0.98787	Y	1.07712	0.203806	0.717502	1	16685897	T	G	0.984815	Y	1.23345	0.15462	0.160713	1
rs11586528	1	17476090	intergenic	0.06	PADI2(dist=30142),PADI1(dist=55531)	T	C	0.912237	Y	0.99744	0.0988908	0.979314	1	17476090	T	C	0.909068	Y	1.16107	0.0712405	0.0367997	1	17476090	T	C	0.908391	Y	1.21248	0.0949558	0.0430175	1	17476090	T	C	0.903454	Y	1.34882	0.094993	0.00202691	1	17476090	T	C	0.910954	Y	1.03357	0.0764927	0.664906	1
rs77747792	1	17479672	intergenic	0.04	PADI2(dist=33724),PADI1(dist=51949)	T	G	0.031334	Y	1.58752	0.130094	0.000285407	1	17479672	T	G	0.0344274	Y	1.08424	0.0937912	0.38685	1	17479672	T	G	0.0380102	Y	1.0092	0.122011	0.940184	1	17479672	T	G	0.0316026	Y	1.27083	0.135561	0.0699593	1	17479672	T	G	0.0387527	Y	0.780532	0.106373	0.01589	1
rs35912633	1	108414127				I	D	0.220938	Y	1.27746	0.0599524	4.00087e-05	1	108414127	I	D	0.235403	Y	1.01449	0.0424837	0.734832	1	108414127	I	D	0.23491	Y	0.977089	0.0571333	0.685065	1	108414127	I	D	0.234853	Y	1.07014	0.058597	0.245642	1	108414127	I	D	0.237358	Y	0.871258	0.0461982	0.00256287	1
rs72745907	1	223460119	intronic	0.01	SUSD4	T	A	0.983269	Y	2.05117	0.203402	0.000374151	1	223460119	T	A	0.988564	Y	0.957902	0.148841	0.772139	1	223460119	T	A	0.986214	Y	1.43641	0.196531	0.0669005	1	223460119	T	A	0.98893	Y	0.958513	0.212074	0.84093	1	223460119	T	A	0.988574	Y	0.68488	0.132646	0.00693957	1
rs116385175	1	223598486	intergenic	0.0046	C1orf65(dist=29674),CAPN8(dist=116486)	G	A	0.985153	Y	2.29611	0.238209	0.000411805	1	223598486	G	A	0.988844	Y	0.995511	0.164201	0.978121	1	223598486	G	A	0.985483	Y	1.61347	0.209406	0.022976	1	223598486	G	A	0.989446	Y	0.975997	0.236982	0.918144	1	223598486	G	A	0.988782	Y	0.728631	0.149841	0.0434225	1
rs12093903	1	226846391	intronic	0.3	ITPKB	C	A	0.725146	Y	1.2399	0.059987	0.000339224	1	226846391	C	A	0.73449	Y	1.01995	0.0424431	0.641747	1	226846391	C	A	0.737284	Y	0.957588	0.0576634	0.452029	1	226846391	C	A	0.718349	Y	1.1507	0.057561	0.0152969	1	226846391	C	A	0.736775	Y	0.912835	0.0446594	0.0423101	1
rs72750044	1	228855896	intergenic	0.09	DUSP5P1(dist=67737),RHOU(dist=14928)	G	A	0.917653	Y	0.774454	0.0764197	0.000734762	1	228855896	G	A	0.900389	Y	0.965319	0.0520928	0.497473	1	228855896	G	A	0.897252	Y	0.964533	0.0690665	0.600766	1	228855896	G	A	0.909423	Y	0.878486	0.0747839	0.0794916	1	228855896	G	A	0.900603	Y	1.23301	0.0607928	0.000395081	1
rs59441010	1	228858344	intergenic	0.09	DUSP5P1(dist=70185),RHOU(dist=12480)	G	A	0.917697	Y	0.77438	0.0763506	0.000723223	1	228858344	G	A	0.900374	Y	0.965565	0.0520375	0.500136	1	228858344	G	A	0.897202	Y	0.965296	0.068996	0.608409	1	228858344	G	A	0.909379	Y	0.879081	0.0746938	0.0807269	1	228858344	G	A	0.900578	Y	1.23342	0.0607345	0.000381404	1
rs61244026	1	228859155	intergenic	0.09	DUSP5P1(dist=70996),RHOU(dist=11669)	T	A	0.917731	Y	0.77432	0.0763057	0.000715276	1	228859155	T	A	0.900358	Y	0.965784	0.0519971	0.502585	1	228859155	T	A	0.897165	Y	0.965897	0.0689459	0.614488	1	228859155	T	A	0.909356	Y	0.879428	0.0746349	0.0814275	1	228859155	T	A	0.900559	Y	1.23381	0.0606986	0.000370317	1
rs56232469	1	228860230	intergenic	0.09	DUSP5P1(dist=72071),RHOU(dist=10594)	G	A	0.917793	Y	0.773258	0.0763226	0.000670729	1	228860230	G	A	0.900344	Y	0.966051	0.0519919	0.505943	1	228860230	G	A	0.89711	Y	0.966757	0.0689391	0.623572	1	228860230	G	A	0.909359	Y	0.879523	0.0746318	0.0816762	1	228860230	G	A	0.900568	Y	1.23468	0.0607165	0.000354778	1
rs113590475	1	228862284	intergenic	0.09	DUSP5P1(dist=74125),RHOU(dist=8540)	T	C	0.0821787	Y	1.29346	0.0763869	0.000671998	1	228862284	T	C	0.0996846	Y	1.03474	0.0520166	0.510983	1	228862284	T	C	0.102896	Y	1.0349	0.068967	0.618594	1	228862284	T	C	0.0907223	Y	1.13538	0.0746588	0.085247	1	228862284	T	C	0.0994202	Y	0.809543	0.0607701	0.000347963	1
rs2273271	1	228876434	intronic	0.08	RHOU	G	A	0.918346	Y	0.765499	0.0767104	0.000434435	1	228876434	G	A	0.900258	Y	0.968674	0.0520919	0.540734	1	228876434	G	A	0.896915	Y	0.96836	0.068991	0.640947	1	228876434	G	A	0.909157	Y	0.882703	0.0748051	0.091511	1	228876434	G	A	0.900698	Y	1.24278	0.0610948	0.000249479	1
rs7545235	1	228878288	intronic	0.08	RHOU	G	A	0.918317	Y	0.765447	0.0767213	0.000433802	1	228878288	G	A	0.900228	Y	0.968684	0.0520985	0.540918	1	228878288	G	A	0.8969	Y	0.967979	0.0690017	0.636913	1	228878288	G	A	0.909082	Y	0.883379	0.0748023	0.0935323	1	228878288	G	A	0.900692	Y	1.24249	0.0610984	0.000253651	1
rs6426514	1	228880115	UTR3	0.08	RHOU	G	A	0.918242	Y	0.764879	0.0767572	0.000420561	1	228880115	G	A	0.900129	Y	0.968763	0.0521143	0.542075	1	228880115	G	A	0.896832	Y	0.967135	0.0690331	0.628059	1	228880115	G	A	0.908834	Y	0.885691	0.0747743	0.100618	1	228880115	G	A	0.900668	Y	1.24187	0.0611116	0.000263205	1
rs1045497	1	228881201	UTR3	0.08	RHOU	G	A	0.0818579	Y	1.30483	0.0769368	0.000478683	1	228881201	G	A	0.0999692	Y	1.03136	0.0521845	0.553637	1	228881201	G	A	0.103111	Y	1.03537	0.0691454	0.614854	1	228881201	G	A	0.0912784	Y	1.12738	0.0748646	0.105353	1	228881201	G	A	0.0992292	Y	0.806547	0.0611669	0.000297546	1
rs59417827	1	228885581	intergenic	0.03	RHOU(dist=3165),RAB4A(dist=521228)	T	C	0.0346889	Y	1.37664	0.116163	0.00526913	1	228885581	T	C	0.0484778	Y	0.939904	0.0762204	0.417197	1	228885581	T	C	0.0461451	Y	1.00438	0.104219	0.966526	1	228885581	T	C	0.0405545	Y	1.16403	0.112155	0.168916	1	228885581	T	C	0.0473841	Y	0.685284	0.0945203	2.35639e-05	1
rs6675267	1	228886021	intergenic	0.08	RHOU(dist=3605),RAB4A(dist=520788)	T	C	0.0749586	Y	1.36302	0.0808647	0.000106271	1	228886021	T	C	0.0945403	Y	1.03074	0.0540421	0.574864	1	228886021	T	C	0.0958354	Y	1.05204	0.0719638	0.48026	1	228886021	T	C	0.081714	Y	1.19941	0.0795344	0.020007	1	228886021	T	C	0.0937863	Y	0.7756	0.0643373	4.35984e-05	1
rs6690332	1	228886106	intergenic	0.09	RHOU(dist=3690),RAB4A(dist=520703)	G	A	0.0732367	Y	1.37276	0.0821679	9.47709e-05	1	228886106	G	A	0.0930859	Y	1.03096	0.0546784	0.576658	1	228886106	G	A	0.0944771	Y	1.0528	0.072946	0.480003	1	228886106	G	A	0.0801377	Y	1.20405	0.0805726	0.0189526	1	228886106	G	A	0.0914793	Y	0.776479	0.0653845	6.21071e-05	1
rs7511960	1	228887252	intergenic	0.07	RHOU(dist=4836),RAB4A(dist=519557)	G	C	0.96198	Y	0.73845	0.110598	0.00548773	1	228887252	G	C	0.948271	Y	1.01459	0.0728055	0.842422	1	228887252	G	C	0.949905	Y	0.969828	0.0991815	0.75722	1	228887252	G	C	0.955856	Y	0.858342	0.106885	0.146489	1	228887252	G	C	0.949186	Y	1.40774	0.0895659	5.86893e-05	1
rs114589865	1	228891929	intergenic	0.05	RHOU(dist=9513),RAB4A(dist=514880)	G	A	0.962754	Y	0.743002	0.111703	0.00708848	1	228891929	G	A	0.949183	Y	1.01496	0.073437	0.839814	1	228891929	G	A	0.95085	Y	0.974387	0.100057	0.795254	1	228891929	G	A	0.956402	Y	0.867631	0.107581	0.180462	1	228891929	G	A	0.950412	Y	1.39895	0.0903285	9.33689e-05	1
rs111380812	1	228897033	intergenic	0.05	RHOU(dist=14617),RAB4A(dist=509776)	T	C	0.0373224	Y	1.33646	0.112876	0.00932637	1	228897033	T	C	0.050972	Y	0.97856	0.0739128	0.769529	1	228897033	T	C	0.0490441	Y	1.02833	0.100901	0.781738	1	228897033	T	C	0.0438822	Y	1.1374	0.108252	0.228208	1	228897033	T	C	0.0492614	Y	0.717496	0.0909841	0.000126908	1
rs79693744	1	228898502	intergenic	0.05	RHOU(dist=16086),RAB4A(dist=508307)	T	C	0.962583	Y	0.749332	0.112825	0.00965884	1	228898502	T	C	0.948883	Y	1.02235	0.0738403	0.764837	1	228898502	T	C	0.950819	Y	0.971677	0.100821	0.775497	1	228898502	T	C	0.955939	Y	0.881298	0.108111	0.23645	1	228898502	T	C	0.950646	Y	1.39286	0.0909101	0.000129199	1
rs701205	1	233757477	intronic	0.13	KCNK1	T	G	0.903829	Y	1.31608	0.0780016	0.00043992	1	233757477	T	G	0.919111	Y	0.908197	0.0562101	0.0853774	1	233757477	T	G	0.922741	Y	0.875857	0.076994	0.083899	1	233757477	T	G	0.912765	Y	1.01794	0.0765883	0.816714	1	233757477	T	G	0.912403	Y	0.909849	0.0564849	0.0984773	1
rs701206	1	233757721	intronic	0.13	KCNK1	T	C	0.096817	Y	0.760864	0.0774681	0.000428864	1	233757721	T	C	0.0814861	Y	1.09969	0.0558165	0.0873477	1	233757721	T	C	0.0778132	Y	1.14011	0.0764569	0.0850934	1	233757721	T	C	0.0878288	Y	0.982422	0.0760782	0.815963	1	233757721	T	C	0.0882392	Y	1.09782	0.0561008	0.100286	1
rs701208	1	233758073	intronic	0.13	KCNK1	T	C	0.903016	Y	1.31286	0.0774643	0.000452009	1	233758073	T	C	0.918	Y	0.911587	0.0557555	0.0955197	1	233758073	T	C	0.921753	Y	0.876998	0.0763759	0.0844576	1	233758073	T	C	0.911949	Y	1.01614	0.0760731	0.833522	1	233758073	T	C	0.911545	Y	0.911993	0.0561207	0.104807	1
rs61824270	1	233758686	intronic	0.17	KCNK1	G	A	0.811729	Y	0.804486	0.0745251	0.00336666	1	233758686	G	A	0.807805	Y	0.935177	0.0542008	0.215626	1	233758686	G	A	0.80921	Y	0.893964	0.0725067	0.12145	1	233758686	G	A	0.804415	Y	0.928485	0.0744848	0.317452	1	233758686	G	A	0.807541	Y	1.05857	0.0582749	0.326705	1
rs701210	1	233758818	intronic	0.13	KCNK1	G	C	0.0969898	Y	0.761629	0.0774666	0.000450173	1	233758818	G	C	0.0820018	Y	1.09699	0.0557568	0.0955292	1	233758818	G	C	0.0782536	Y	1.14026	0.0763759	0.0844361	1	233758818	G	C	0.0880549	Y	0.98409	0.0760743	0.833268	1	233758818	G	C	0.0884559	Y	1.09658	0.0561204	0.104533	1
rs701211	1	233759419	intronic	0.13	KCNK1	T	C	0.0965607	Y	0.756454	0.0777943	0.000341416	1	233759419	T	C	0.0811009	Y	1.09963	0.0560305	0.0887342	1	233759419	T	C	0.0778434	Y	1.13907	0.0766216	0.0879782	1	233759419	T	C	0.0876491	Y	0.979021	0.0762715	0.781429	1	233759419	T	C	0.0876753	Y	1.10297	0.0562578	0.0854206	1
rs701214	1	233759939	ncRNA_exonic	0.13	MIR4427	T	C	0.0971521	Y	0.756501	0.0774328	0.000321073	1	233759939	T	C	0.0816707	Y	1.09759	0.0557383	0.0934434	1	233759939	T	C	0.0784903	Y	1.13735	0.07611	0.0895641	1	233759939	T	C	0.0882254	Y	0.977884	0.0758698	0.768626	1	233759939	T	C	0.0882097	Y	1.10329	0.055973	0.0829488	1
rs140195803	1	237991862				I	D	0.933171	Y	0.723169	0.0911204	0.000316546	1	237991862	I	D	0.919967	Y	0.989185	0.0621536	0.861055	1	237991862	I	D	0.924928	Y	0.889516	0.0858508	0.171258	1	237991862	I	D	0.92519	Y	0.873468	0.0889755	0.123747	1	237991862	I	D	0.923315	Y	1.21709	0.0731256	0.00586685	1
rs145009989	2	40609500	intronic	0.0027	SLC8A1	T	C	0.984131	Y	2.08168	0.209282	0.000412756	2	40609500	T	C	0.988563	Y	1.16679	0.153636	0.318097	2	40609500	T	C	0.984776	Y	1.36756	0.186065	0.093504	2	40609500	T	C	0.986016	Y	1.49459	0.197875	0.0497334
rs186787869	2	40610527	intronic	0.0023	SLC8A1	G	A	0.984172	Y	2.08106	0.20962	0.000424289	2	40610527	G	A	0.98858	Y	1.16874	0.153903	0.313753	2	40610527	G	A	0.984801	Y	1.37045	0.186426	0.0919384	2	40610527	G	A	0.986037	Y	1.49589	0.198189	0.049606
rs149915514	2	40611544	intronic	0.0027	SLC8A1	G	C	0.015792	Y	0.480361	0.209974	0.000431335	2	40611544	G	C	0.0114051	Y	0.854359	0.154171	0.310049	2	40611544	G	C	0.0151771	Y	0.728333	0.186755	0.0906037	2	40611544	G	C	0.0139409	Y	0.667896	0.198551	0.0495146
rs202137930	2	121052266				I	D	0.281387	Y	1.27133	0.0604081	6.59273e-05	2	121052266	I	D	0.29632	Y	1.0004	0.042786	0.992459	2	121052266	I	D	0.304348	Y	0.92876	0.0573735	0.19789	2	121052266	I	D	0.288272	Y	1.05827	0.0598145	0.342746	2	121052266	I	D	0.294891	Y	0.896855	0.0465147	0.0185997	2
rs186466705	2	170601915	intronic	0.02	KLHL23,PHOSPHO2-KLHL23	T	C	0.0155199	Y	1.89957	0.179947	0.000213937	2	170601915	T	C	0.0194259	Y	1.04027	0.122826	0.747416	2	170601915	T	C	0.0212501	Y	0.990856	0.159734	0.954151	2	170601915	T	C	0.0194161	Y	1.13706	0.170792	0.44604	2	170601915	T	C	0.0194688	Y	0.742123	0.151405	0.0395329	2
rs142982557	2	170634377	intergenic	0.01	PHOSPHO2-KLHL23(dist=25981),SSB(dist=20945)	T	C	0.0399597	Y	0.653948	0.137258	0.00198278	2	170634377	T	C	0.0368823	Y	0.929962	0.0970495	0.455515	2	170634377	T	C	0.0373531	Y	0.964123	0.131651	0.781544	2	170634377	T	C	0.040918	Y	0.767592	0.128302	0.0436448	2	170634377	T	C	0.0366557	Y	1.11774	0.0994353	0.26952	2
rs75253739	2	170648758	intergenic	0.02	PHOSPHO2-KLHL23(dist=40362),SSB(dist=6564)	T	G	0.0225312	Y	1.76161	0.160483	0.000280858	2	170648758	T	G	0.0299085	Y	1.01086	0.107619	0.920005	2	170648758	T	G	0.0278803	Y	1.05787	0.151129	0.70935	2	170648758	T	G	0.0256083	Y	1.3298	0.160422	0.0677198	2	170648758	T	G	0.0291616	Y	0.682414	0.135124	0.00285698	2
rs138661419	2	170740029	intronic	0.01	UBR3	G	A	0.0198033	Y	1.76218	0.162923	0.00034539	2	170740029	G	A	0.025856	Y	0.997582	0.111514	0.982689	2	170740029	G	A	0.0246671	Y	0.995454	0.154847	0.976535	2	170740029	G	A	0.0216053	Y	1.33353	0.166567	0.0754293	2	170740029	G	A	0.0251091	Y	0.726808	0.136445	0.0144333	2
rs17632553	2	170855709	intronic	0.01	UBR3	G	A	0.980179	Y	0.568307	0.163291	0.000369935	2	170855709	G	A	0.974162	Y	1.00375	0.111735	0.97327	2	170855709	G	A	0.975297	Y	1.01488	0.155252	0.924211	2	170855709	G	A	0.978417	Y	0.751276	0.166914	0.0780045	2	170855709	G	A	0.974872	Y	1.37861	0.136821	0.014083	2
rs1180047	3	10288750	intergenic	0.01	IRAK2(dist=3323),TATDN2(dist=1427)	T	G	0.984318	Y	2.63992	0.245275	5.48942e-05	3	10288750	T	G	0.98766	Y	1.27964	0.171299	0.152811	3	10288750	T	G	0.989393	Y	0.885826	0.234976	0.604648	3	10288750	T	G	0.986435	Y	1.72409	0.224998	0.0202375	3	10288750	T	G	0.989522	Y	0.567226	0.152174	0.00053468	3
rs138719601	3	10297014	intronic	0.01	TATDN2	T	C	0.982395	Y	2.17327	0.21316	0.00023132	3	10297014	T	C	0.98559	Y	1.28098	0.150761	0.102892	3	10297014	T	C	0.987763	Y	0.951034	0.211348	0.811964	3	10297014	T	C	0.98471	Y	1.57768	0.201237	0.0292586	3	10297014	T	C	0.987941	Y	0.626582	0.136739	0.00136212	3
rs115831239	3	10348465	intronic	0.01	SEC13	T	C	0.977106	Y	0.895767	0.148985	0.458287	3	10348465	T	C	0.98084	Y	0.759258	0.116342	0.0162057	3	10348465	T	C	0.9839	Y	0.543907	0.161399	9.09359e-05	3	10348465	T	C	0.983714	Y	0.602475	0.177859	0.00251946	3	10348465	T	C	0.975932	Y	1.07226	0.118117	0.55075	3
rs78094030	3	10359437	intronic	0.01	SEC13	G	C	0.025917	Y	1.12764	0.140326	0.390012	3	10359437	G	C	0.0227057	Y	1.29651	0.107004	0.0138231	3	10359437	G	C	0.019307	Y	1.75374	0.148413	9.38553e-05	3	10359437	G	C	0.0216632	Y	1.40387	0.154703	0.0228122	3	10359437	G	C	0.0274136	Y	0.920522	0.110956	0.450027	3
rs143807672	3	10372086	intronic	0.01	ATP2B2	G	A	0.983264	Y	2.14798	0.214471	0.000313351	3	10372086	G	A	0.986651	Y	1.23164	0.151765	0.172647	3	10372086	G	A	0.98869	Y	0.95631	0.214148	0.83453	3	10372086	G	A	0.985957	Y	1.49195	0.204266	0.0588455	3	10372086	G	A	0.988453	Y	0.649878	0.137635	0.00325755	3
rs151139548	4	345378	intronic	0.01	ZNF141	T	G	0.967132	Y	1.80155	0.155323	0.000141963	4	345378	T	G	0.974263	Y	1.02454	0.114251	0.832132	4	345378	T	G	0.971904	Y	1.16614	0.150311	0.307851	4	345378	T	G	0.96963	Y	1.35968	0.148863	0.0441007	4	345378	T	G	0.974249	Y	0.694937	0.106667	0.00114141	4
rs17777103	4	427656	ncRNA_intronic	0.01	ABCA11P	G	A	0.0334374	Y	0.558783	0.152394	0.000126405	4	427656	G	A	0.0262445	Y	0.969904	0.11199	0.785209	4	427656	G	A	0.0287441	Y	0.854917	0.147275	0.288507	4	427656	G	A	0.0310748	Y	0.732167	0.145758	0.0370795	4	427656	G	A	0.0262133	Y	1.42933	0.104888	0.00115927	4
rs139616585	4	448786	ncRNA_intronic	0.01	ABCA11P	T	C	0.0305395	Y	0.545306	0.160467	0.000145757	4	448786	T	C	0.0238934	Y	0.966293	0.116935	0.769665	4	448786	T	C	0.0262863	Y	0.831769	0.153986	0.233139	4	448786	T	C	0.0284043	Y	0.737836	0.151181	0.0499687	4	448786	T	C	0.0235139	Y	1.45773	0.109209	0.00103507	4
rs149983065	4	466972	ncRNA_intronic	0.01	ABCA11P	T	C	0.0292547	Y	0.555243	0.161653	0.000256007	4	466972	T	C	0.0228534	Y	0.955634	0.117973	0.70102	4	466972	T	C	0.0253648	Y	0.826219	0.154867	0.219275	4	466972	T	C	0.0271281	Y	0.735661	0.152364	0.0497684	4	466972	T	C	0.0221661	Y	1.4754	0.11003	0.000801745	4
rs35239183	4	918435	intronic	0.01	GAK	T	C	0.018403	Y	1.36089	0.161685	0.0536514	4	918435	T	C	0.0168491	Y	0.935036	0.129329	0.604447	4	918435	T	C	0.0160214	Y	0.954788	0.180049	0.797403	4	918435	T	C	0.0147197	Y	1.21748	0.188795	0.28746	4	918435	T	C	0.0165092	Y	1.10008	0.130713	0.471738	4
rs2022343	4	2175791	intronic	0.25	POLN	T	C	0.893453	Y	1.21267	0.0752672	0.0105888	4	2175791	T	C	0.909807	Y	0.956343	0.0562964	0.42704	4	2175791	T	C	0.906315	Y	1.03688	0.0748962	0.628959	4	2175791	T	C	0.9079	Y	1.01983	0.0783359	0.802354	4	2175791	T	C	0.909445	Y	0.809207	0.0560738	0.000230971	4
rs201816255	4	2175792				I	D	0.111651	Y	0.830981	0.0729278	0.0113091	4	2175792	I	D	0.0959093	Y	1.02384	0.0544611	0.665009	4	2175792	I	D	0.0994758	Y	0.94641	0.0724124	0.447405	4	2175792	I	D	0.0974207	Y	0.967064	0.0759208	0.659985	4	2175792	I	D	0.0956693	Y	1.22586	0.0545137	0.0002647	4
rs61383215	4	2175792	intronic	0.25	POLN	G	C	0.106529	Y	0.824787	0.0752711	0.0106708	4	2175792	G	C	0.090176	Y	1.04581	0.0563016	0.425489	4	2175792	G	C	0.0936628	Y	0.964653	0.0749034	0.631183	4	2175792	G	C	0.0920694	Y	0.980842	0.078349	0.805291	4	2175792	G	C	0.0905463	Y	1.23569	0.0560787	0.000232405	4
rs3811803	4	2250742	UTR3	0.34	MXD4	T	C	0.823524	Y	1.18551	0.0579014	0.0033415	4	2250742	T	C	0.841516	Y	1.00205	0.0424031	0.961496	4	2250742	T	C	0.841198	Y	1.05284	0.0577635	0.373194	4	2250742	T	C	0.837917	Y	1.06506	0.0588262	0.28612	4	2250742	T	C	0.84266	Y	0.855133	0.0435512	0.000406471	4
rs2071659	4	2252624	intronic	0.33	MXD4	G	A	0.169619	Y	0.846257	0.0591996	0.00487388	4	2252624	G	A	0.153292	Y	1.00421	0.0430824	0.922317	4	2252624	G	A	0.153391	Y	0.953084	0.0586342	0.412904	4	2252624	G	A	0.157119	Y	0.942838	0.0596929	0.326162	4	2252624	G	A	0.151331	Y	1.17014	0.0443267	0.000489357	4
rs2071658	4	2252980	intronic	0.3	MXD4	T	G	0.831204	Y	1.18524	0.0594953	0.00434686	4	2252980	T	G	0.847289	Y	0.998169	0.0432362	0.966184	4	2252980	T	G	0.846714	Y	1.05814	0.0587695	0.336774	4	2252980	T	G	0.844348	Y	1.05402	0.060002	0.382401	4	2252980	T	G	0.849322	Y	0.853397	0.0444837	0.000456658	4
rs2282764	4	2255063	intronic	0.31	MXD4	G	A	0.168812	Y	0.84351	0.0594803	0.00428205	4	2255063	G	A	0.152771	Y	1.00168	0.0432169	0.968935	4	2255063	G	A	0.153291	Y	0.946654	0.0587462	0.351193	4	2255063	G	A	0.155859	Y	0.947566	0.0599599	0.370929	4	2255063	G	A	0.150761	Y	1.17097	0.0444652	0.000480936	4
rs2236999	4	2256798	intronic	0.35	MXD4	T	C	0.828784	Y	1.18119	0.0588648	0.00473739	4	2256798	T	C	0.845413	Y	0.998158	0.0428761	0.9657	4	2256798	T	C	0.844859	Y	1.05687	0.0583738	0.34386	4	2256798	T	C	0.841924	Y	1.05889	0.0595053	0.338208	4	2256798	T	C	0.84722	Y	0.855034	0.0440987	0.000476595	4
rs2237000	4	2257917	intronic	0.3	MXD4	T	C	0.830668	Y	1.18864	0.0595555	0.00376671	4	2257917	T	C	0.846887	Y	0.999215	0.0432686	0.985518	4	2257917	T	C	0.846113	Y	1.06124	0.0587954	0.312545	4	2257917	T	C	0.843548	Y	1.05895	0.0600115	0.34183	4	2257917	T	C	0.848891	Y	0.85288	0.0444716	0.000432776	4
rs9996465	4	2259457	intronic	0.3	MXD4	G	A	0.168793	Y	0.841681	0.059665	0.0039255	4	2259457	G	A	0.152834	Y	1.00119	0.043336	0.978065	4	2259457	G	A	0.1533	Y	0.946009	0.0588996	0.346506	4	2259457	G	A	0.155825	Y	0.947211	0.0601471	0.369106	4	2259457	G	A	0.150764	Y	1.17222	0.0445766	0.000455278	4
rs2269487	4	2262191	intronic	0.33	MXD4	G	A	0.172012	Y	0.837583	0.0596292	0.00300031	4	2262191	G	A	0.155616	Y	0.998068	0.0432826	0.964361	4	2262191	G	A	0.155978	Y	0.942866	0.0588374	0.317865	4	2262191	G	A	0.159777	Y	0.932307	0.0599484	0.244655	4	2262191	G	A	0.153399	Y	1.17742	0.044481	0.00030583	4
rs2233030	4	2264312	upstream	0.3	MXD4	G	A	0.168536	Y	0.839009	0.0602353	0.00361926	4	2264312	G	A	0.152612	Y	1.0025	0.0436617	0.954445	4	2264312	G	A	0.153165	Y	0.942544	0.0593688	0.319423	4	2264312	G	A	0.155939	Y	0.94401	0.0605393	0.34324	4	2264312	G	A	0.150323	Y	1.17698	0.0449455	0.000364554	4
rs3762939	4	2266100	intergenic	0.3	MXD4(dist=2361),ZFYVE28(dist=5224)	T	A	0.168481	Y	0.838519	0.0603455	0.00356931	4	2266100	T	A	0.152578	Y	1.00284	0.0437333	0.948273	4	2266100	T	A	0.153158	Y	0.942348	0.0594612	0.318482	4	2266100	T	A	0.155879	Y	0.945149	0.06065	0.354269	4	2266100	T	A	0.150313	Y	1.17721	0.0450239	0.000367343	4
rs3834814	4	2266214				I	D	0.168494	Y	0.838307	0.0603686	0.00353438	4	2266214	I	D	0.152575	Y	1.0025	0.0437438	0.954423	4	2266214	I	D	0.153148	Y	0.942348	0.0594794	0.318624	4	2266214	I	D	0.155863	Y	0.94491	0.0606649	0.35224	4	2266214	I	D	0.150308	Y	1.17753	0.0450355	0.000360439	4
rs2269486	4	2267566	intergenic	0.31	MXD4(dist=3827),ZFYVE28(dist=3758)	T	A	0.190633	Y	0.850024	0.0595399	0.00642195	4	2267566	T	A	0.172985	Y	1.02408	0.0430637	0.580334	4	2267566	T	A	0.176309	Y	0.961904	0.0582984	0.505547	4	2267566	T	A	0.179726	Y	0.939524	0.059312	0.294938	4	2267566	T	A	0.17183	Y	1.17786	0.044387	0.000283413	4
rs12498379	4	2454706	intronic	0.39	LOC402160	T	C	0.325375	Y	1.13418	0.0474475	0.00783796	4	2454706	T	C	0.355829	Y	0.953811	0.0335702	0.159127	4	2454706	T	C	0.347939	Y	0.992692	0.045183	0.871044	4	2454706	T	C	0.344022	Y	1.02433	0.0466115	0.605713	4	2454706	T	C	0.352753	Y	0.875964	0.0364101	0.00024947	4
rs73205493	4	2460571	exonic	0.38	LOC402160	T	C	0.314306	Y	1.13018	0.0492913	0.0128685	4	2460571	T	C	0.344274	Y	0.959939	0.0347293	0.239297	4	2460571	T	C	0.334585	Y	1.02145	0.0469698	0.651283	4	2460571	T	C	0.335252	Y	1.01504	0.0483201	0.757199	4	2460571	T	C	0.341549	Y	0.86813	0.0377528	0.000160261	4
rs143885587	4	2468920				I	D	0.319578	Y	1.13097	0.0476509	0.0096599	4	2468920	I	D	0.348518	Y	0.985525	0.0339067	0.66723	4	2468920	I	D	0.346089	Y	1.01896	0.0455698	0.680232	4	2468920	I	D	0.34617	Y	1.00139	0.0469364	0.976358	4	2468920	I	D	0.351597	Y	0.854948	0.0366501	1.61372e-05	4
rs35085989	4	2469529				I	D	0.682169	Y	0.882311	0.047539	0.00831273	4	2469529	I	D	0.652005	Y	1.01888	0.0338142	0.580297	4	2469529	I	D	0.655048	Y	0.980048	0.0455016	0.65776	4	2469529	I	D	0.655195	Y	0.997517	0.046858	0.957684	4	2469529	I	D	0.649953	Y	1.17294	0.036599	1.09866e-05	4
rs4974694	4	2470395	upstream	0.68	RNF4	C	A	0.438513	Y	0.901488	0.0442546	0.0190821	4	2470395	C	A	0.418064	Y	1.00074	0.0322984	0.981803	4	2470395	C	A	0.41482	Y	0.956506	0.0432553	0.303995	4	2470395	C	A	0.417397	Y	0.990124	0.0451556	0.82606	4	2470395	C	A	0.412407	Y	1.13371	0.0341283	0.000244866	4
rs4974695	4	2471974	intronic	0.34	RNF4	T	C	0.648538	Y	0.890243	0.045631	0.0107111	4	2471974	T	C	0.618007	Y	1.02322	0.0327671	0.483628	4	2471974	T	C	0.619421	Y	0.984841	0.0441783	0.72949	4	2471974	T	C	0.618002	Y	1.0147	0.045364	0.74778	4	2471974	T	C	0.616638	Y	1.16012	0.035352	2.34439e-05	4
rs4974696	4	2472945	intronic	0.68	RNF4	T	C	0.562752	Y	1.10898	0.044122	0.019032	4	2472945	T	C	0.58336	Y	0.999309	0.0322305	0.982896	4	2472945	T	C	0.587145	Y	1.0445	0.0431656	0.313252	4	2472945	T	C	0.583782	Y	1.00993	0.045039	0.82638	4	2472945	T	C	0.588953	Y	0.882189	0.0340459	0.000240759	4
rs4974697	4	2473092	intronic	0.34	RNF4	T	A	0.347254	Y	1.12592	0.0458389	0.00955132	4	2473092	T	A	0.379139	Y	0.975097	0.032856	0.44287	4	2473092	T	A	0.37673	Y	1.01614	0.0442849	0.717617	4	2473092	T	A	0.379271	Y	0.981128	0.0455403	0.675834	4	2473092	T	A	0.380152	Y	0.858016	0.0355071	1.40512e-05	4
rs4974700	4	2475109	intronic	0.32	RNF4	C	A	0.315803	Y	1.13224	0.0473178	0.00854092	4	2475109	C	A	0.345654	Y	0.98092	0.0336572	0.567159	4	2475109	C	A	0.343145	Y	1.01335	0.0452681	0.769557	4	2475109	C	A	0.34224	Y	1.00129	0.04664	0.977958	4	2475109	C	A	0.348284	Y	0.85366	0.0364443	1.18677e-05	4
rs113717693	4	2476710	intronic	0.31	RNF4	T	C	0.312714	Y	1.13046	0.0476288	0.00989164	4	2476710	T	C	0.342089	Y	0.982917	0.0338411	0.610724	4	2476710	T	C	0.338809	Y	1.02041	0.0455742	0.657454	4	2476710	T	C	0.339106	Y	1.0013	0.0468647	0.977826	4	2476710	T	C	0.344249	Y	0.855234	0.0366654	1.6867e-05	4
rs4974702	4	2476922	intronic	0.32	RNF4	T	A	0.684386	Y	0.882415	0.0473208	0.00807816	4	2476922	T	A	0.654341	Y	1.02008	0.0336503	0.5547	4	2476922	T	A	0.656782	Y	0.988084	0.0452585	0.79109	4	2476922	T	A	0.65786	Y	0.998687	0.0466248	0.977512	4	2476922	T	A	0.651677	Y	1.17283	0.03645	1.02027e-05	4
rs10004477	4	2477281	intronic	0.67	RNF4	G	A	0.438553	Y	0.901416	0.0441496	0.0187075	4	2477281	G	A	0.416994	Y	1.00498	0.032206	0.877393	4	2477281	G	A	0.41326	Y	0.961644	0.0431564	0.364856	4	2477281	G	A	0.417344	Y	0.990722	0.0450044	0.835937	4	2477281	G	A	0.411812	Y	1.13615	0.0340344	0.00018367	4
rs10007662	4	2478313	intronic	0.32	RNF4	G	C	0.684856	Y	0.881719	0.047302	0.00766217	4	2478313	G	C	0.654644	Y	1.02187	0.0336139	0.519915	4	2478313	G	C	0.657051	Y	0.989359	0.045219	0.812957	4	2478313	G	C	0.658537	Y	0.998355	0.04658	0.971795	4	2478313	G	C	0.652097	Y	1.1729	0.0364302	1.00081e-05	4
rs55958805	4	2479813	intronic	0.33	RNF4	T	G	0.682666	Y	0.88601	0.0467881	0.00954991	4	2479813	T	G	0.652661	Y	1.02827	0.0332514	0.401894	4	2479813	T	G	0.655326	Y	0.992909	0.0447793	0.873733	4	2479813	T	G	0.657722	Y	1.00288	0.0460388	0.950122	4	2479813	T	G	0.65159	Y	1.16441	0.0360677	2.07731e-05	4
rs140761497	4	2481088	intronic	0.32	RNF4	T	A	0.314391	Y	1.12445	0.0467301	0.0119144	4	2481088	T	A	0.344446	Y	0.969298	0.0332055	0.347878	4	2481088	T	A	0.34153	Y	1.00461	0.0447085	0.918049	4	2481088	T	A	0.340283	Y	0.991158	0.045947	0.846782	4	2481088	T	A	0.345416	Y	0.859458	0.0360134	2.21664e-05	4
rs200419345	4	2484575				I	D	0.661403	Y	0.890258	0.0458073	0.0110223	4	2484575	I	D	0.630997	Y	1.04196	0.0327983	0.210269	4	2484575	I	D	0.632271	Y	0.998962	0.0442867	0.981294	4	2484575	I	D	0.630825	Y	1.03415	0.0453784	0.45973	4	2484575	I	D	0.631707	Y	1.15496	0.0355394	4.46957e-05	4
rs140553862	4	2484576				I	D	0.653171	Y	0.897851	0.0450534	0.016609	4	2484576	I	D	0.62355	Y	1.04031	0.0323736	0.222351	4	2484576	I	D	0.624726	Y	1.00214	0.0437102	0.96096	4	2484576	I	D	0.623629	Y	1.03221	0.0448189	0.479669	4	2484576	I	D	0.623909	Y	1.14764	0.0349892	7.46164e-05	4
rs3849666	4	2487366	intronic	0.33	RNF4	T	C	0.349307	Y	1.11566	0.0446844	0.014166	4	2487366	T	C	0.380227	Y	0.965034	0.0320437	0.266852	4	2487366	T	C	0.3788	Y	1.0016	0.0432566	0.970503	4	2487366	T	C	0.379844	Y	0.97427	0.0443646	0.557091	4	2487366	T	C	0.380277	Y	0.866852	0.034682	3.36404e-05	4
rs17132645	4	2490275	intronic	0.33	RNF4	G	A	0.653695	Y	0.895277	0.0449729	0.0137531	4	2490275	G	A	0.622711	Y	1.03531	0.0322336	0.281834	4	2490275	G	A	0.624128	Y	0.997784	0.0434813	0.9593	4	2490275	G	A	0.622954	Y	1.02765	0.044619	0.541327	4	2490275	G	A	0.622456	Y	1.15689	0.0349099	2.6322e-05	4
rs202082186	4	2496811				I	D	0.345773	Y	1.11742	0.0449025	0.0132709	4	2496811	I	D	0.376416	Y	0.965114	0.0322148	0.27051	4	2496811	I	D	0.375065	Y	0.997002	0.0434529	0.944907	4	2496811	I	D	0.375335	Y	0.976824	0.0445661	0.59901	4	2496811	I	D	0.376896	Y	0.865658	0.0348705	3.10761e-05	4
rs200579084	4	2496812				I	D	0.654223	Y	0.894939	0.0449024	0.0132875	4	2496812	I	D	0.623583	Y	1.03614	0.0322147	0.270583	4	2496812	I	D	0.624938	Y	1.00299	0.0434529	0.945266	4	2496812	I	D	0.624662	Y	1.02373	0.0445659	0.598872	4	2496812	I	D	0.623102	Y	1.15517	0.0348703	3.11355e-05	4
rs3749467	4	2499117	intronic	0.34	RNF4	T	G	0.644765	Y	0.891999	0.0446528	0.0103579	4	2499117	T	G	0.613067	Y	1.04876	0.0320271	0.137268	4	2499117	T	G	0.614261	Y	1.01749	0.0431275	0.687635	4	2499117	T	G	0.614887	Y	1.02713	0.044328	0.546174	4	2499117	T	G	0.614369	Y	1.1502	0.0346346	4.79287e-05	4
rs35454362	4	2501315				I	D	0.650569	Y	0.896988	0.0447018	0.0148625	4	2501315	I	D	0.619907	Y	1.03538	0.0320537	0.278256	4	2501315	I	D	0.621526	Y	0.996492	0.043273	0.935267	4	2501315	I	D	0.620157	Y	1.02616	0.0443758	0.560869	4	2501315	I	D	0.619672	Y	1.15316	0.0346844	3.53801e-05	4
rs4974707	4	2507273	intronic	0.42	RNF4	T	C	0.441287	Y	1.12417	0.0443375	0.00822692	4	2507273	T	C	0.461872	Y	1.00556	0.0320249	0.862523	4	2507273	T	C	0.464322	Y	1.04869	0.0429655	0.268446	4	2507273	T	C	0.46216	Y	1.01084	0.0444692	0.808366	4	2507273	T	C	0.47153	Y	0.869577	0.0343501	4.54778e-05	4
rs3216205	4	2507916				I	D	0.590346	Y	0.877228	0.0437941	0.00273866	4	2507916	I	D	0.558797	Y	1.01241	0.0313529	0.694126	4	2507916	I	D	0.558068	Y	0.983277	0.0422649	0.689864	4	2507916	I	D	0.558444	Y	1.00023	0.0436758	0.995804	4	2507916	I	D	0.555356	Y	1.17434	0.0337486	1.73697e-06	4
rs1203850	4	2510481	intronic	0.64	RNF4	G	A	0.580957	Y	1.11753	0.0440216	0.0115803	4	2510481	G	A	0.605603	Y	0.982618	0.0318822	0.582256	4	2510481	G	A	0.606217	Y	1.04268	0.0429053	0.330106	4	2510481	G	A	0.607706	Y	0.993221	0.0446841	0.878999	4	2510481	G	A	0.609837	Y	0.875259	0.0336874	8.13266e-05	4
rs4974708	4	2511035	intronic	0.34	RNF4	T	C	0.388527	Y	1.13738	0.0448955	0.00408206	4	2511035	T	C	0.416825	Y	1.00446	0.0321071	0.88965	4	2511035	T	C	0.417923	Y	1.02446	0.043309	0.576746	4	2511035	T	C	0.415774	Y	1.02479	0.0447393	0.583938	4	2511035	T	C	0.422482	Y	0.84745	0.0346769	1.60631e-06	4
rs2282765	4	2512054	intronic	0.37	RNF4	G	A	0.410041	Y	1.14191	0.0436322	0.00231769	4	2512054	G	A	0.441781	Y	0.988137	0.0312429	0.702509	4	2512054	G	A	0.442863	Y	1.01511	0.0421056	0.721671	4	2512054	G	A	0.441963	Y	1.00177	0.043502	0.967586	4	2512054	G	A	0.445181	Y	0.851474	0.0336635	1.61581e-06	4
rs4974709	4	2513624	intronic	0.38	RNF4	G	A	0.411464	Y	1.14464	0.0437397	0.00197745	4	2513624	G	A	0.443295	Y	0.9878	0.0313041	0.69498	4	2513624	G	A	0.44395	Y	1.01668	0.0422076	0.695043	4	2513624	G	A	0.443576	Y	1.00106	0.0435978	0.980547	4	2513624	G	A	0.446527	Y	0.851542	0.0337207	1.70491e-06	4
rs200347168	4	2521344				I	D	0.561741	Y	1.03812	0.0479549	0.435294	4	2521344	I	D	0.576566	Y	0.921596	0.0344669	0.0177517	4	2521344	I	D	0.577345	Y	0.963914	0.0462134	0.426339	4	2521344	I	D	0.590679	Y	0.888466	0.0483835	0.0142996	4	2521344	I	D	0.571234	Y	0.935595	0.0365578	0.0689522	4
rs7687280	4	2531134	intergenic	0.35	RNF4(dist=13548),FAM193A(dist=96025)	T	G	0.631874	Y	0.86517	0.0462309	0.00169315	4	2531134	T	G	0.600188	Y	1.04154	0.0327754	0.214473	4	2531134	T	G	0.601261	Y	0.991808	0.0439542	0.851532	4	2531134	T	G	0.601774	Y	1.02886	0.0456844	0.533639	4	2531134	T	G	0.604627	Y	1.1534	0.0355508	5.41881e-05	4
rs9683821	4	2531318	intergenic	0.35	RNF4(dist=13732),FAM193A(dist=95841)	G	A	0.368158	Y	1.15588	0.0462299	0.00168923	4	2531318	G	A	0.399847	Y	0.960112	0.0327754	0.214399	4	2531318	G	A	0.398771	Y	1.00828	0.0439535	0.851207	4	2531318	G	A	0.398249	Y	0.971996	0.0456836	0.534358	4	2531318	G	A	0.395401	Y	0.866991	0.035551	5.41283e-05	4
rs113724511	4	2532567	intergenic	0.34	RNF4(dist=14981),FAM193A(dist=94592)	G	A	0.632157	Y	0.864637	0.0462654	0.00163035	4	2532567	G	A	0.600423	Y	1.04176	0.0327996	0.212454	4	2532567	G	A	0.601571	Y	0.99181	0.0439857	0.851687	4	2532567	G	A	0.601947	Y	1.02924	0.0457139	0.528616	4	2532567	G	A	0.604949	Y	1.15352	0.0355789	5.42608e-05	4
rs73207312	4	2533279	intergenic	0.34	RNF4(dist=15693),FAM193A(dist=93880)	G	A	0.633335	Y	0.867506	0.0464347	0.00216085	4	2533279	G	A	0.60203	Y	1.04145	0.0328977	0.217137	4	2533279	G	A	0.602776	Y	0.993626	0.0441223	0.884771	4	2533279	G	A	0.60333	Y	1.03056	0.0458716	0.51188	4	2533279	G	A	0.606594	Y	1.15255	0.0356894	6.32714e-05	4
rs6605378	4	2536293	intergenic	0.35	RNF4(dist=18707),FAM193A(dist=90866)	C	A	0.632262	Y	0.865081	0.0462683	0.00169493	4	2536293	C	A	0.600471	Y	1.04208	0.0328049	0.20913	4	2536293	C	A	0.601612	Y	0.992221	0.043991	0.859095	4	2536293	C	A	0.601948	Y	1.02994	0.0457153	0.51904	4	2536293	C	A	0.605102	Y	1.15312	0.0355819	5.66541e-05	4
rs113206472	4	2540146	intergenic	0.36	RNF4(dist=22560),FAM193A(dist=87013)	G	C	0.636112	Y	0.865603	0.0464138	0.00183158	4	2540146	G	C	0.603366	Y	1.0438	0.032827	0.191729	4	2540146	G	C	0.604339	Y	0.9934	0.044014	0.880413	4	2540146	G	C	0.606601	Y	1.02641	0.0457536	0.569021	4	2540146	G	C	0.60829	Y	1.15487	0.0356334	4.81485e-05	4
rs13147429	4	2542544	intergenic	0.52	RNF4(dist=24958),FAM193A(dist=84615)	T	C	0.554376	Y	0.855716	0.0452373	0.000560036	4	2542544	T	C	0.526972	Y	1.01248	0.0323309	0.701316	4	2542544	T	C	0.531908	Y	0.936146	0.0433884	0.128185	4	2542544	T	C	0.532585	Y	0.982355	0.0449977	0.692343	4	2542544	T	C	0.525729	Y	1.15264	0.0346209	3.92218e-05	4
rs4974712	4	2543833	intergenic	0.35	RNF4(dist=26247),FAM193A(dist=83326)	T	C	0.363196	Y	1.15588	0.0463414	0.00173244	4	2543833	T	C	0.396435	Y	0.957259	0.0327635	0.182607	4	2543833	T	C	0.395323	Y	1.00712	0.0439191	0.871594	4	2543833	T	C	0.393081	Y	0.973725	0.0456589	0.560019	4	2543833	T	C	0.391183	Y	0.866036	0.0355765	4.77191e-05	4
rs9761561	4	2545256	intergenic	0.35	RNF4(dist=27670),FAM193A(dist=81903)	T	C	0.363328	Y	1.15608	0.0463281	0.00170431	4	2545256	T	C	0.396671	Y	0.957032	0.0327569	0.180155	4	2545256	T	C	0.395511	Y	1.00728	0.0439087	0.868785	4	2545256	T	C	0.393281	Y	0.973555	0.0456475	0.557354	4	2545256	T	C	0.391293	Y	0.866101	0.0355682	4.79653e-05	4
rs28498784	4	2547235	intergenic	0.36	RNF4(dist=29649),FAM193A(dist=79924)	G	A	0.374138	Y	1.14463	0.0464272	0.00355757	4	2547235	G	A	0.406804	Y	0.950087	0.0328696	0.119419	4	2547235	G	A	0.406393	Y	0.994894	0.0440845	0.907558	4	2547235	G	A	0.403852	Y	0.965193	0.0458142	0.439672	4	2547235	G	A	0.399902	Y	0.873441	0.0355683	0.000131463	4
rs9790495	4	2549419	intergenic	0.35	RNF4(dist=31833),FAM193A(dist=77740)	T	C	0.373782	Y	1.1444	0.046452	0.00362638	4	2549419	T	C	0.406449	Y	0.949753	0.0328852	0.117079	4	2549419	T	C	0.406053	Y	0.994714	0.0441031	0.904355	4	2549419	T	C	0.403524	Y	0.964674	0.0458299	0.432926	4	2549419	T	C	0.399429	Y	0.873726	0.0355892	0.000137744	4
rs6857200	4	2552053	intergenic	0.35	RNF4(dist=34467),FAM193A(dist=75106)	G	A	0.637353	Y	0.864631	0.0463504	0.00166148	4	2552053	G	A	0.603843	Y	1.04531	0.0327694	0.176453	4	2552053	G	A	0.605087	Y	0.992186	0.0439234	0.858254	4	2552053	G	A	0.607108	Y	1.02829	0.0456514	0.541397	4	2552053	G	A	0.609418	Y	1.1547	0.0355899	4.79792e-05	4
rs846090	4	2553962	intergenic	0.62	RNF4(dist=36376),FAM193A(dist=73197)	T	C	0.636583	Y	0.865103	0.0463446	0.00172753	4	2553962	T	C	0.603157	Y	1.04473	0.0327642	0.181859	4	2553962	T	C	0.604442	Y	0.99118	0.0439047	0.840082	4	2553962	T	C	0.606588	Y	1.0272	0.0456396	0.556819	4	2553962	T	C	0.608639	Y	1.15462	0.0355761	4.8061e-05	4
rs28848271	4	2554157	intergenic	0.35	RNF4(dist=36571),FAM193A(dist=73002)	T	C	0.36283	Y	1.1565	0.0463178	0.00165511	4	2554157	T	C	0.396494	Y	0.956304	0.0327467	0.172592	4	2554157	T	C	0.395221	Y	1.00787	0.0438898	0.858274	4	2554157	T	C	0.393082	Y	0.972651	0.0456201	0.543545	4	2554157	T	C	0.390832	Y	0.86595	0.0355654	4.68808e-05	4
rs4302516	4	2557363	intergenic	0.34	RNF4(dist=39777),FAM193A(dist=69796)	G	C	0.636409	Y	0.865608	0.0463456	0.00180419	4	2557363	G	C	0.603432	Y	1.04215	0.0327692	0.207843	4	2557363	G	C	0.604425	Y	0.990625	0.0439216	0.830178	4	2557363	G	C	0.606061	Y	1.02872	0.0456471	0.535317	4	2557363	G	C	0.60868	Y	1.15441	0.0355796	4.92498e-05	4
rs28393301	4	2558058	intergenic	0.35	RNF4(dist=40472),FAM193A(dist=69101)	T	G	0.363568	Y	1.15526	0.0463394	0.00180079	4	2558058	T	G	0.396586	Y	0.959558	0.0327653	0.207832	4	2558058	T	G	0.395572	Y	1.00958	0.0439147	0.828111	4	2558058	T	G	0.393957	Y	0.971978	0.0456398	0.53371	4	2558058	T	G	0.391307	Y	0.866256	0.035575	4.92112e-05	4
rs846083	4	2558504	intergenic	0.51	RNF4(dist=40918),FAM193A(dist=68655)	G	C	0.449071	Y	1.15806	0.045109	0.00112212	4	2558504	G	C	0.47517	Y	0.986078	0.0322699	0.663956	4	2558504	G	C	0.46965	Y	1.07099	0.0432762	0.112885	4	2558504	G	C	0.471807	Y	1.00829	0.0449043	0.854137	4	2558504	G	C	0.476273	Y	0.872357	0.0345675	7.55456e-05	4
rs17164051	4	2567296	intergenic	0.35	RNF4(dist=49710),FAM193A(dist=59863)	T	G	0.63724	Y	0.864895	0.0462319	0.0016531	4	2567296	T	G	0.603467	Y	1.04535	0.0326854	0.17494	4	2567296	T	G	0.604649	Y	0.991892	0.0438034	0.852545	4	2567296	T	G	0.606623	Y	1.02969	0.0455274	0.520709	4	2567296	T	G	0.609162	Y	1.15451	0.0354907	4.65816e-05	4
rs916206	4	2571696	intergenic	0.35	RNF4(dist=54110),FAM193A(dist=55463)	T	G	0.363549	Y	1.15621	0.0462267	0.00165093	4	2571696	T	G	0.397054	Y	0.959458	0.0326855	0.205584	4	2571696	T	G	0.395892	Y	1.01042	0.0438001	0.812833	4	2571696	T	G	0.394252	Y	0.972302	0.0455216	0.537456	4	2571696	T	G	0.391611	Y	0.865732	0.0354894	4.37933e-05	4
rs73207326	4	2578651	intergenic	0.35	RNF4(dist=61065),FAM193A(dist=48508)	G	A	0.360544	Y	1.16353	0.0464697	0.00108759	4	2578651	G	A	0.39611	Y	0.957043	0.0328018	0.180861	4	2578651	G	A	0.394967	Y	1.00765	0.043836	0.862011	4	2578651	G	A	0.391484	Y	0.977368	0.0456728	0.616393	4	2578651	G	A	0.389993	Y	0.860071	0.0356223	2.06157e-05	4
rs1534455	4	2580171	intergenic	0.64	RNF4(dist=62585),FAM193A(dist=46988)	T	G	0.360775	Y	1.15889	0.0462579	0.00139888	4	2580171	T	G	0.395388	Y	0.954848	0.0326239	0.156852	4	2580171	T	G	0.394077	Y	1.0061	0.0436496	0.889159	4	2580171	T	G	0.390856	Y	0.975509	0.0454539	0.585603	4	2580171	T	G	0.389434	Y	0.863645	0.0354488	3.17318e-05	4
rs61790214	4	2587475	intergenic	0.64	RNF4(dist=69889),FAM193A(dist=39684)	G	A	0.641721	Y	0.86202	0.0463408	0.00132139	4	2587475	G	A	0.606714	Y	1.05047	0.0326545	0.131734	4	2587475	G	A	0.607823	Y	0.999605	0.0436423	0.99278	4	2587475	G	A	0.610825	Y	1.02982	0.0454703	0.518476	4	2587475	G	A	0.613211	Y	1.15754	0.035508	3.3893e-05	4
rs61790216	4	2587924	intergenic	0.64	RNF4(dist=70338),FAM193A(dist=39235)	G	C	0.358279	Y	1.16007	0.0463381	0.00132048	4	2587924	G	C	0.393295	Y	0.951964	0.0326526	0.131797	4	2587924	G	C	0.392183	Y	1.00043	0.0436393	0.992216	4	2587924	G	C	0.38918	Y	0.97106	0.045467	0.518623	4	2587924	G	C	0.386793	Y	0.863899	0.0355061	3.38518e-05	4
rs200704480	4	2592232				I	D	0.441773	Y	1.14501	0.0467438	0.00372286	4	2592232	I	D	0.467294	Y	0.993678	0.033435	0.849567	4	2592232	I	D	0.469921	Y	1.03238	0.0444688	0.473588	4	2592232	I	D	0.465573	Y	0.994795	0.0464394	0.910534	4	2592232	I	D	0.466749	Y	0.869935	0.0359727	0.00010311	4
rs61790220	4	2597377	intergenic	0.65	RNF4(dist=79791),FAM193A(dist=29782)	G	C	0.359121	Y	1.16041	0.0462029	0.0012497	4	2597377	G	C	0.394749	Y	0.951514	0.0325847	0.127331	4	2597377	G	C	0.393365	Y	1.00269	0.0435546	0.950817	4	2597377	G	C	0.389987	Y	0.973606	0.0453745	0.55577	4	2597377	G	C	0.387968	Y	0.86348	0.0354114	3.03585e-05	4
rs113378414	4	2598470				I	D	0.638859	Y	0.862585	0.0461327	0.0013207	4	2598470	I	D	0.604007	Y	1.04673	0.0326327	0.161822	4	2598470	I	D	0.605777	Y	0.989138	0.0436714	0.802508	4	2598470	I	D	0.607593	Y	1.02898	0.045397	0.529481	4	2598470	I	D	0.610408	Y	1.15518	0.0354382	4.22542e-05	4
rs61790221	4	2603692	intergenic	0.67	RNF4(dist=86106),FAM193A(dist=23467)	G	A	0.356363	Y	1.15717	0.0462634	0.001565	4	2603692	G	A	0.391174	Y	0.955387	0.032566	0.161241	4	2603692	G	A	0.388829	Y	1.0116	0.0435838	0.791352	4	2603692	G	A	0.386139	Y	0.980513	0.0453393	0.664399	4	2603692	G	A	0.384011	Y	0.866873	0.0354263	4.96148e-05	4
rs56803054	4	2615944	intergenic	0.67	RNF4(dist=98358),FAM193A(dist=11215)	G	A	0.641848	Y	0.861578	0.0461836	0.0012233	4	2615944	G	A	0.605748	Y	1.04505	0.0324959	0.175271	4	2615944	G	A	0.609112	Y	0.983875	0.0434559	0.708296	4	2615944	G	A	0.611249	Y	1.01902	0.0452711	0.677387	4	2615944	G	A	0.61324	Y	1.1582	0.0353261	2.87087e-05	4
rs111576208	4	2618774	intergenic	0.57	RNF4(dist=101188),FAM193A(dist=8385)	C	A	0.363635	Y	1.15708	0.0459198	0.00145149	4	2618774	C	A	0.400429	Y	0.954	0.0324035	0.146283	4	2618774	C	A	0.398138	Y	1.00851	0.0432857	0.844753	4	2618774	C	A	0.395363	Y	0.974209	0.0451453	0.562958	4	2618774	C	A	0.393018	Y	0.861841	0.0351866	2.12518e-05	4
rs111907522	4	2618969	intergenic	0.52	RNF4(dist=101383),FAM193A(dist=8190)	T	A	0.590413	Y	0.896651	0.0455473	0.0164905	4	2618969	T	A	0.555966	Y	1.05154	0.0324754	0.121819	4	2618969	T	A	0.554069	Y	1.00919	0.043314	0.832675	4	2618969	T	A	0.55821	Y	1.04577	0.0452107	0.322462	4	2618969	T	A	0.566252	Y	1.12922	0.0348396	0.000466047	4
rs35679952	4	2619709	intergenic	0.65	RNF4(dist=102123),FAM193A(dist=7450)	G	A	0.361731	Y	1.16135	0.0459243	0.00109626	4	2619709	G	A	0.398359	Y	0.955314	0.0323954	0.158343	4	2619709	G	A	0.395743	Y	1.01134	0.0432741	0.794337	4	2619709	G	A	0.392876	Y	0.977022	0.0451259	0.606651	4	2619709	G	A	0.39138	Y	0.861681	0.0351615	2.04359e-05	4
rs3864117	4	2626569	upstream	0.35	FAM193A	G	A	0.63924	Y	0.85939	0.0458569	0.00092568	4	2626569	G	A	0.602115	Y	1.04693	0.0323425	0.156309	4	2626569	G	A	0.604695	Y	0.988721	0.0431818	0.792779	4	2626569	G	A	0.607688	Y	1.02334	0.0450548	0.60878	4	2626569	G	A	0.609188	Y	1.16173	0.0351154	1.74115e-05	4
rs2285082	4	2627698	intronic	0.35	FAM193A	G	A	0.640436	Y	0.862521	0.0457883	0.00120652	4	2627698	G	A	0.604613	Y	1.0477	0.0323069	0.149324	4	2627698	G	A	0.606255	Y	0.992287	0.0431726	0.857662	4	2627698	G	A	0.609597	Y	1.02491	0.0449597	0.584384	4	2627698	G	A	0.611433	Y	1.15596	0.0351023	3.26364e-05	4
rs73207343	4	2628854	intronic	0.35	FAM193A	T	A	0.640635	Y	0.861937	0.0457844	0.00114405	4	2628854	T	A	0.604825	Y	1.04692	0.0323005	0.155901	4	2628854	T	A	0.606336	Y	0.991775	0.0431734	0.84828	4	2628854	T	A	0.609807	Y	1.02448	0.0449516	0.590765	4	2628854	T	A	0.611478	Y	1.15649	0.0351012	3.0785e-05	4
rs199567911	4	2630572				I	D	0.645994	Y	0.85984	0.0460816	0.00102072	4	2630572	I	D	0.61021	Y	1.04453	0.0324021	0.178885	4	2630572	I	D	0.612819	Y	0.9843	0.0433254	0.714891	4	2630572	I	D	0.614968	Y	1.023	0.0450853	0.614166	4	2630572	I	D	0.616848	Y	1.15883	0.0352965	2.63101e-05	4
rs34626871	4	2637560	intronic	0.34	FAM193A	T	C	0.358244	Y	1.16129	0.0457877	0.00106309	4	2637560	T	C	0.394178	Y	0.955915	0.0323021	0.16293	4	2637560	T	C	0.39246	Y	1.01026	0.0431586	0.812978	4	2637560	T	C	0.389095	Y	0.976685	0.0449488	0.599893	4	2637560	T	C	0.387245	Y	0.865921	0.0351197	3.71897e-05	4
rs11490068	4	2639106	intronic	0.35	FAM193A	C	A	0.360536	Y	1.16055	0.0455441	0.00104978	4	2639106	C	A	0.396856	Y	0.956947	0.0322039	0.171914	4	2639106	C	A	0.394878	Y	1.01385	0.0430971	0.749547	4	2639106	C	A	0.392409	Y	0.974396	0.0447806	0.562676	4	2639106	C	A	0.389591	Y	0.866671	0.034995	3.89502e-05	4
rs201345335	4	2641775				I	D	0.642453	Y	0.861318	0.045802	0.00108688	4	2641775	I	D	0.606316	Y	1.04588	0.0322955	0.165002	4	2641775	I	D	0.608195	Y	0.988776	0.0431613	0.79368	4	2641775	I	D	0.611549	Y	1.02427	0.0449306	0.59374	4	2641775	I	D	0.613526	Y	1.15592	0.0351236	3.31203e-05	4
rs71938107	4	2641777				I	D	0.641797	Y	0.861248	0.0457192	0.00105752	4	2641777	I	D	0.605521	Y	1.04597	0.0322426	0.163467	4	2641777	I	D	0.60734	Y	0.988886	0.043084	0.795309	4	2641777	I	D	0.610861	Y	1.02339	0.0448583	0.606452	4	2641777	I	D	0.612727	Y	1.15607	0.0350575	3.15097e-05	4
rs73207348	4	2642791	intronic	0.33	FAM193A	G	A	0.356692	Y	1.1568	0.0458059	0.00143775	4	2642791	G	A	0.39239	Y	0.957832	0.0322647	0.181933	4	2642791	G	A	0.38951	Y	1.01621	0.043152	0.70941	4	2642791	G	A	0.387508	Y	0.978279	0.0449008	0.624963	4	2642791	G	A	0.384578	Y	0.868259	0.0351012	5.14268e-05	4
rs2298959	4	2644311	intronic	0.52	FAM193A	T	C	0.552276	Y	0.862314	0.0440884	0.000764669	4	2644311	T	C	0.521866	Y	1.01819	0.0316273	0.568698	4	2644311	T	C	0.52997	Y	0.928696	0.0423052	0.0802311	4	2644311	T	C	0.527153	Y	0.990656	0.043906	0.830688	4	2644311	T	C	0.522975	Y	1.14922	0.0338673	3.87139e-05	4
rs2298960	4	2644499	intronic	0.35	FAM193A	G	A	0.637532	Y	0.859017	0.0455451	0.000824189	4	2644499	G	A	0.600223	Y	1.0428	0.0321854	0.193061	4	2644499	G	A	0.603305	Y	0.981771	0.0430409	0.669021	4	2644499	G	A	0.605186	Y	1.0244	0.04479	0.590561	4	2644499	G	A	0.607751	Y	1.15739	0.0349383	2.56578e-05	4
rs2298961	4	2644961	intronic	0.35	FAM193A	T	A	0.63754	Y	0.859025	0.0455405	0.000823859	4	2644961	T	A	0.60022	Y	1.04277	0.0321821	0.193281	4	2644961	T	A	0.603311	Y	0.981699	0.0430363	0.667742	4	2644961	T	A	0.60519	Y	1.0244	0.0447851	0.590619	4	2644961	T	A	0.607763	Y	1.15735	0.0349349	2.57424e-05	4
rs2282766	4	2658327	intronic	0.35	FAM193A	G	A	0.642165	Y	0.860088	0.0454824	0.000894899	4	2658327	G	A	0.605401	Y	1.04379	0.0320779	0.18171	4	2658327	G	A	0.607542	Y	0.98702	0.0428748	0.760558	4	2658327	G	A	0.611042	Y	1.02171	0.0446379	0.630597	4	2658327	G	A	0.613141	Y	1.15329	0.0348995	3.92924e-05	4
rs2282767	4	2658755	intronic	0.35	FAM193A	G	C	0.642048	Y	0.860179	0.0454677	0.000898826	4	2658755	G	C	0.60527	Y	1.04375	0.0320678	0.181957	4	2658755	G	C	0.607411	Y	0.987049	0.042861	0.761009	4	2658755	G	C	0.610897	Y	1.02184	0.0446247	0.628384	4	2658755	G	C	0.613028	Y	1.15331	0.0348888	3.90076e-05	4
rs3775070	4	2663663	intronic	0.34	FAM193A	T	C	0.357762	Y	1.162	0.0454528	0.000929748	4	2663663	T	C	0.39431	Y	0.958967	0.032066	0.191486	4	2663663	T	C	0.392109	Y	1.01438	0.0428561	0.739015	4	2663663	T	C	0.388527	Y	0.979881	0.0446237	0.648939	4	2663663	T	C	0.386578	Y	0.867811	0.0348928	4.35013e-05	4
rs35424748	4	2669054	intronic	0.36	FAM193A	T	C	0.621116	Y	0.873093	0.0444959	0.0022447	4	2669054	T	C	0.585431	Y	1.02976	0.0315819	0.353271	4	2669054	T	C	0.585868	Y	0.981411	0.0423837	0.657941	4	2669054	T	C	0.586078	Y	1.03063	0.0438804	0.491937	4	2669054	T	C	0.589613	Y	1.15977	0.0343242	1.41525e-05	4
rs73207352	4	2671106	intronic	0.35	FAM193A	T	C	0.357827	Y	1.16145	0.0452402	0.000912834	4	2671106	T	C	0.39515	Y	0.957395	0.0319174	0.172678	4	2671106	T	C	0.393033	Y	1.01273	0.0426796	0.766855	4	2671106	T	C	0.389166	Y	0.97945	0.0444041	0.640217	4	2671106	T	C	0.387102	Y	0.866614	0.0347393	3.37684e-05	4
rs17825119	4	2674271	intronic	0.5	FAM193A	T	G	0.447865	Y	1.15398	0.0435108	0.000978962	4	2674271	T	G	0.477841	Y	0.986847	0.0313081	0.672381	4	2674271	T	G	0.469717	Y	1.08132	0.0418769	0.0617651	4	2674271	T	G	0.471912	Y	1.0163	0.0434324	0.709664	4	2674271	T	G	0.476966	Y	0.874157	0.0335216	5.82069e-05	4
rs17164088	4	2675893	intronic	0.37	FAM193A	G	A	0.38119	Y	1.1478	0.0444754	0.00190073	4	2675893	G	A	0.417599	Y	0.973399	0.0315674	0.39314	4	2675893	G	A	0.415992	Y	1.02344	0.0423208	0.583933	4	2675893	G	A	0.416759	Y	0.971333	0.0438786	0.507635	4	2675893	G	A	0.41342	Y	0.860191	0.0342507	9.84866e-06	4
rs17164090	4	2676016	intronic	0.37	FAM193A	G	C	0.61889	Y	0.871352	0.0444641	0.00191544	4	2676016	G	C	0.582549	Y	1.02736	0.0315566	0.392389	4	2676016	G	C	0.584081	Y	0.977453	0.0423075	0.589804	4	2676016	G	C	0.583402	Y	1.02943	0.0438638	0.508716	4	2676016	G	C	0.586713	Y	1.16221	0.0342409	1.01736e-05	4
rs7681728	4	2680515	intronic	0.37	FAM193A	T	C	0.610684	Y	0.875823	0.044255	0.00268795	4	2680515	T	C	0.574786	Y	1.02741	0.0314761	0.390343	4	2680515	T	C	0.577091	Y	0.977904	0.0422748	0.597071	4	2680515	T	C	0.576025	Y	1.02839	0.0436921	0.52187	4	2680515	T	C	0.579819	Y	1.15515	0.0340148	2.04135e-05	4
rs10937922	4	2682663	intronic	0.36	FAM193A	T	C	0.384195	Y	1.1401	0.0444411	0.00312175	4	2682663	T	C	0.419429	Y	0.971445	0.0315142	0.358031	4	2682663	T	C	0.418814	Y	1.01406	0.0423193	0.741359	4	2682663	T	C	0.417059	Y	0.976948	0.0437685	0.594291	4	2682663	T	C	0.414839	Y	0.864847	0.0341205	1.89457e-05	4
rs59014789	4	2684559				I	D	0.633267	Y	0.866339	0.04493	0.00137297	4	2684559	I	D	0.596262	Y	1.04418	0.0317497	0.173439	4	2684559	I	D	0.599215	Y	0.988111	0.0425029	0.778388	4	2684559	I	D	0.602642	Y	1.02092	0.0441371	0.63916	4	2684559	I	D	0.605569	Y	1.14502	0.0344245	7.64248e-05	4
rs1828803	4	2689449	intronic	0.33	FAM193A	C	A	0.646147	Y	0.862295	0.0451882	0.00101463	4	2689449	C	A	0.609141	Y	1.04151	0.0318211	0.201347	4	2689449	C	A	0.612043	Y	0.987071	0.0425748	0.759849	4	2689449	C	A	0.615378	Y	1.01426	0.0442944	0.749254	4	2689449	C	A	0.617855	Y	1.14991	0.034666	5.02174e-05	4
rs2239726	4	2697089	intronic	0.38	FAM193A	C	A	0.385945	Y	1.13237	0.0442446	0.0048885	4	2697089	C	A	0.420113	Y	0.970304	0.031499	0.338638	4	2697089	C	A	0.418042	Y	1.0196	0.0422447	0.64593	4	2697089	C	A	0.422366	Y	0.958218	0.0437622	0.329757	4	2697089	C	A	0.416101	Y	0.868689	0.0341291	3.40683e-05	4
rs4690085	4	2697300	intronic	0.46	FAM193A	G	A	0.425919	Y	1.14883	0.0437211	0.00148055	4	2697300	G	A	0.461205	Y	0.970481	0.0313649	0.339453	4	2697300	G	A	0.454032	Y	1.04404	0.0422917	0.308081	4	2697300	G	A	0.46251	Y	0.970398	0.0434801	0.489595	4	2697300	G	A	0.4561	Y	0.867948	0.0336056	2.36881e-05	4
rs3733215	4	2698364	intronic	0.4	FAM193A	T	C	0.380936	Y	1.13117	0.0443703	0.00539567	4	2698364	T	C	0.414518	Y	0.968526	0.0314758	0.30972	4	2698364	T	C	0.413693	Y	1.01391	0.0422113	0.743398	4	2698364	T	C	0.416193	Y	0.961386	0.0437293	0.368172	4	2698364	T	C	0.410827	Y	0.868549	0.0341603	3.3778e-05	4
rs4690086	4	2698524	intronic	0.36	FAM193A	G	A	0.624391	Y	0.873698	0.0444763	0.00235334	4	2698524	G	A	0.588549	Y	1.02929	0.0315176	0.359774	4	2698524	G	A	0.588667	Y	0.988059	0.0422785	0.776295	4	2698524	G	A	0.589988	Y	1.02708	0.0438188	0.542254	4	2698524	G	A	0.592597	Y	1.16104	0.0342538	1.16797e-05	4
rs4690088	4	2698865	intronic	0.4	FAM193A	T	C	0.380775	Y	1.13158	0.044377	0.00526797	4	2698865	T	C	0.414447	Y	0.968537	0.0314782	0.309935	4	2698865	T	C	0.413606	Y	1.01397	0.0422155	0.7424	4	2698865	T	C	0.416082	Y	0.961533	0.0437327	0.370069	4	2698865	T	C	0.410678	Y	0.868284	0.0341674	3.25861e-05	4
rs4690089	4	2699041	intronic	0.39	FAM193A	T	C	0.380675	Y	1.13162	0.0443839	0.0052637	4	2699041	T	C	0.4144	Y	0.968186	0.0314826	0.304549	4	2699041	T	C	0.413553	Y	1.01368	0.04222	0.747504	4	2699041	T	C	0.416009	Y	0.961248	0.0437412	0.366563	4	2699041	T	C	0.41056	Y	0.868211	0.0341709	3.22914e-05	4
rs2298964	4	2699607	intronic	0.4	FAM193A	G	C	0.619079	Y	0.882417	0.0443733	0.00474644	4	2699607	G	C	0.585001	Y	1.03445	0.0314725	0.281891	4	2699607	G	C	0.585959	Y	0.986882	0.0422113	0.754389	4	2699607	G	C	0.583243	Y	1.04131	0.0437129	0.354735	4	2699607	G	C	0.588846	Y	1.15366	0.0341731	2.62102e-05	4
rs2298965	4	2699655	intronic	0.38	FAM193A	G	C	0.380526	Y	1.13118	0.0443703	0.00539417	4	2699655	G	C	0.414407	Y	0.96733	0.0314734	0.291365	4	2699655	G	C	0.413546	Y	1.01314	0.0422121	0.757192	4	2699655	G	C	0.415983	Y	0.960693	0.0437276	0.359465	4	2699655	G	C	0.410351	Y	0.868404	0.0341732	3.32692e-05	4
rs9683572	4	2702698	intronic	0.5	FAM193A	T	C	0.439914	Y	1.15754	0.0434912	0.000753397	4	2702698	T	C	0.470953	Y	0.982644	0.0311159	0.573669	4	2702698	T	C	0.463924	Y	1.06799	0.0415833	0.113533	4	2702698	T	C	0.464399	Y	1.0166	0.043214	0.703136	4	2702698	T	C	0.469844	Y	0.870957	0.0334018	3.38195e-05	4
rs10542572	4	2702784				I	D	0.637514	Y	0.871811	0.0450226	0.00226391	4	2702784	I	D	0.601892	Y	1.04774	0.031772	0.142295	4	2702784	I	D	0.605081	Y	0.987445	0.0425314	0.766401	4	2702784	I	D	0.604347	Y	1.03563	0.0441216	0.427819	4	2702784	I	D	0.609874	Y	1.14532	0.0345749	7.92918e-05	4
rs9683585	4	2702804	intronic	0.47	FAM193A	G	C	0.400638	Y	1.16314	0.0442625	0.000623218	4	2702804	G	C	0.43765	Y	0.956157	0.0315074	0.154817	4	2702804	G	C	0.429443	Y	1.03655	0.0423343	0.396403	4	2702804	G	C	0.433423	Y	0.982164	0.0436763	0.680368	4	2702804	G	C	0.428625	Y	0.872673	0.0338579	5.37701e-05	4
rs12503424	4	2702807	intronic	0.34	FAM193A	G	A	0.355301	Y	1.16226	0.0451639	0.000845792	4	2702807	G	A	0.393218	Y	0.958688	0.0318651	0.185646	4	2702807	G	A	0.390939	Y	1.01	0.0426034	0.815351	4	2702807	G	A	0.387214	Y	0.980594	0.0443292	0.658591	4	2702807	G	A	0.384968	Y	0.865265	0.0346937	2.6949e-05	4
rs12499320	4	2703081	intronic	0.36	FAM193A	T	C	0.36125	Y	1.1495	0.0449442	0.00189241	4	2703081	T	C	0.397185	Y	0.955975	0.0317273	0.156019	4	2703081	T	C	0.394162	Y	1.01343	0.0424215	0.753142	4	2703081	T	C	0.39397	Y	0.968795	0.0441021	0.472553	4	2703081	T	C	0.389166	Y	0.872994	0.0345023	7.51378e-05	4
rs55641756	4	2704621	intronic	0.4	FAM193A	T	C	0.38185	Y	1.13616	0.0442981	0.00389337	4	2704621	T	C	0.416261	Y	0.968083	0.0314688	0.302745	4	2704621	T	C	0.415266	Y	1.01522	0.0422328	0.720598	4	2704621	T	C	0.418335	Y	0.960842	0.0436937	0.360934	4	2704621	T	C	0.412406	Y	0.866098	0.0341722	2.35495e-05	4
rs55688738	4	2704628	intronic	0.4	FAM193A	G	C	0.615708	Y	0.878004	0.0443137	0.00327005	4	2704628	G	C	0.580735	Y	1.03072	0.0314811	0.336565	4	2704628	G	C	0.58273	Y	0.981055	0.0422016	0.650341	4	2704628	G	C	0.578975	Y	1.03906	0.0437383	0.381295	4	2704628	G	C	0.584556	Y	1.15723	0.0341352	1.71189e-05	4
rs55993221	4	2704910	intronic	0.4	FAM193A	T	G	0.381938	Y	1.1341	0.0442786	0.00441744	4	2704910	T	G	0.416128	Y	0.968799	0.0314663	0.313864	4	2704910	T	G	0.415055	Y	1.01616	0.0422262	0.704262	4	2704910	T	G	0.418384	Y	0.960333	0.0436866	0.354527	4	2704910	T	G	0.412252	Y	0.867032	0.0341661	2.7029e-05	4
rs73189408	4	2705644	intronic	0.4	FAM193A	T	A	0.617976	Y	0.880676	0.0442918	0.00405629	4	2705644	T	A	0.583704	Y	1.03263	0.0314675	0.307603	4	2705644	T	A	0.584652	Y	0.985205	0.0422315	0.724098	4	2705644	T	A	0.581582	Y	1.04061	0.0436946	0.362553	4	2705644	T	A	0.587537	Y	1.15404	0.0341669	2.5052e-05	4
rs55712042	4	2706103	intronic	0.53	FAM193A	G	A	0.460179	Y	1.14094	0.0431396	0.00221315	4	2706103	G	A	0.488896	Y	0.996487	0.0310763	0.90983	4	2706103	G	A	0.483786	Y	1.07215	0.0416653	0.0943975	4	2706103	G	A	0.487713	Y	1.00796	0.0431021	0.854048	4	2706103	G	A	0.491875	Y	0.866601	0.0332767	1.6402e-05	4
rs7677399	4	2706739	intronic	0.38	FAM193A	T	C	0.378048	Y	1.13413	0.0445853	0.00468557	4	2706739	T	C	0.411731	Y	0.966892	0.0317112	0.288465	4	2706739	T	C	0.411168	Y	1.01025	0.0425651	0.810581	4	2706739	T	C	0.414499	Y	0.9557	0.0440219	0.303732	4	2706739	T	C	0.407137	Y	0.869623	0.0344165	4.51477e-05	4
rs4690016	4	2707132	intronic	0.4	FAM193A	G	A	0.619581	Y	0.882537	0.0443875	0.00480543	4	2707132	G	A	0.58578	Y	1.03202	0.0314696	0.316701	4	2707132	G	A	0.586456	Y	0.987097	0.0422034	0.758282	4	2707132	G	A	0.584341	Y	1.03753	0.0437257	0.399813	4	2707132	G	A	0.589425	Y	1.15396	0.0341696	2.52606e-05	4
rs11403387	4	2707191				I	D	0.415972	Y	1.11443	0.0438881	0.0134568	4	2707191	I	D	0.447031	Y	0.983382	0.0313498	0.592996	4	2707191	I	D	0.448998	Y	1.01782	0.0417455	0.672255	4	2707191	I	D	0.44845	Y	0.973206	0.0435572	0.533042	4	2707191	I	D	0.443658	Y	0.87609	0.0337705	8.49826e-05	4
rs55679022	4	2707325	intronic	0.4	FAM193A	T	G	0.619677	Y	0.883252	0.0444202	0.00511932	4	2707325	T	G	0.58624	Y	1.02932	0.0314892	0.358906	4	2707325	T	G	0.586694	Y	0.985599	0.0422236	0.731161	4	2707325	T	G	0.584995	Y	1.03518	0.0437724	0.429911	4	2707325	T	G	0.589718	Y	1.15299	0.0341858	2.84499e-05	4
rs35030132	4	2707588	intronic	0.52	FAM193A	T	C	0.45801	Y	1.14344	0.0432221	0.00190231	4	2707588	T	C	0.48686	Y	0.996118	0.0310441	0.900304	4	2707588	T	C	0.482375	Y	1.06742	0.0416059	0.116739	4	2707588	T	C	0.484405	Y	1.01341	0.0430829	0.757248	4	2707588	T	C	0.490206	Y	0.864028	0.0332735	1.08555e-05	4
rs1913448	4	2708814	intronic	0.49	FAM193A	G	A	0.579782	Y	0.871005	0.0438124	0.00159222	4	2708814	G	A	0.545024	Y	1.02967	0.0313013	0.350317	4	2708814	G	A	0.550696	Y	0.963078	0.042159	0.372113	4	2708814	G	A	0.54509	Y	1.02113	0.0433822	0.62989	4	2708814	G	A	0.549566	Y	1.15392	0.033597	1.9085e-05	4
rs73189410	4	2710252	intronic	0.4	FAM193A	T	C	0.37967	Y	1.13417	0.0443873	0.0044933	4	2710252	T	C	0.413484	Y	0.970616	0.03148	0.343531	4	2710252	T	C	0.4131	Y	1.0136	0.0422098	0.748913	4	2710252	T	C	0.414558	Y	0.965859	0.0437635	0.42763	4	2710252	T	C	0.410091	Y	0.866	0.0341868	2.3349e-05	4
rs12509102	4	2710962	intronic	0.4	FAM193A	G	C	0.620109	Y	0.881468	0.0443572	0.00438332	4	2710962	G	C	0.586249	Y	1.02959	0.0314582	0.354056	4	2710962	G	C	0.586635	Y	0.986046	0.0421743	0.738973	4	2710962	G	C	0.585228	Y	1.03451	0.043734	0.43815	4	2710962	G	C	0.589454	Y	1.15545	0.0341587	2.11757e-05	4
rs57978437	4	2711162	intronic	0.4	FAM193A	T	C	0.383315	Y	1.1423	0.0445121	0.00275049	4	2711162	T	C	0.41735	Y	0.969683	0.0314639	0.327951	4	2711162	T	C	0.417093	Y	1.01313	0.0422066	0.757295	4	2711162	T	C	0.420035	Y	0.958702	0.043716	0.335006	4	2711162	T	C	0.414188	Y	0.86482	0.0341726	1.94086e-05	4
rs73189411	4	2712075	intronic	0.4	FAM193A	T	C	0.619337	Y	0.881164	0.0443419	0.00426425	4	2712075	T	C	0.585382	Y	1.03148	0.031455	0.324517	4	2712075	T	C	0.585872	Y	0.987211	0.042188	0.760276	4	2712075	T	C	0.584043	Y	1.0374	0.0437283	0.40134	4	2712075	T	C	0.58902	Y	1.15383	0.0341485	2.53361e-05	4
rs11726971	4	2712122	intronic	0.49	FAM193A	G	C	0.42578	Y	1.14987	0.0437053	0.00137316	4	2712122	G	C	0.4598	Y	0.972764	0.0312838	0.377433	4	2712122	G	C	0.454595	Y	1.03695	0.0421332	0.389091	4	2712122	G	C	0.45932	Y	0.981154	0.0434044	0.661195	4	2712122	G	C	0.456117	Y	0.866997	0.0335724	2.00792e-05	4
rs12506536	4	2712403	intronic	0.4	FAM193A	T	C	0.618998	Y	0.881535	0.0443097	0.00436523	4	2712403	T	C	0.584894	Y	1.03258	0.0314417	0.307982	4	2712403	T	C	0.585585	Y	0.986721	0.0421732	0.751242	4	2712403	T	C	0.583183	Y	1.03936	0.0436895	0.377194	4	2712403	T	C	0.588558	Y	1.15443	0.0341429	2.36042e-05	4
rs9761799	4	2712781	intronic	0.38	FAM193A	G	A	0.380606	Y	1.13251	0.0443149	0.00491393	4	2712781	G	A	0.414519	Y	0.969264	0.0314488	0.320975	4	2712781	G	A	0.413956	Y	1.0134	0.0421836	0.752317	4	2712781	G	A	0.416103	Y	0.962417	0.0437138	0.381175	4	2712781	G	A	0.41066	Y	0.867766	0.0341479	2.98433e-05	4
rs12502642	4	2714023	intronic	0.4	FAM193A	T	C	0.619174	Y	0.883186	0.0443274	0.00500144	4	2714023	T	C	0.58548	Y	1.03095	0.0314591	0.332664	4	2714023	T	C	0.586032	Y	0.986149	0.042193	0.740949	4	2714023	T	C	0.583772	Y	1.03896	0.0437249	0.382423	4	2714023	T	C	0.589193	Y	1.15207	0.0341472	3.09015e-05	4
rs12503560	4	2714482	intronic	0.4	FAM193A	T	C	0.622598	Y	0.88045	0.0444997	0.00415466	4	2714482	T	C	0.58847	Y	1.02974	0.0315023	0.352375	4	2714482	T	C	0.590021	Y	0.982445	0.0422689	0.675173	4	2714482	T	C	0.586998	Y	1.03713	0.0438019	0.405552	4	2714482	T	C	0.592208	Y	1.15586	0.0342371	2.10708e-05	4
rs12499258	4	2715758	intronic	0.39	FAM193A	G	A	0.636844	Y	0.870998	0.0449043	0.00205487	4	2715758	G	A	0.601619	Y	1.04326	0.0317178	0.181985	4	2715758	G	A	0.604512	Y	0.984872	0.0424367	0.719405	4	2715758	G	A	0.604021	Y	1.03266	0.0441087	0.466538	4	2715758	G	A	0.609077	Y	1.14372	0.0344812	8.99474e-05	4
rs2282768	4	2716147	intronic	0.4	FAM193A	C	A	0.380877	Y	1.13185	0.0443205	0.0051249	4	2716147	C	A	0.414348	Y	0.970948	0.0314581	0.348755	4	2716147	C	A	0.41373	Y	1.01501	0.0422044	0.724037	4	2716147	C	A	0.416049	Y	0.963476	0.0437188	0.395038	4	2716147	C	A	0.410772	Y	0.868275	0.0341413	3.20953e-05	4
rs16843272	4	2717515	intronic	0.39	FAM193A	G	A	0.636774	Y	0.871141	0.0448981	0.00207748	4	2717515	G	A	0.601637	Y	1.04287	0.0317131	0.185731	4	2717515	G	A	0.604545	Y	0.98437	0.0424295	0.710395	4	2717515	G	A	0.6041	Y	1.03199	0.0441044	0.475614	4	2717515	G	A	0.609034	Y	1.14353	0.0344765	9.15146e-05	4
rs2295499	4	2717690	intronic	0.45	FAM193A	T	C	0.40327	Y	1.16268	0.0441546	0.000625084	4	2717690	T	C	0.439532	Y	0.958718	0.0314249	0.179801	4	2717690	T	C	0.431605	Y	1.0394	0.0422416	0.360112	4	2717690	T	C	0.435942	Y	0.981164	0.0436207	0.662965	4	2717690	T	C	0.430803	Y	0.875718	0.0337759	8.00794e-05	4
rs111559317	4	2719058	intronic	0.39	FAM193A	G	A	0.363548	Y	1.14933	0.0448745	0.00188359	4	2719058	G	A	0.398983	Y	0.957543	0.0316976	0.171232	4	2719058	G	A	0.395988	Y	1.01567	0.0424139	0.713914	4	2719058	G	A	0.396703	Y	0.968094	0.0440673	0.462151	4	2719058	G	A	0.391631	Y	0.873179	0.0344733	7.61884e-05	4
rs16843281	4	2721132	intronic	0.49	FAM193A	G	C	0.578731	Y	0.871002	0.0437652	0.00157334	4	2721132	G	C	0.544177	Y	1.02961	0.0312905	0.351036	4	2721132	G	C	0.54988	Y	0.961333	0.0421586	0.349495	4	2721132	G	C	0.543955	Y	1.0221	0.0433809	0.614446	4	2721132	G	C	0.548705	Y	1.15248	0.0335785	2.23612e-05	4
rs59425183	4	2721199	intronic	0.39	FAM193A	G	A	0.637157	Y	0.86947	0.0449464	0.00181757	4	2721199	G	A	0.601641	Y	1.04454	0.0317316	0.16983	4	2721199	G	A	0.604416	Y	0.985976	0.0424468	0.739319	4	2721199	G	A	0.604317	Y	1.0321	0.0441496	0.474539	4	2721199	G	A	0.609155	Y	1.14499	0.0345167	7.98987e-05	4
rs60108859	4	2721239	intronic	0.45	FAM193A	G	C	0.420733	Y	1.14783	0.0437875	0.00161225	4	2721239	G	C	0.455066	Y	0.972033	0.0312881	0.364668	4	2721239	G	C	0.449629	Y	1.03954	0.0421672	0.357709	4	2721239	G	C	0.455284	Y	0.977666	0.0434061	0.602877	4	2721239	G	C	0.450304	Y	0.86922	0.0335819	2.82567e-05	4
rs59609182	4	2721530	intronic	0.4	FAM193A	T	C	0.38097	Y	1.13336	0.0443249	0.00466847	4	2721530	T	C	0.414496	Y	0.971085	0.0314521	0.350977	4	2721530	T	C	0.413958	Y	1.01552	0.0422016	0.715212	4	2721530	T	C	0.416002	Y	0.964739	0.0437188	0.411892	4	2721530	T	C	0.411078	Y	0.867508	0.0341432	2.86522e-05	4
rs4690028	4	2722793	intronic	0.38	FAM193A	T	C	0.362829	Y	1.14208	0.044935	0.0030541	4	2722793	T	C	0.39752	Y	0.957363	0.0317498	0.170087	4	2722793	T	C	0.394043	Y	1.01791	0.0424881	0.676078	4	2722793	T	C	0.395417	Y	0.967243	0.0441632	0.451097	4	2722793	T	C	0.38971	Y	0.876849	0.0345143	0.000128899	4
rs4690029	4	2722815	intronic	0.47	FAM193A	T	C	0.596633	Y	0.865248	0.044133	0.00101669	4	2722815	T	C	0.560916	Y	1.04333	0.0314493	0.177508	4	2722815	T	C	0.569532	Y	0.958526	0.0422542	0.315984	4	2722815	T	C	0.564309	Y	1.01882	0.0436465	0.669326	4	2722815	T	C	0.569747	Y	1.13946	0.0337855	0.000104993	4
rs4690032	4	2723531	intronic	0.42	FAM193A	T	C	0.581557	Y	0.892577	0.0433543	0.00868	4	2723531	T	C	0.554445	Y	1.00357	0.0310514	0.90874	4	2723531	T	C	0.554733	Y	0.953651	0.0414827	0.252474	4	2723531	T	C	0.555006	Y	1.0025	0.0432241	0.953845	4	2723531	T	C	0.550373	Y	1.15027	0.0335929	2.89992e-05	4
rs16843291	4	2728092	intronic	0.34	FAM193A	G	C	0.358304	Y	1.15444	0.0450137	0.00138532	4	2728092	G	C	0.395029	Y	0.960688	0.0317864	0.207201	4	2728092	G	C	0.392347	Y	1.01596	0.0425284	0.709618	4	2728092	G	C	0.390117	Y	0.978902	0.0442579	0.630116	4	2728092	G	C	0.387062	Y	0.870085	0.0345969	5.19659e-05	4
rs9762293	4	2729158	intronic	0.35	FAM193A	G	C	0.358474	Y	1.15451	0.0450058	0.00137658	4	2729158	G	C	0.395257	Y	0.960264	0.0317806	0.202159	4	2729158	G	C	0.392642	Y	1.0156	0.042514	0.715773	4	2729158	G	C	0.390245	Y	0.97901	0.0442585	0.631894	4	2729158	G	C	0.38723	Y	0.870076	0.0345952	5.18542e-05	4
rs34108851	4	2730710	intronic	0.53	FAM193A	T	C	0.540132	Y	0.882567	0.0431863	0.00378274	4	2730710	T	C	0.512569	Y	1.00473	0.0310443	0.879241	4	2730710	T	C	0.517748	Y	0.933524	0.0415971	0.098078	4	2730710	T	C	0.514106	Y	0.990963	0.0431272	0.833269	4	2730710	T	C	0.509715	Y	1.14942	0.033286	2.79318e-05	4
rs12509910	4	2731109	intronic	0.36	FAM193A	G	C	0.624622	Y	0.884066	0.0446707	0.00572767	4	2731109	G	C	0.591366	Y	1.03302	0.0317008	0.305594	4	2731109	G	C	0.592517	Y	0.987122	0.0424741	0.760215	4	2731109	G	C	0.590166	Y	1.0398	0.0441489	0.377074	4	2731109	G	C	0.595898	Y	1.15034	0.0344747	4.43687e-05	4
rs2090082	4	2732559	intronic	0.37	FAM193A	G	A	0.636159	Y	0.876983	0.0448825	0.00338603	4	2732559	G	A	0.601603	Y	1.04544	0.0317222	0.161399	4	2732559	G	A	0.604608	Y	0.98488	0.0424502	0.719641	4	2732559	G	A	0.603477	Y	1.03496	0.044129	0.436474	4	2732559	G	A	0.609492	Y	1.13856	0.0344877	0.000155087	4
rs12512746	4	2734492	downstream	0.41	FAM193A	G	A	0.402099	Y	1.13122	0.0438313	0.00484595	4	2734492	G	A	0.430528	Y	0.983388	0.031239	0.59183	4	2734492	G	A	0.428643	Y	1.04558	0.0416501	0.284373	4	2734492	G	A	0.426185	Y	1.00201	0.0435536	0.963141	4	2734492	G	A	0.43074	Y	0.877269	0.0338739	0.000104329	4
rs232722	4	2734626	downstream	0.57	FAM193A	T	G	0.538848	Y	0.880633	0.0432882	0.00328492	4	2734626	T	G	0.510627	Y	1.00814	0.0311133	0.794411	4	2734626	T	G	0.515753	Y	0.937905	0.0416929	0.124036	4	2734626	T	G	0.512585	Y	0.993071	0.0432491	0.872275	4	2734626	T	G	0.508678	Y	1.14941	0.0333396	2.8802e-05	4
rs12511418	4	2734859	downstream	0.42	FAM193A	C	A	0.580567	Y	0.895231	0.0434203	0.0107162	4	2734859	C	A	0.553855	Y	1.00414	0.0310938	0.894223	4	2734859	C	A	0.553659	Y	0.95564	0.0415645	0.274859	4	2734859	C	A	0.554279	Y	1.00286	0.043321	0.947511	4	2734859	C	A	0.549898	Y	1.14859	0.0336515	3.62701e-05	4
rs4690052	4	2736567	intergenic	0.35	FAM193A(dist=2265),TNIP2(dist=6820)	T	C	0.359894	Y	1.15802	0.0449919	0.00108157	4	2736567	T	C	0.396485	Y	0.962701	0.0317609	0.231515	4	2736567	T	C	0.395179	Y	1.01063	0.0424713	0.803392	4	2736567	T	C	0.391618	Y	0.980422	0.0441925	0.654731	4	2736567	T	C	0.389296	Y	0.868872	0.034564	4.29451e-05	4
rs4690053	4	2736579	intergenic	0.35	FAM193A(dist=2277),TNIP2(dist=6808)	G	C	0.640084	Y	0.863599	0.0449919	0.00108732	4	2736579	G	C	0.60351	Y	1.03873	0.0317611	0.23166	4	2736579	G	C	0.604805	Y	0.989527	0.0424713	0.804209	4	2736579	G	C	0.608372	Y	1.01999	0.0441927	0.65443	4	2736579	G	C	0.610698	Y	1.15083	0.0345636	4.3342e-05	4
rs13118890	4	2736850	intergenic	0.42	FAM193A(dist=2548),TNIP2(dist=6537)	T	C	0.602045	Y	0.851199	0.0444156	0.000277248	4	2736850	T	C	0.563829	Y	1.04549	0.0316285	0.159613	4	2736850	T	C	0.56983	Y	0.973464	0.0425321	0.527111	4	2736850	T	C	0.569947	Y	1.01203	0.0439295	0.785546	4	2736850	T	C	0.573263	Y	1.14892	0.0340224	4.18227e-05	4
rs56026329	4	2737538	intergenic	0.37	FAM193A(dist=3236),TNIP2(dist=5849)	T	C	0.603423	Y	0.878109	0.04418	0.00320781	4	2737538	T	C	0.568994	Y	1.02622	0.0314217	0.410208	4	2737538	T	C	0.567914	Y	0.986132	0.0416971	0.737676	4	2737538	T	C	0.573447	Y	1.01309	0.043673	0.765888	4	2737538	T	C	0.575967	Y	1.13961	0.0339369	0.000110423	4
rs4039740	4	2741272	intergenic	0.46	FAM193A(dist=6970),TNIP2(dist=2115)	C	A	0.4581	Y	1.14736	0.0436741	0.00162319	4	2741272	C	A	0.497382	Y	0.959907	0.0312294	0.190077	4	2741272	C	A	0.492545	Y	1.02827	0.0418187	0.504917	4	2741272	C	A	0.491643	Y	0.987551	0.0435803	0.773778	4	2741272	C	A	0.48642	Y	0.87364	0.0333039	4.86187e-05	4
rs4690054	4	2742497	downstream	0.39	TNIP2	T	C	0.403517	Y	1.13661	0.044359	0.00383724	4	2742497	T	C	0.435547	Y	0.978179	0.0315018	0.483751	4	2742497	T	C	0.435964	Y	1.02094	0.0418447	0.620338	4	2742497	T	C	0.431455	Y	0.990544	0.0438129	0.828346	4	2742497	T	C	0.430296	Y	0.881462	0.0340167	0.000197091	4
rs9683949	4	2744480	intronic	0.43	TNIP2	T	C	0.442954	Y	1.12383	0.0434719	0.00717865	4	2744480	T	C	0.471216	Y	0.99034	0.031106	0.754998	4	2744480	T	C	0.471371	Y	1.04149	0.0412232	0.324026	4	2744480	T	C	0.463483	Y	1.0173	0.0434031	0.692599	4	2744480	T	C	0.469828	Y	0.881834	0.0335475	0.000172563	4
rs4690055	4	2748663	intronic	0.43	TNIP2	G	A	0.56795	Y	0.87737	0.0437267	0.0027342	4	2748663	G	A	0.53559	Y	1.02351	0.0312464	0.457099	4	2748663	G	A	0.53911	Y	0.970213	0.0417219	0.468527	4	2748663	G	A	0.543847	Y	0.989647	0.0434916	0.810863	4	2748663	G	A	0.543389	Y	1.12595	0.0334485	0.000378202	4
rs57796386	4	2750118	intronic	0.36	TNIP2	T	C	0.392319	Y	1.12342	0.0441739	0.00833076	4	2750118	T	C	0.423557	Y	0.977717	0.0313945	0.472931	4	2750118	T	C	0.424577	Y	1.01129	0.0416943	0.787737	4	2750118	T	C	0.41664	Y	0.998643	0.0437603	0.975243	4	2750118	T	C	0.417171	Y	0.887909	0.034002	0.000448288	4
rs111739746	4	2750321	intronic	0.37	TNIP2	G	A	0.607783	Y	0.890265	0.0442011	0.0084525	4	2750321	G	A	0.576644	Y	1.02204	0.0314039	0.487552	4	2750321	G	A	0.575664	Y	0.987798	0.0417152	0.768504	4	2750321	G	A	0.583485	Y	1.00157	0.0437737	0.971342	4	2750321	G	A	0.582928	Y	1.12639	0.0340149	0.000443767	4
rs56128852	4	2751346	intronic	0.36	TNIP2	T	C	0.392971	Y	1.12334	0.0443293	0.00860588	4	2751346	T	C	0.423427	Y	0.978738	0.0315227	0.495431	4	2751346	T	C	0.424477	Y	1.01257	0.0418783	0.765486	4	2751346	T	C	0.416195	Y	1.00133	0.0439349	0.975876	4	2751346	T	C	0.417512	Y	0.888159	0.0341309	0.000486283	4
rs56215402	4	2756912	intronic	0.34	TNIP2	G	A	0.65019	Y	0.882081	0.0452198	0.00543734	4	2756912	G	A	0.618547	Y	1.02532	0.0320223	0.435051	4	2756912	G	A	0.620595	Y	0.974801	0.0427994	0.550869	4	2756912	G	A	0.626652	Y	0.996828	0.0447085	0.943336	4	2756912	G	A	0.623821	Y	1.13508	0.0348931	0.000259975	4
rs4690059	4	2760030	intergenic	0.34	TNIP2(dist=1927),SH3BP2(dist=34720)	T	C	0.348457	Y	1.13381	0.0452446	0.00542047	4	2760030	T	C	0.38017	Y	0.969962	0.0319983	0.340674	4	2760030	T	C	0.377574	Y	1.02083	0.0427764	0.629718	4	2760030	T	C	0.370283	Y	1.00167	0.0447956	0.970253	4	2760030	T	C	0.373907	Y	0.884188	0.0349122	0.000391426	4
rs10937914	4	2760732	intergenic	0.37	TNIP2(dist=2629),SH3BP2(dist=34018)	T	A	0.385338	Y	1.15268	0.0444106	0.00134707	4	2760732	T	A	0.41221	Y	0.99828	0.0317347	0.956752	4	2760732	T	A	0.411022	Y	1.03813	0.0422399	0.3755	4	2760732	T	A	0.394919	Y	1.06232	0.0443544	0.172247	4	2760732	T	A	0.415302	Y	0.874574	0.0343924	9.05269e-05	4
rs6851940	4	2767234	intergenic	0.35	TNIP2(dist=9131),SH3BP2(dist=27516)	G	C	0.35437	Y	1.16853	0.0473212	0.000969621	4	2767234	G	C	0.388228	Y	0.958132	0.0333214	0.199463	4	2767234	G	C	0.38373	Y	0.998368	0.0446536	0.970822	4	2767234	G	C	0.378526	Y	1.01341	0.0464778	0.774413	4	2767234	G	C	0.38218	Y	0.868094	0.0359089	7.37358e-05	4
rs11934244	4	2815806	intronic	0.16	SH3BP2	T	C	0.145053	Y	1.16297	0.0601088	0.0116344	4	2815806	T	C	0.140863	Y	1.05896	0.0442595	0.194582	4	2815806	T	C	0.148641	Y	0.936637	0.0596853	0.273287	4	2815806	T	C	0.14774	Y	1.01389	0.0607243	0.820104	4	2815806	T	C	0.149211	Y	0.991067	0.0471756	0.848999	4
rs74508702	4	3016116	intronic	0.01	GRK4	T	C	0.0241145	Y	0.478307	0.192274	0.000113305	4	3016116	T	C	0.0171786	Y	1.16447	0.139813	0.272817	4	3016116	T	C	0.0179499	Y	1.05011	0.185103	0.791377	4	3016116	T	C	0.0190618	Y	0.918331	0.18987	0.65598	4	3016116	T	C	0.0189361	Y	1.42381	0.124599	0.00679195	4
rs3095075	4	3253183	intronic	0.46	MSANTD1	G	A	0.446199	Y	1.0172	0.0438882	0.697655	4	3253183	G	A	0.436292	Y	1.09413	0.0318316	0.00467378	4	3253183	G	A	0.42548	Y	1.16222	0.0430864	0.000473069	4	3253183	G	A	0.427146	Y	1.11474	0.0442059	0.0138214	4	3253183	G	A	0.442698	Y	1.01212	0.0338995	0.722406	4
rs2079642	4	3259065	downstream	0.45	MSANTD1	T	C	0.563996	Y	1.01562	0.0433458	0.720686	4	3259065	T	C	0.573366	Y	0.923321	0.0314935	0.0112335	4	3259065	T	C	0.577333	Y	0.897906	0.0424081	0.0110142	4	3259065	T	C	0.580071	Y	0.917801	0.0438428	0.0500428	4	3259065	T	C	0.570386	Y	0.978343	0.0335554	0.51427	4
rs362280	4	3260057	intergenic	0.45	MSANTD1(dist=1715),RGS12(dist=55817)	G	A	0.442308	Y	0.982713	0.0433555	0.687539	4	3260057	G	A	0.433355	Y	1.07466	0.031462	0.022003	4	3260057	G	A	0.427984	Y	1.10719	0.0422989	0.0159629	4	3260057	G	A	0.425833	Y	1.08452	0.0437508	0.0632818	4	3260057	G	A	0.434152	Y	1.02879	0.0334827	0.396875	4
rs3135170	4	3262323	intergenic	0.39	MSANTD1(dist=3981),RGS12(dist=53551)	T	C	0.583866	Y	1.03354	0.0434161	0.447336	4	3262323	T	C	0.594586	Y	0.923662	0.0315615	0.011782	4	3262323	T	C	0.598507	Y	0.900325	0.0425134	0.0134032	4	3262323	T	C	0.603875	Y	0.907802	0.0440465	0.0277156	4	3262323	T	C	0.59379	Y	0.96601	0.0336098	0.303993	4
rs77477354	4	3524127	intronic	0.01	LRPAP1	C	A	0.987301	Y	1.51894	0.227062	0.0656784	4	3524127	C	A	0.987883	Y	1.19452	0.157974	0.262973	4	3524127	C	A	0.986424	Y	1.43077	0.209041	0.0870686	4	3524127	C	A	0.986335	Y	1.34608	0.202885	0.154015	4	3524127	C	A	0.987242	Y	1.03043	0.158355	0.849203	4
rs183895110	4	3530619	intronic	0.01	LRPAP1	G	C	0.987332	Y	1.51897	0.228164	0.0669891	4	3530619	G	C	0.987901	Y	1.19491	0.158718	0.264332	4	3530619	G	C	0.98645	Y	1.43239	0.210078	0.0876307	4	3530619	G	C	0.986355	Y	1.3477	0.20379	0.154181	4	3530619	G	C	0.987275	Y	1.03099	0.159156	0.847261	4
rs78690258	4	3689885	intergenic	0.02	LOC100133461(dist=10303),ADRA2C(dist=78411)	T	C	0.0300093	Y	0.843591	0.306664	0.579578	4	3689885	T	C	0.0281045	Y	0.675152	0.242757	0.107843	4	3689885	T	C	0.0286888	Y	0.606126	0.335879	0.136361	4	3689885	T	C	0.0319296	Y	0.521109	0.296615	0.0350865	4	3689885	T	C	0.0302631	Y	1.00878	0.219679	0.968376	4
rs76176748	4	4290746	intronic	0.01	LYAR	T	C	0.0196225	Y	1.20209	0.170047	0.276002	4	4290746	T	C	0.0222994	Y	0.847825	0.119825	0.170595	4	4290746	T	C	0.0263521	Y	0.560857	0.162538	0.000366672	4	4290746	T	C	0.0213604	Y	0.99657	0.16403	0.983313	4	4290746	T	C	0.0209457	Y	0.947022	0.134662	0.683641	4
rs115788152	4	4327618	intergenic	0.02	ZBTB49(dist=4105),NSG1(dist=60365)	G	A	0.0313149	Y	1.27818	0.140494	0.0779506	4	4327618	G	A	0.0361904	Y	0.754619	0.101019	0.00567516	4	4327618	G	A	0.0403711	Y	0.548106	0.137663	1.21545e-05	4	4327618	G	A	0.0358558	Y	0.902062	0.134854	0.448959	4	4327618	G	A	0.0321946	Y	0.977846	0.112901	0.842224	4
rs28668007	4	4364790	intergenic	0.23	ZBTB49(dist=41277),NSG1(dist=23193)	C	A	0.576721	Y	0.979118	0.0452122	0.64063	4	4364790	C	A	0.585529	Y	0.947435	0.0326713	0.0982007	4	4364790	C	A	0.597899	Y	0.856772	0.0443667	0.000481235	4	4364790	C	A	0.578176	Y	0.983124	0.0451877	0.706361	4	4364790	C	A	0.579112	Y	1.00081	0.0347074	0.981316	4
rs144305456	4	4455831	intronic	0.01	STX18	C	A	0.0106991	Y	0.63125	0.247389	0.0627177	4	4455831	C	A	0.011921	Y	0.928465	0.150722	0.623451	4	4455831	C	A	0.0115025	Y	0.962585	0.207677	0.854453	4	4455831	C	A	0.0110717	Y	1.06544	0.214175	0.765735	4	4455831	C	A	0.0121464	Y	0.883089	0.167874	0.450294	4
rs150109764	4	4467469	intronic	0.01	STX18	T	C	0.98942	Y	1.65853	0.250561	0.0430284	4	4467469	T	C	0.988355	Y	1.07	0.152382	0.657928	4	4467469	T	C	0.988943	Y	1.01716	0.210879	0.935729	4	4467469	T	C	0.989166	Y	0.941133	0.216283	0.777694	4	4467469	T	C	0.988102	Y	1.12469	0.169154	0.479386	4
rs146396706	4	4487582	intronic	0.01	STX18	T	C	0.989273	Y	1.53365	0.24498	0.0809529	4	4487582	T	C	0.987999	Y	1.09933	0.150961	0.532005	4	4487582	T	C	0.988825	Y	0.996072	0.209572	0.985009	4	4487582	T	C	0.988921	Y	0.954472	0.214797	0.827426	4	4487582	T	C	0.988028	Y	1.12668	0.168351	0.470595	4
rs11725399	4	4552924	ncRNA_intronic	0.25	LOC100507266	T	G	0.780174	Y	0.876954	0.0515244	0.0105807	4	4552924	T	G	0.76485	Y	0.952969	0.0367869	0.189792	4	4552924	T	G	0.769472	Y	0.934535	0.0500725	0.17578	4	4552924	T	G	0.76909	Y	0.922272	0.0511888	0.112143	4	4552924	T	G	0.753038	Y	1.15332	0.040265	0.000333229	4
rs6446658	4	4553346	ncRNA_intronic	0.36	LOC100507266	G	A	0.223965	Y	1.13736	0.0512538	0.0117792	4	4553346	G	A	0.238569	Y	1.05066	0.0365822	0.176144	4	4553346	G	A	0.234698	Y	1.06816	0.0497651	0.184657	4	4553346	G	A	0.234699	Y	1.0856	0.0508454	0.104494	4	4553346	G	A	0.250983	Y	0.869574	0.0400301	0.00040881	4
rs6446659	4	4553642	ncRNA_intronic	0.36	LOC100507266	T	C	0.77621	Y	0.878468	0.0512671	0.0112415	4	4553642	T	C	0.761543	Y	0.951446	0.0365869	0.17314	4	4553642	T	C	0.765355	Y	0.935792	0.0497654	0.181837	4	4553642	T	C	0.765481	Y	0.920366	0.0508543	0.100973	4	4553642	T	C	0.749011	Y	1.15122	0.0400407	0.000369645	4
rs58862025	4	4563598	ncRNA_intronic	0.1	LOC100507266	G	C	0.0173907	Y	0.66004	0.203745	0.0415262	4	4563598	G	C	0.017512	Y	0.953317	0.13272	0.719261	4	4563598	G	C	0.0186616	Y	0.928605	0.173072	0.669299	4	4563598	G	C	0.0195511	Y	0.866184	0.175798	0.420156	4	4563598	G	C	0.0177713	Y	0.952072	0.142094	0.727757	4
rs10017997	4	4589348	ncRNA_intronic	0.93	LOC100507266	C	A	0.875054	Y	0.989027	0.0730288	0.87988	4	4589348	C	A	0.871122	Y	0.923532	0.0515199	0.121531	4	4589348	C	A	0.876012	Y	0.889881	0.0699418	0.0943335	4	4589348	C	A	0.870699	Y	0.946498	0.0715396	0.44019	4	4589348	C	A	0.873958	Y	1.0076	0.05642	0.893139	4
rs145642036	4	4682591				I	D	0.181951	Y	1.04439	0.0556813	0.434922	4	4682591	I	D	0.182471	Y	1.01335	0.0404967	0.743166	4	4682591	I	D	0.178858	Y	1.11959	0.0547324	0.0384678	4	4682591	I	D	0.172117	Y	1.08967	0.0578934	0.135574	4	4682591	I	D	0.176305	Y	1.05453	0.0433046	0.222706	4
rs147070150	4	4995993	intergenic	0.0037	MSX1(dist=130333),CYTL1(dist=20321)	C	A	0.0152278	Y	0.772584	0.203873	0.207052	4	4995993	C	A	0.0104729	Y	1.59354	0.157263	0.00227021										4	4995993	C	A	0.0115092	Y	1.39096	0.218551	0.117362	4	4995993	C	A	0.0132312	Y	1.20338	0.147167	0.220755	4
rs4597764	4	5064267	intronic	0.47	STK32B	T	A	0.350737	Y	1.083	0.0461487	0.0837282	4	5064267	T	A	0.361891	Y	0.993594	0.0330957	0.846041	4	5064267	T	A	0.3848	Y	0.843145	0.0445519	0.000127173	4	5064267	T	A	0.358181	Y	1.02746	0.0459441	0.555058	4	5064267	T	A	0.362721	Y	0.957155	0.0352944	0.21381	4
rs4374573	4	5064273	intronic	0.45	STK32B	G	A	0.649795	Y	0.922929	0.0461948	0.0822326	4	5064273	G	A	0.63873	Y	1.00593	0.0331354	0.858291	4	5064273	G	A	0.615853	Y	1.18619	0.0446085	0.000128152	4	5064273	G	A	0.642365	Y	0.973068	0.0459983	0.552501	4	5064273	G	A	0.6379	Y	1.04462	0.0353352	0.215806	4
rs7691099	4	5066039	intronic	0.48	STK32B	G	A	0.358592	Y	1.08799	0.0455448	0.0638088	4	5066039	G	A	0.372439	Y	0.992496	0.0325701	0.817136	4	5066039	G	A	0.394078	Y	0.845959	0.0440396	0.000144147	4	5066039	G	A	0.36954	Y	1.02124	0.0451965	0.64172	4	5066039	G	A	0.373067	Y	0.948233	0.0348587	0.126404	4
rs10937618	4	5066834	intronic	0.51	STK32B	G	A	0.353728	Y	1.06556	0.045404	0.161655	4	5066834	G	A	0.366282	Y	0.989449	0.0324686	0.743944	4	5066834	G	A	0.388603	Y	0.849403	0.0437769	0.000191073	4	5066834	G	A	0.364797	Y	1.01127	0.0450221	0.803378	4	5066834	G	A	0.366189	Y	0.957434	0.0347342	0.209538	4
rs1868047	4	5067789	intronic	0.41	STK32B	T	C	0.321308	Y	1.04746	0.04615	0.314711	4	5067789	T	C	0.330222	Y	0.990021	0.0330282	0.761426	4	5067789	T	C	0.353843	Y	0.839947	0.0444655	8.71774e-05	4	5067789	T	C	0.325738	Y	1.02384	0.0458776	0.607297	4	5067789	T	C	0.331144	Y	0.968829	0.0354384	0.370688	4
rs12508040	4	5068719	intronic	0.34	STK32B	G	A	0.279366	Y	1.08872	0.0492939	0.0842355	4	5068719	G	A	0.290939	Y	0.97195	0.0352199	0.419422	4	5068719	G	A	0.307707	Y	0.839435	0.0470501	0.000199628	4	5068719	G	A	0.290961	Y	0.998155	0.0488946	0.969869	4	5068719	G	A	0.288573	Y	0.953915	0.0377266	0.209619	4
rs11736986	4	5069828	intronic	0.44	STK32B	G	A	0.648194	Y	0.93757	0.0454497	0.155783	4	5069828	G	A	0.635567	Y	1.01198	0.0324995	0.714161	4	5069828	G	A	0.612954	Y	1.18056	0.0437839	0.000148654	4	5069828	G	A	0.637201	Y	0.988425	0.0450423	0.795963	4	5069828	G	A	0.635469	Y	1.0454	0.0347457	0.200339	4
rs7697884	4	5070657	intronic	0.47	STK32B	T	G	0.351233	Y	1.06303	0.045536	0.179198	4	5070657	T	G	0.363489	Y	0.984868	0.0325973	0.640027	4	5070657	T	G	0.386189	Y	0.84564	0.0439282	0.000134019	4	5070657	T	G	0.361937	Y	1.00743	0.045174	0.869884	4	5070657	T	G	0.363316	Y	0.959308	0.0348344	0.232119	4
rs11721724	4	5070970	intronic	0.52	STK32B	G	A	0.35291	Y	1.06733	0.0455112	0.151895	4	5070970	G	A	0.365427	Y	0.989287	0.032588	0.741036	4	5070970	G	A	0.387646	Y	0.851339	0.0439688	0.000249884	4	5070970	G	A	0.363273	Y	1.01282	0.0451948	0.777926	4	5070970	G	A	0.36547	Y	0.956834	0.0348312	0.204284	4
rs12501514	4	5079436	intronic	0.25	STK32B	G	C	0.822172	Y	0.999767	0.0597799	0.996886	4	5079436	G	C	0.82314	Y	1.03054	0.043058	0.485118	4	5079436	G	C	0.80912	Y	1.22011	0.0568975	0.000480991	4	5079436	G	C	0.820037	Y	1.04621	0.0588806	0.444277	4	5079436	G	C	0.82613	Y	0.977122	0.0454736	0.61158	4
rs151130279	4	5143834	intronic	0.02	STK32B	G	A	0.0468526	Y	1.16873	0.122737	0.200911	4	5143834	G	A	0.0473442	Y	1.17326	0.0875319	0.0655825	4	5143834	G	A	0.0401732	Y	1.57574	0.121032	0.000117487	4	5143834	G	A	0.0564518	Y	0.96959	0.114194	0.787491	4	5143834	G	A	0.0520904	Y	0.879	0.0990858	0.184707	4
rs7682981	4	5219304	intronic	0.1	STK32B	T	C	0.948462	Y	0.985047	0.0965213	0.875911	4	5219304	T	C	0.940144	Y	1.16605	0.0665481	0.0216772	4	5219304	T	C	0.935649	Y	1.37762	0.090206	0.000395986	4	5219304	T	C	0.934897	Y	1.31326	0.0888121	0.00274348	4	5219304	T	C	0.944785	Y	1.07394	0.074606	0.333938	4
rs16836902	4	5219619	intronic	0.13	STK32B	G	A	0.948412	Y	0.984597	0.0963733	0.871983	4	5219619	G	A	0.940092	Y	1.16202	0.0664388	0.024571	4	5219619	G	A	0.935614	Y	1.37368	0.0901179	0.000440873	4	5219619	G	A	0.934715	Y	1.31398	0.0886448	0.00264127	4	5219619	G	A	0.94467	Y	1.07484	0.0744599	0.327269	4
rs149181107	4	5219746				I	D	0.0515908	Y	1.0158	0.0963725	0.870717	4	5219746	I	D	0.0597623	Y	0.860271	0.0665163	0.0244049	4	5219746	I	D	0.064391	Y	0.724604	0.0901876	0.000366504	4	5219746	I	D	0.0652914	Y	0.759644	0.0886563	0.00247692	4	5219746	I	D	0.0551805	Y	0.933176	0.074465	0.348087	4
rs62298559	4	5225970	intronic	0.08	STK32B	G	C	0.0517157	Y	1.01468	0.0966071	0.880005	4	5225970	G	C	0.0599024	Y	0.858657	0.066683	0.0230245	4	5225970	G	C	0.0645299	Y	0.722068	0.0904328	0.000327798	4	5225970	G	C	0.0654184	Y	0.757852	0.0888758	0.00233228	4	5225970	G	C	0.055261	Y	0.933635	0.0746075	0.352498	4
rs62299962	4	5232754	intronic	0.1	STK32B	G	A	0.0531051	Y	1.01956	0.105729	0.854587	4	5232754	G	A	0.06029	Y	0.843259	0.0732708	0.020659	4	5232754	G	A	0.0645324	Y	0.693458	0.0993774	0.000236976	4	5232754	G	A	0.0645191	Y	0.743343	0.0979852	0.00313173	4	5232754	G	A	0.0564446	Y	0.929536	0.081769	0.366732	4
rs142248443	4	5624939	intronic	0.01	EVC2	T	C	0.987926	Y	0.779257	0.243876	0.302161	4	5624939	T	C	0.98814	Y	0.721846	0.178983	0.0643236	4	5624939	T	C	0.989416	Y	0.591791	0.248033	0.0304395										4	5624939	T	C	0.987095	Y	1.18306	0.195215	0.379309	4
rs71599820	4	5768981	intronic	0.56	EVC	T	C	0.415836	Y	1.1831	0.0476369	0.000404179	4	5768981	T	C	0.44492	Y	0.98762	0.0343454	0.716851	4	5768981	T	C	0.450862	Y	0.967186	0.0466699	0.474692	4	5768981	T	C	0.428233	Y	1.06749	0.0475238	0.16885	4	5768981	T	C	0.437067	Y	0.88678	0.0369755	0.0011146	4
rs11737646	4	6144680	intronic	0.06	JAKMIP1	T	C	0.86526	Y	1.15804	0.0716007	0.0408252	4	6144680	T	C	0.859768	Y	1.2657	0.0504939	3.44209e-06	4	6144680	T	C	0.870148	Y	1.13653	0.0699072	0.0676895	4	6144680	T	C	0.854701	Y	1.24899	0.0679708	0.00126878	4	6144680	T	C	0.875007	Y	0.893124	0.0529994	0.0351754	4
rs112768780	4	6159795	intronic	0.01	JAKMIP1	T	C	0.0143855	Y	0.929662	0.194111	0.707644	4	6159795	T	C	0.0166022	Y	0.605081	0.141969	0.000460412	4	6159795	T	C	0.0153581	Y	0.708451	0.195865	0.0793582	4	6159795	T	C	0.0162555	Y	0.728605	0.185616	0.0977575	4	6159795	T	C	0.0140378	Y	1.07371	0.14947	0.637793	4
rs111596251	4	6163637				I	D	0.985506	Y	1.0776	0.194691	0.701621	4	6163637	I	D	0.983241	Y	1.67245	0.142654	0.000359384	4	6163637	I	D	0.984342	Y	1.42621	0.196792	0.0720738	4	6163637	I	D	0.9836	Y	1.37728	0.186541	0.0959092	4	6163637	I	D	0.985957	Y	0.927107	0.150379	0.618767	4
rs77957934	4	6167336	intronic	0.11	JAKMIP1	T	A	0.955826	Y	1.07505	0.118789	0.543059	4	6167336	T	A	0.954149	Y	1.38267	0.0882571	0.000272157	4	6167336	T	A	0.956392	Y	1.22257	0.119023	0.0924394	4	6167336	T	A	0.95373	Y	1.26773	0.117492	0.0479736	4	6167336	T	A	0.958686	Y	0.898214	0.0914524	0.247433	4
rs144963269	4	6175565	intronic	0.01	JAKMIP1	G	A	0.98689	Y	1.07616	0.19891	0.712668	4	6175565	G	A	0.985242	Y	1.69787	0.147891	0.000394063	4	6175565	G	A	0.985846	Y	1.45793	0.20155	0.0621272	4	6175565	G	A	0.984957	Y	1.42422	0.18945	0.0710217	4	6175565	G	A	0.987482	Y	0.917087	0.152586	0.57565	4
rs75429247	4	6179005	intronic	0.02	JAKMIP1	C	A	0.986614	Y	1.06699	0.198443	0.744284	4	6179005	C	A	0.984972	Y	1.6802	0.147109	0.000478519	4	6179005	C	A	0.985644	Y	1.43228	0.200548	0.0740555	4	6179005	C	A	0.984668	Y	1.40925	0.188781	0.0784775	4	6179005	C	A	0.987163	Y	0.92494	0.152514	0.613173	4
rs58473798	4	6204752	ncRNA_intronic	0.2	LOC285484	G	A	0.909591	Y	0.930509	0.0792627	0.362695	4	6204752	G	A	0.905119	Y	1.14573	0.0568967	0.0172369	4	6204752	G	A	0.902711	Y	1.19596	0.0767976	0.0200762	4	6204752	G	A	0.892944	Y	1.34154	0.075796	0.000147033	4	6204752	G	A	0.910405	Y	0.972376	0.0613068	0.648887	4
rs74977844	4	6206232	ncRNA_intronic	0.11	LOC285484	G	A	0.934419	Y	0.874348	0.0910226	0.138685	4	6206232	G	A	0.928505	Y	1.17316	0.0647293	0.0140565	4	6206232	G	A	0.925498	Y	1.24554	0.0868599	0.0117004	4	6206232	G	A	0.916826	Y	1.42231	0.0850052	5.35777e-05	4	6206232	G	A	0.934355	Y	0.992539	0.0704262	0.915397	4
rs7349694	4	6210296	ncRNA_intronic	0.13	LOC285484	T	C	0.918128	Y	0.934896	0.0825666	0.414132	4	6210296	T	C	0.914906	Y	1.13465	0.0592831	0.0337754	4	6210296	T	C	0.91177	Y	1.19286	0.0800276	0.0279323	4	6210296	T	C	0.904602	Y	1.32495	0.0791557	0.000498425	4	6210296	T	C	0.920525	Y	0.961749	0.0630256	0.538114	4
rs77106567	4	6215012	ncRNA_intronic	0.13	LOC285484	G	A	0.0813528	Y	1.07165	0.0825604	0.401173	4	6215012	G	A	0.0847921	Y	0.879624	0.0592542	0.0310695	4	6215012	G	A	0.0878426	Y	0.837271	0.0799788	0.0267466	4	6215012	G	A	0.0950164	Y	0.754696	0.0791113	0.000493866	4	6215012	G	A	0.0789701	Y	1.03885	0.0630819	0.547703	4
rs36007646	4	6243009	intergenic	0.21	LOC285484(dist=7346),WFS1(dist=28568)	C	A	0.77959	Y	0.989783	0.0604876	0.865163	4	6243009	C	A	0.772656	Y	1.17153	0.0430971	0.000247633	4	6243009	C	A	0.778328	Y	1.14709	0.0584439	0.0189972	4	6243009	C	A	0.776482	Y	1.09334	0.0593273	0.134266	4	6243009	C	A	0.780087	Y	0.979948	0.0455184	0.656834	4
rs4689003	4	6428296	intronic	0.63	PPP2R2C	G	A	0.171854	Y	0.981882	0.0571875	0.749255	4	6428296	G	A	0.154291	Y	1.1636	0.041951	0.000278476	4	6428296	G	A	0.162592	Y	1.11336	0.0559835	0.0544282	4	6428296	G	A	0.164634	Y	1.08065	0.0574126	0.174077	4	6428296	G	A	0.165935	Y	1.04955	0.0438875	0.272905	4
rs150296103	4	6519516	intronic	0.01	PPP2R2C	G	A	0.987504	Y	1.44608	0.231179	0.11162	4	6519516	G	A	0.989125	Y	0.762439	0.159264	0.0838608	4	6519516	G	A	0.988272	Y	0.930689	0.209347	0.730955	4	6519516	G	A	0.986119	Y	1.06528	0.201597	0.755279	4	6519516	G	A	0.985653	Y	1.17529	0.164427	0.31428	4
rs76208540	4	6524054	intronic	0.07	PPP2R2C	G	A	0.983665	Y	0.894191	0.179689	0.532262	4	6524054	G	A	0.98402	Y	0.812622	0.129557	0.105542	4	6524054	G	A	0.983222	Y	0.762447	0.167404	0.101513	4	6524054	G	A	0.981194	Y	1.03501	0.17038	0.840487	4	6524054	G	A	0.983289	Y	0.938809	0.139803	0.654436	4
rs74595123	4	6524130	intronic	0.07	PPP2R2C	T	G	0.0168297	Y	1.09774	0.176166	0.595532	4	6524130	T	G	0.0164452	Y	1.22643	0.126245	0.102287	4	6524130	T	G	0.0170928	Y	1.30787	0.164402	0.098918	4	6524130	T	G	0.019336	Y	0.971637	0.166073	0.862836	4	6524130	T	G	0.0170946	Y	1.06787	0.1363	0.633197	4
rs77200856	4	6525390	intronic	0.07	PPP2R2C	G	A	0.984476	Y	0.876371	0.184057	0.471494	4	6525390	G	A	0.984865	Y	0.803535	0.133893	0.0984684	4	6525390	G	A	0.983979	Y	0.755466	0.171844	0.0988899	4	6525390	G	A	0.982791	Y	0.994228	0.178911	0.974173	4	6525390	G	A	0.983929	Y	0.945957	0.143861	0.701627	4
rs4689065	4	7106913	intergenic	0.37	FLJ36777(dist=1810),SORCS2(dist=87461)	G	A	0.748639	Y	1.18044	0.0526359	0.00163598	4	7106913	G	A	0.76686	Y	1.00082	0.0381046	0.982809	4	7106913	G	A	0.759289	Y	1.08578	0.0513807	0.109507	4	7106913	G	A	0.743332	Y	1.14951	0.0512361	0.00691783	4	7106913	G	A	0.771013	Y	0.868277	0.0395008	0.000405954	4
rs9685172	4	7108347	intergenic	0.38	FLJ36777(dist=3244),SORCS2(dist=86027)	G	A	0.738419	Y	1.19012	0.0520904	0.000839071	4	7108347	G	A	0.75734	Y	1.01326	0.0375795	0.725943	4	7108347	G	A	0.74711	Y	1.10925	0.0505703	0.040507	4	7108347	G	A	0.7318	Y	1.16785	0.050496	0.00228492	4	7108347	G	A	0.762204	Y	0.863688	0.0390397	0.000205428	4
rs61305615	4	7123300				I	D	0.219222	Y	0.832752	0.0553888	0.000963488	4	7123300	I	D	0.201304	Y	1.01054	0.0403999	0.795222	4	7123300	I	D	0.208784	Y	0.935528	0.0540346	0.217843	4	7123300	I	D	0.222442	Y	0.888782	0.0542482	0.030837	4	7123300	I	D	0.19786	Y	1.15848	0.0415985	0.000481462	4
rs73204509	4	7124271	intergenic	0.19	FLJ36777(dist=19168),SORCS2(dist=70103)	T	C	0.883116	Y	1.20062	0.0730601	0.0125064	4	7124271	T	C	0.893006	Y	0.975944	0.0530166	0.64573	4	7124271	T	C	0.885235	Y	1.14185	0.0706854	0.0610994	4	7124271	T	C	0.872982	Y	1.21537	0.069596	0.00570877	4	7124271	T	C	0.893795	Y	0.880869	0.0542378	0.0212245	4
rs73204510	4	7124359	intergenic	0.32	FLJ36777(dist=19256),SORCS2(dist=70015)	C	A	0.220912	Y	0.82753	0.0551235	0.000601579	4	7124359	C	A	0.201033	Y	1.02266	0.0402931	0.577916	4	7124359	C	A	0.208895	Y	0.937256	0.053858	0.229339	4	7124359	C	A	0.222971	Y	0.891499	0.0541293	0.0350214	4	7124359	C	A	0.198688	Y	1.16556	0.0413856	0.000260196	4
rs13133521	4	7256244	intronic	0.41	SORCS2	G	C	0.487496	Y	0.985656	0.0432837	0.738528	4	7256244	G	C	0.496258	Y	0.942406	0.0312079	0.0572988	4	7256244	G	C	0.497919	Y	0.912812	0.0422298	0.0306891	4	7256244	G	C	0.477918	Y	1.00826	0.0435435	0.850139	4	7256244	G	C	0.473701	Y	1.05325	0.0333994	0.120443	4
rs62279423	4	7257628				T	C	0.0278385	Y	1.2532	0.163242	0.163855	4	7257628	T	C	0.0350552	Y	0.639524	0.112314	7.95915e-05	4	7257628	T	C	0.0380908	Y	0.475137	0.153111	1.13896e-06	4	7257628	T	C	0.0338963	Y	0.765194	0.149961	0.0804813	4	7257628	T	C	0.0293032	Y	0.888208	0.129869	0.354445	4
rs192330747	4	7257670				T	C	0.519902	Y	1.00782	0.0451866	0.863193	4	7257670	T	C	0.507264	Y	1.08285	0.032426	0.014076	4	7257670	T	C	0.505185	Y	1.1086	0.0439869	0.0190271	4	7257670	T	C	0.52693	Y	0.993245	0.0452511	0.880924	4	7257670	T	C	0.530869	Y	0.956302	0.0347208	0.198291	4
rs78079908	4	7257674				T	A	0.519207	Y	1.00877	0.045139	0.846541	4	7257674	T	A	0.506809	Y	1.08193	0.0323937	0.0150429	4	7257674	T	A	0.504415	Y	1.10921	0.0439301	0.018244	4	7257674	T	A	0.526624	Y	0.992137	0.0452095	0.861372	4	7257674	T	A	0.530273	Y	0.955951	0.0346872	0.194194	4
rs13136257	4	7258673	intronic	0.43	SORCS2	T	A	0.490336	Y	1.00202	0.0434114	0.962998	4	7258673	T	A	0.502132	Y	0.933883	0.0311824	0.0282215	4	7258673	T	A	0.50387	Y	0.90862	0.0422034	0.0230998	4	7258673	T	A	0.484065	Y	1.006	0.0434909	0.890564	4	7258673	T	A	0.478756	Y	1.04354	0.0334402	0.202539	4
rs56220002	4	7259241	intronic	0.4	SORCS2	G	A	0.44687	Y	1.01311	0.0438885	0.76671	4	7259241	G	A	0.459506	Y	0.934815	0.0314122	0.0318964	4	7259241	G	A	0.462195	Y	0.910204	0.0426574	0.0273762	4	7259241	G	A	0.444581	Y	1.00485	0.0438493	0.912174	4	7259241	G	A	0.43837	Y	1.03301	0.0336762	0.335144	4
rs4689671	4	7259426	intronic	0.43	SORCS2	G	A	0.44135	Y	1.01359	0.0433914	0.755801	4	7259426	G	A	0.455118	Y	0.934131	0.0310428	0.0281748	4	7259426	G	A	0.457417	Y	0.913065	0.0421507	0.0309199	4	7259426	G	A	0.440756	Y	1.00001	0.0433567	0.999897	4	7259426	G	A	0.433068	Y	1.03057	0.0332867	0.365958	4
rs58168135	4	7267559	intronic	0.12	SORCS2	G	A	0.870042	Y	1.01549	0.0790043	0.845782	4	7267559	G	A	0.879792	Y	0.872322	0.0588428	0.0196788	4	7267559	G	A	0.881855	Y	0.798717	0.0793564	0.0043714	4	7267559	G	A	0.883646	Y	0.810027	0.0829221	0.00987029	4	7267559	G	A	0.869125	Y	1.02934	0.0607609	0.633183	4
rs4689107	4	7371030	intronic	0.67	SORCS2	T	G	0.305887	Y	1.15323	0.0603692	0.0179863	4	7371030	T	G	0.298024	Y	1.07477	0.0437189	0.0987098	4	7371030	T	G	0.310442	Y	1.00675	0.0582422	0.908076	4	7371030	T	G	0.296373	Y	1.09431	0.0609673	0.138117	4	7371030	T	G	0.303974	Y	1.01154	0.046161	0.803788	4
rs4234810	4	7460185	intronic	0.84	SORCS2	G	A	0.0636889	Y	0.877134	0.0928084	0.158819	4	7460185	G	A	0.0527431	Y	1.29001	0.0693605	0.000197604	4	7460185	G	A	0.0552504	Y	1.26305	0.0912586	0.00983174	4	7460185	G	A	0.0557323	Y	1.16781	0.0961263	0.101082	4	7460185	G	A	0.0599652	Y	1.07535	0.0703387	0.306499	4
rs115728770	4	7471437	intronic	0.01	SORCS2	G	A	0.987307	Y	0.861875	0.20725	0.470963										4	7471437	G	A	0.987995	Y	0.7378	0.202811	0.129045										4	7471437	G	A	0.98553	Y	1.20067	0.165519	0.256358	4
rs7693816	4	7472113	intronic	0.95	SORCS2	T	C	0.0233517	Y	0.985219	0.144057	0.917702	4	7472113	T	C	0.0224199	Y	0.926351	0.107732	0.479005	4	7472113	T	C	0.0240514	Y	0.767974	0.150413	0.0797634	4	7472113	T	C	0.0220175	Y	1.0255	0.148765	0.865261	4	7472113	T	C	0.0241376	Y	0.968265	0.111129	0.770566	4
rs33933409	4	7472688				I	D	0.0233031	Y	0.988022	0.14549	0.934009	4	7472688	I	D	0.0227853	Y	0.909903	0.107966	0.383592	4	7472688	I	D	0.0242945	Y	0.765394	0.150416	0.0759996	4	7472688	I	D	0.0225305	Y	0.997621	0.148011	0.987171	4	7472688	I	D	0.0242796	Y	0.959466	0.111849	0.70967	4
rs76278520	4	7475163	intronic	0.02	SORCS2	G	C	0.985362	Y	0.874556	0.173435	0.437183	4	7475163	G	C	0.983306	Y	1.10012	0.124253	0.444304	4	7475163	G	C	0.982296	Y	1.53015	0.17756	0.016788	4	7475163	G	C	0.982919	Y	1.05085	0.165871	0.766158	4	7475163	G	C	0.982443	Y	1.22039	0.138469	0.137634	4
rs71612273	4	7475382	intronic	0.18	SORCS2	T	C	0.933321	Y	1.12024	0.0884751	0.200371	4	7475382	T	C	0.94384	Y	0.810207	0.0660554	0.00128181	4	7475382	T	C	0.94769	Y	0.73303	0.0902751	0.000493561	4	7475382	T	C	0.944974	Y	0.822574	0.0941287	0.0342956	4	7475382	T	C	0.936894	Y	0.935075	0.0666529	0.318361	4
rs71601846	4	7480895	intronic	0.13	SORCS2	T	C	0.067996	Y	0.951338	0.0858521	0.561639	4	7480895	T	C	0.0585136	Y	1.22967	0.0643956	0.00117556	4	7480895	T	C	0.0532426	Y	1.40528	0.0884164	9.38064e-05	4	7480895	T	C	0.0580896	Y	1.20569	0.0911975	0.0365371	4	7480895	T	C	0.0655708	Y	1.04379	0.0659263	0.518092	4
rs13119088	4	7481830	intronic	0.12	SORCS2	T	A	0.936629	Y	1.10503	0.0900358	0.268296	4	7481830	T	A	0.947467	Y	0.79996	0.0678426	0.000874177	4	7481830	T	A	0.950544	Y	0.728015	0.092404	0.000498885	4	7481830	T	A	0.948054	Y	0.821347	0.0964208	0.0372499	4	7481830	T	A	0.940726	Y	0.929147	0.0682283	0.286342	4
rs13139074	4	7482051	intronic	0.12	SORCS2	G	C	0.0634589	Y	0.904716	0.0899512	0.266589	4	7482051	G	C	0.0526046	Y	1.25044	0.0677634	0.000847918	4	7482051	G	C	0.0495037	Y	1.3751	0.0922978	0.000469361	4	7482051	G	C	0.051992	Y	1.21814	0.0963318	0.0365633	4	7482051	G	C	0.0593528	Y	1.07613	0.0681494	0.286549	4
rs36025445	4	7482163				I	D	0.936537	Y	1.10543	0.0899565	0.266159	4	7482163	I	D	0.947391	Y	0.799636	0.0677663	0.000843641	4	7482163	I	D	0.9505	Y	0.726986	0.0923068	0.0004637	4	7482163	I	D	0.948014	Y	0.820701	0.0963438	0.0363271	4	7482163	I	D	0.940645	Y	0.929221	0.0681539	0.28634	4
rs12508570	4	7482234	intronic	0.12	SORCS2	T	C	0.936534	Y	1.1055	0.0899614	0.265856	4	7482234	T	C	0.947386	Y	0.799539	0.0677692	0.000838508	4	7482234	T	C	0.950503	Y	0.726751	0.0923151	0.000458002	4	7482234	T	C	0.94802	Y	0.820444	0.0963569	0.0360514	4	7482234	T	C	0.940642	Y	0.929197	0.068158	0.286202	4
rs12507811	4	7482546	intronic	0.12	SORCS2	T	A	0.0635285	Y	0.903534	0.0900085	0.260712	4	7482546	T	A	0.0526549	Y	1.25236	0.0678123	0.000786837	4	7482546	T	A	0.0493666	Y	1.38346	0.0924619	0.000372257	4	7482546	T	A	0.0519085	Y	1.22167	0.0964977	0.0341587	4	7482546	T	A	0.0593605	Y	1.0774	0.0682127	0.2794	4
rs16840373	4	7482622	intronic	0.15	SORCS2	T	C	0.934799	Y	1.09923	0.0889624	0.288511	4	7482622	T	C	0.944593	Y	0.797111	0.0663787	0.000547907	4	7482622	T	C	0.948438	Y	0.719819	0.0910353	0.000250654	4	7482622	T	C	0.945268	Y	0.821518	0.0942325	0.0332678	4	7482622	T	C	0.937685	Y	0.942044	0.0675304	0.380566	4
rs10937824	4	7484844	intronic	0.12	SORCS2	G	A	0.934937	Y	1.10846	0.0891867	0.249228	4	7484844	G	A	0.94468	Y	0.798314	0.0664024	0.000599972	4	7484844	G	A	0.949001	Y	0.713812	0.0913337	0.000180688	4	7484844	G	A	0.945702	Y	0.817856	0.0945059	0.0298514	4	7484844	G	A	0.938102	Y	0.936925	0.0676304	0.339698	4
rs34378442	4	7485379	intronic	0.12	SORCS2	G	A	0.934854	Y	1.10792	0.0890712	0.250867	4	7485379	G	A	0.944576	Y	0.798396	0.0663045	0.000592275	4	7485379	G	A	0.948975	Y	0.712517	0.0912644	0.00016455	4	7485379	G	A	0.945671	Y	0.817132	0.0944283	0.0289857	4	7485379	G	A	0.938014	Y	0.936964	0.0675713	0.339583	4
rs34082279	4	7485812	intronic	0.13	SORCS2	G	C	0.934726	Y	1.10821	0.088955	0.249054	4	7485812	G	C	0.944388	Y	0.799405	0.0661754	0.000621024	4	7485812	G	C	0.948853	Y	0.712522	0.0911191	0.000160659	4	7485812	G	C	0.945499	Y	0.818047	0.0942574	0.0296109	4	7485812	G	C	0.937857	Y	0.937302	0.0674802	0.341593	4
rs16840378	4	7486091	intronic	0.13	SORCS2	C	A	0.934974	Y	1.10461	0.0891755	0.265516	4	7486091	C	A	0.94434	Y	0.79995	0.0661506	0.00064258	4	7486091	C	A	0.948822	Y	0.713095	0.0910919	0.0001659	4	7486091	C	A	0.945506	Y	0.818775	0.094238	0.0303194	4	7486091	C	A	0.937845	Y	0.941408	0.0675857	0.375638	4
rs11734984	4	7486805	intronic	0.14	SORCS2	G	A	0.934545	Y	1.10313	0.0888486	0.270257	4	7486805	G	A	0.943728	Y	0.801731	0.0657506	0.000676526	4	7486805	G	A	0.948373	Y	0.711115	0.0906242	0.000135132	4	7486805	G	A	0.945143	Y	0.817865	0.0938467	0.0287263	4	7486805	G	A	0.937516	Y	0.940398	0.0673099	0.365318	4
rs2013388	4	7487155	intronic	0.14	SORCS2	T	C	0.0654793	Y	0.906466	0.0887991	0.269723	4	7487155	T	C	0.056334	Y	1.24615	0.0656853	0.000704161	4	7487155	T	C	0.0516354	Y	1.40638	0.0905755	0.000133377	4	7487155	T	C	0.054878	Y	1.22238	0.0937811	0.0288259	4	7487155	T	C	0.0625071	Y	1.06343	0.0672737	0.364721	4
rs4582150	4	7487928	intronic	0.16	SORCS2	G	A	0.0801771	Y	1.00194	0.079156	0.98046	4	7487928	G	A	0.0732855	Y	1.2116	0.0583069	0.000890873	4	7487928	G	A	0.0656157	Y	1.40861	0.0806555	1.61845e-05	4	7487928	G	A	0.0733516	Y	1.16288	0.0820449	0.0619226	4	7487928	G	A	0.0794694	Y	1.01917	0.0612275	0.757084	4
rs60859012	4	7488539	intronic	0.16	SORCS2	C	A	0.919755	Y	0.99784	0.0790573	0.97817	4	7488539	C	A	0.926579	Y	0.826233	0.0582004	0.00093185	4	7488539	C	A	0.934315	Y	0.710061	0.0805328	1.58893e-05	4	7488539	C	A	0.926606	Y	0.859642	0.0819396	0.0609972	4	7488539	C	A	0.920467	Y	0.981273	0.0611596	0.757838	4
rs11737430	4	7489235	intronic	0.16	SORCS2	G	A	0.9344	Y	1.09457	0.0884759	0.307986	4	7489235	G	A	0.943007	Y	0.808184	0.0652398	0.00096774	4	7489235	G	A	0.947965	Y	0.711265	0.0900973	0.000124595	4	7489235	G	A	0.945019	Y	0.815467	0.0934827	0.0258346	4	7489235	G	A	0.937093	Y	0.944717	0.0670848	0.400291	4
rs13152135	4	7489391	intronic	0.16	SORCS2	T	C	0.0655967	Y	0.913667	0.0884785	0.308405	4	7489391	T	C	0.0569969	Y	1.2372	0.0652386	0.000973752	4	7489391	T	C	0.0520374	Y	1.40586	0.0900954	0.000124913	4	7489391	T	C	0.0549817	Y	1.22626	0.0934813	0.0258522	4	7489391	T	C	0.0629061	Y	1.05847	0.0670869	0.40067	4
rs4086	4	7490808	intronic	0.16	SORCS2	T	C	0.934499	Y	1.09291	0.0885974	0.316848	4	7490808	T	C	0.942918	Y	0.810105	0.0652737	0.00111115	4	7490808	T	C	0.947926	Y	0.711331	0.0901605	0.000126562	4	7490808	T	C	0.944988	Y	0.816044	0.0935271	0.0264394	4	7490808	T	C	0.937097	Y	0.946026	0.0671971	0.412555	4
rs6820154	4	7492414	intronic	0.17	SORCS2	T	G	0.919833	Y	0.995735	0.0791879	0.95695	4	7492414	T	G	0.926339	Y	0.829121	0.0582337	0.0011652	4	7492414	T	G	0.934177	Y	0.708795	0.0806104	1.4607e-05	4	7492414	T	G	0.926492	Y	0.860446	0.0819927	0.0628108	4	7492414	T	G	0.920461	Y	0.981918	0.0612698	0.766395	4
rs6837019	4	7492446	intronic	0.15	SORCS2	G	A	0.934588	Y	1.09166	0.0888115	0.324263	4	7492446	G	A	0.94286	Y	0.811763	0.0654185	0.00127548	4	7492446	G	A	0.947886	Y	0.711547	0.0903858	0.000133545	4	7492446	G	A	0.944924	Y	0.817124	0.0937069	0.0277658	4	7492446	G	A	0.937128	Y	0.946427	0.0673839	0.417387	4
rs16840399	4	7492658	intronic	0.15	SORCS2	T	C	0.0653976	Y	0.914807	0.0889045	0.317447	4	7492658	T	C	0.0570957	Y	1.23287	0.065482	0.00123442	4	7492658	T	C	0.0521416	Y	1.40504	0.090441	0.000136388	4	7492658	T	C	0.0551022	Y	1.22293	0.0937486	0.0284093	4	7492658	T	C	0.0628274	Y	1.057	0.0674471	0.414665	4
rs114856296	4	7498401	intronic	0.01	SORCS2	G	A	0.0211451	Y	1.02257	0.158367	0.88786	4	7498401	G	A	0.0158859	Y	1.5607	0.124644	0.000242642	4	7498401	G	A	0.0193269	Y	1.12656	0.15604	0.443259	4	7498401	G	A	0.0166587	Y	1.42517	0.174502	0.0347292	4	7498401	G	A	0.0226084	Y	0.926863	0.121369	0.526843	4
rs28637192	4	7958217	intergenic	0.12	AFAP1(dist=16564),ABLIM2(dist=8820)	T	G	0.120886	Y	0.838345	0.0686086	0.0103274	4	7958217	T	G	0.101077	Y	1.06355	0.051884	0.233852	4	7958217	T	G	0.101069	Y	1.0377	0.0695725	0.594443	4	7958217	T	G	0.111369	Y	0.913249	0.0698085	0.19697	4	7958217	T	G	0.100209	Y	1.22652	0.0515455	0.000110811	4
rs4696709	4	7966812	downstream	0.26	ABLIM2	G	A	0.804107	Y	1.14166	0.0551565	0.016452	4	7966812	G	A	0.826441	Y	0.960976	0.0406168	0.32641	4	7966812	G	A	0.828508	Y	0.95086	0.0550284	0.359272	4	7966812	G	A	0.809273	Y	1.11318	0.0550631	0.053173	4	7966812	G	A	0.827513	Y	0.861337	0.041894	0.000445174	4
rs2386116	4	8112603	intronic	0.54	ABLIM2	C	A	0.356944	Y	0.952895	0.0479988	0.314907	4	8112603	C	A	0.340134	Y	1.10273	0.0347635	0.0048338	4	8112603	C	A	0.337276	Y	1.13676	0.0466998	0.00595443	4	8112603	C	A	0.343079	Y	1.06647	0.0483247	0.182001	4	8112603	C	A	0.343783	Y	1.06692	0.0367966	0.0791879	4
rs11944688	4	8116782	intronic	0.52	ABLIM2	T	C	0.647994	Y	1.05241	0.047012	0.277388	4	8116782	T	C	0.666947	Y	0.905737	0.0341244	0.00364949	4	8116782	T	C	0.668782	Y	0.880197	0.0458497	0.00528586	4	8116782	T	C	0.66096	Y	0.952715	0.0472561	0.304508	4	8116782	T	C	0.662404	Y	0.93069	0.0361211	0.0475009	4
rs28570403	4	8182559	intergenic	0.34	ABLIM2(dist=22000),SH3TC1(dist=18501)	T	C	0.655653	Y	1.119	0.0466631	0.0160053	4	8182559	T	C	0.666346	Y	1.04272	0.0336896	0.214563	4	8182559	T	C	0.660188	Y	1.04318	0.0449073	0.346657	4	8182559	T	C	0.659631	Y	1.11318	0.04645	0.0214303	4	8182559	T	C	0.669826	Y	0.941657	0.0353823	0.0903067	4
rs7679494	4	8525665	intergenic	0.89	TRMT44(dist=47383),GPR78(dist=56552)	T	G	0.0701206	Y	1.10227	0.0814484	0.230345	4	8525665	T	G	0.0722952	Y	1.07555	0.0581793	0.209042	4	8525665	T	G	0.063092	Y	1.24106	0.0820353	0.00793763	4	8525665	T	G	0.066738	Y	1.18187	0.0836459	0.0419557	4	8525665	T	G	0.0785508	Y	0.884589	0.0647193	0.0539216	4
rs142690595	4	8610507				I	D	0.306846	Y	0.911483	0.0497313	0.062488	4	8610507	I	D	0.298351	Y	1.00061	0.0349731	0.986159	4	8610507	I	D	0.3035	Y	1.0288	0.0473745	0.54885	4	8610507	I	D	0.299825	Y	0.985475	0.0485516	0.763282	4	8610507	I	D	0.288446	Y	1.1066	0.0367937	0.00621673	4
rs4696715	4	8611176	intronic	0.27	CPZ	C	A	0.32731	Y	0.914169	0.0475156	0.0590335	4	8611176	C	A	0.319208	Y	0.986129	0.0335142	0.676898	4	8611176	C	A	0.323001	Y	1.02279	0.0454606	0.620005	4	8611176	C	A	0.322638	Y	0.966741	0.0463361	0.465973	4	8611176	C	A	0.307691	Y	1.1048	0.0352567	0.00494145	4
rs3796727	4	8613026	intronic	0.31	CPZ	G	A	0.680698	Y	1.10308	0.0487092	0.0440747	4	8613026	G	A	0.688612	Y	1.00558	0.0342967	0.871205	4	8613026	G	A	0.684306	Y	0.972181	0.0464789	0.543713	4	8613026	G	A	0.687471	Y	1.01998	0.0475243	0.67752	4	8613026	G	A	0.700466	Y	0.902269	0.036112	0.00464192	4
rs3796726	4	8613152	intronic	0.24	CPZ	G	A	0.687299	Y	1.10053	0.0489477	0.0504375	4	8613152	G	A	0.695079	Y	1.00772	0.0345297	0.823832	4	8613152	G	A	0.690238	Y	0.972414	0.0467384	0.549366	4	8613152	G	A	0.694059	Y	1.01953	0.0478424	0.686307	4	8613152	G	A	0.706022	Y	0.904982	0.0362923	0.00624506	4
rs34978619	4	8613908	intronic	0.16	CPZ	G	A	0.68975	Y	1.09734	0.0491248	0.0587526	4	8613908	G	A	0.696665	Y	1.01079	0.0346501	0.756746	4	8613908	G	A	0.692524	Y	0.972433	0.0468804	0.550863	4	8613908	G	A	0.695537	Y	1.0221	0.0480021	0.649079	4	8613908	G	A	0.707996	Y	0.90637	0.0364476	0.00733334	4
rs4696863	4	8614729	intronic	0.16	CPZ	T	C	0.689835	Y	1.09705	0.0492254	0.059986	4	8614729	T	C	0.696631	Y	1.0112	0.0347148	0.748476	4	8614729	T	C	0.69253	Y	0.972261	0.0469744	0.549137	4	8614729	T	C	0.69555	Y	1.0222	0.0480919	0.648247	4	8614729	T	C	0.708009	Y	0.906381	0.0365197	0.00745757	4
rs4696864	4	8614792	intronic	0.16	CPZ	T	C	0.31016	Y	0.911566	0.0492303	0.060115	4	8614792	T	C	0.303369	Y	0.988943	0.0347179	0.748827	4	8614792	T	C	0.307471	Y	1.02856	0.0469787	0.548728	4	8614792	T	C	0.304446	Y	0.978314	0.0480965	0.648795	4	8614792	T	C	0.29199	Y	1.10329	0.036523	0.00746368	4
rs7700019	4	8615004	intronic	0.16	CPZ	G	A	0.689812	Y	1.09717	0.0492803	0.0599847	4	8615004	G	A	0.696559	Y	1.01147	0.0347488	0.742817	4	8615004	G	A	0.692446	Y	0.972445	0.0470221	0.55223	4	8615004	G	A	0.695501	Y	1.02237	0.0481403	0.646063	4	8615004	G	A	0.707972	Y	0.906315	0.0365528	0.007467	4
rs4696916	4	8615939	intronic	0.16	CPZ	G	A	0.31004	Y	0.91117	0.0493178	0.0593729	4	8615939	G	A	0.303307	Y	0.988508	0.0347718	0.739636	4	8615939	G	A	0.307357	Y	1.02853	0.0470641	0.549891	4	8615939	G	A	0.304378	Y	0.977854	0.0481719	0.642306	4	8615939	G	A	0.291881	Y	1.10362	0.036576	0.00736814	4
rs3775881	4	8616820	intronic	0.16	CPZ	G	C	0.690079	Y	1.09707	0.0495233	0.0614925	4	8616820	G	C	0.696637	Y	1.01218	0.034901	0.728789	4	8616820	G	C	0.692581	Y	0.972435	0.0472518	0.55403	4	8616820	G	C	0.695681	Y	1.02266	0.0483558	0.643461	4	8616820	G	C	0.708107	Y	0.90608	0.0367098	0.00756558	4
rs3756162	4	8617329	intronic	0.16	CPZ	T	C	0.309872	Y	0.911258	0.0495611	0.060901	4	8617329	T	C	0.303321	Y	0.988	0.0349251	0.729649	4	8617329	T	C	0.307394	Y	1.02842	0.0472842	0.553271	4	8617329	T	C	0.304296	Y	0.977788	0.0483867	0.642782	4	8617329	T	C	0.291849	Y	1.10371	0.0367326	0.00757156	4
rs3796725	4	8617937	intronic	0.21	CPZ	T	C	0.322989	Y	0.917308	0.0503618	0.0866857	4	8617937	T	C	0.316992	Y	0.988712	0.0354775	0.749031	4	8617937	T	C	0.320757	Y	1.03153	0.0480383	0.517992	4	8617937	T	C	0.316932	Y	0.987492	0.0491952	0.798163	4	8617937	T	C	0.306498	Y	1.10027	0.037346	0.0109353	4
rs4696865	4	8618239	intronic	0.19	CPZ	T	C	0.321757	Y	0.926745	0.0491836	0.122052	4	8618239	T	C	0.316587	Y	0.976051	0.0346381	0.484199	4	8618239	T	C	0.320017	Y	1.01823	0.0470329	0.700885	4	8618239	T	C	0.317263	Y	0.972738	0.0479523	0.564743	4	8618239	T	C	0.304048	Y	1.10173	0.0364595	0.00822366	4
rs4696866	4	8618322	intronic	0.18	CPZ	G	A	0.320809	Y	0.923623	0.0492026	0.106491	4	8618322	G	A	0.31538	Y	0.977819	0.0346569	0.517624	4	8618322	G	A	0.318792	Y	1.01891	0.0470294	0.69039	4	8618322	G	A	0.316123	Y	0.973473	0.0479607	0.575491	4	8618322	G	A	0.303153	Y	1.10141	0.0364635	0.0084227	4
rs4696868	4	8618920	intronic	0.16	CPZ	T	G	0.688605	Y	1.09752	0.0499857	0.0627774	4	8618920	T	G	0.694814	Y	1.01371	0.0352086	0.69896	4	8618920	T	G	0.69087	Y	0.972785	0.0476888	0.562752	4	8618920	T	G	0.694341	Y	1.0214	0.0487773	0.664463	4	8618920	T	G	0.706174	Y	0.905957	0.037025	0.0080041	4
rs6447885	4	8620023	intronic	0.16	CPZ	G	A	0.68881	Y	1.0971	0.0500797	0.0643551	4	8620023	G	A	0.694895	Y	1.01373	0.0352688	0.699168	4	8620023	G	A	0.690964	Y	0.972486	0.0477788	0.559153	4	8620023	G	A	0.694457	Y	1.0212	0.0488598	0.667906	4	8620023	G	A	0.706333	Y	0.905987	0.0370914	0.0081381	4
rs1050465	4	8621392	UTR3	0.16	CPZ	G	A	0.690412	Y	1.09747	0.050136	0.0637052	4	8621392	G	A	0.696274	Y	1.01455	0.0353133	0.682563	4	8621392	G	A	0.692423	Y	0.971465	0.0478481	0.54502	4	8621392	G	A	0.695832	Y	1.02308	0.0489261	0.64123	4	8621392	G	A	0.708075	Y	0.906006	0.0371264	0.00821198	4
rs4308436	4	8872474	intronic	0.34	HMX1	T	C	0.584616	Y	1.00575	0.0552316	0.917315	4	8872474	T	C	0.609966	Y	0.868521	0.0399241	0.000400862	4	8872474	T	C	0.61399	Y	0.840914	0.0536665	0.0012053	4	8872474	T	C	0.615907	Y	0.878318	0.056301	0.0207486	4	8872474	T	C	0.592119	Y	0.965666	0.0428677	0.415526	4
rs202111656	4	8872798				I	D	0.584676	Y	1.00419	0.0552605	0.939689	4	8872798	I	D	0.610633	Y	0.86555	0.0399596	0.000291572	4	8872798	I	D	0.614841	Y	0.837504	0.0537343	0.000933829	4	8872798	I	D	0.616094	Y	0.877386	0.0563458	0.0198221	4	8872798	I	D	0.592162	Y	0.965717	0.0428853	0.416413	4
rs4382116	4	8872812	intronic	0.38	HMX1	C	A	0.585341	Y	1.00378	0.0553522	0.945696	4	8872812	C	A	0.610984	Y	0.866381	0.0400077	0.000325462	4	8872812	C	A	0.615217	Y	0.839022	0.0538076	0.00107071	4	8872812	C	A	0.616445	Y	0.878355	0.0564125	0.0210433	4	8872812	C	A	0.59272	Y	0.96627	0.0429318	0.424607	4
rs13303285	4	8875691	intergenic	0.39	HMX1(dist=2148),LOC650293(dist=75786)	T	C	0.410669	Y	0.991967	0.0548129	0.883029	4	8875691	T	C	0.385746	Y	1.14782	0.0396404	0.000489342	4	8875691	T	C	0.381054	Y	1.19447	0.0532773	0.00082175	4	8875691	T	C	0.379686	Y	1.13676	0.0559716	0.0215403	4	8875691	T	C	0.40315	Y	1.03472	0.0425601	0.423069	4
rs13303286	4	8875697	intergenic	0.38	HMX1(dist=2154),LOC650293(dist=75780)	T	C	0.410678	Y	0.992038	0.0548224	0.884079	4	8875697	T	C	0.385752	Y	1.14796	0.0396477	0.000485131	4	8875697	T	C	0.381053	Y	1.19475	0.0532857	0.00081024	4	8875697	T	C	0.379698	Y	1.13687	0.0559817	0.0214671	4	8875697	T	C	0.403168	Y	1.03469	0.0425669	0.423526	4
rs13303331	4	8875795	intergenic	0.39	HMX1(dist=2252),LOC650293(dist=75682)	G	A	0.589312	Y	1.00805	0.0548327	0.883782	4	8875795	G	A	0.61424	Y	0.871026	0.0396555	0.000481803	4	8875795	G	A	0.618946	Y	0.836809	0.0532949	0.000799706	4	8875795	G	A	0.620288	Y	0.879553	0.0559927	0.0214272	4	8875795	G	A	0.59682	Y	0.966469	0.0425742	0.42354	4
rs13303105	4	8875975	intergenic	0.38	HMX1(dist=2432),LOC650293(dist=75502)	T	C	0.410701	Y	0.99201	0.054844	0.883715	4	8875975	T	C	0.385762	Y	1.14822	0.0396639	0.000477026	4	8875975	T	C	0.381057	Y	1.19526	0.0533042	0.000790302	4	8875975	T	C	0.379722	Y	1.13703	0.0560041	0.0213735	4	8875975	T	C	0.403202	Y	1.03467	0.0425822	0.423929	4
rs13303142	4	8876074	intergenic	0.38	HMX1(dist=2531),LOC650293(dist=75403)	G	A	0.589294	Y	1.00804	0.054854	0.883979	4	8876074	G	A	0.614238	Y	0.870799	0.0396715	0.000472504	4	8876074	G	A	0.618946	Y	0.83644	0.0533131	0.000779224	4	8876074	G	A	0.620273	Y	0.879396	0.0560144	0.0212963	4	8876074	G	A	0.596786	Y	0.966511	0.0425897	0.424288	4
rs13302896	4	8876102	intergenic	0.38	HMX1(dist=2559),LOC650293(dist=75375)	C	A	0.410712	Y	0.992029	0.0548646	0.884034	4	8876102	C	A	0.385759	Y	1.14852	0.0396792	0.000467717	4	8876102	C	A	0.38105	Y	1.19581	0.0533221	0.000768812	4	8876102	C	A	0.379726	Y	1.13729	0.0560251	0.0211916	4	8876102	C	A	0.403226	Y	1.03463	0.0425971	0.424574	4
rs13303177	4	8876108	intergenic	0.38	HMX1(dist=2565),LOC650293(dist=75369)	G	A	0.589297	Y	1.00786	0.0548947	0.886549	4	8876108	G	A	0.614253	Y	0.870395	0.0396979	0.000456083	4	8876108	G	A	0.618966	Y	0.835872	0.0533486	0.00074988	4	8876108	G	A	0.620292	Y	0.878974	0.0560554	0.0209093	4	8876108	G	A	0.596748	Y	0.966642	0.0426148	0.426404	4
rs201701528	4	8881856				I	D	0.0310838	Y	1.0186	0.178312	0.917626	4	8881856	I	D	0.032575	Y	0.924591	0.124365	0.529729	4	8881856	I	D	0.0309841	Y	0.929493	0.169393	0.66666	4	8881856	I	D	0.03053	Y	0.973263	0.17787	0.879216	4	8881856	I	D	0.03579	Y	0.845323	0.136326	0.206669	4
rs34088729	4	9841979	intronic	0.01	SLC2A9	T	A	0.0130279	Y	1.36221	0.243711	0.19943	4	9841979	T	A	0.0172898	Y	0.847822	0.151771	0.279529	4	9841979	T	A	0.0167883	Y	0.889591	0.208919	0.576435	4	9841979	T	A	0.0151655	Y	1.01021	0.22438	0.96385	4	9841979	T	A	0.0189688	Y	0.539206	0.193829	0.000499523	4
rs28643326	4	9912993	intronic	0.28	SLC2A9	T	C	0.735448	Y	0.991519	0.053174	0.872735	4	9912993	T	C	0.745062	Y	1.01883	0.0386501	0.629462	4	9912993	T	C	0.745772	Y	0.998557	0.0524448	0.978031	4	9912993	T	C	0.742613	Y	1.02983	0.0534184	0.582763	4	9912993	T	C	0.752384	Y	0.895253	0.0407485	0.00707298	4
rs7376154	4	9952587	intronic	0.37	SLC2A9	C	A	0.558669	Y	1.08498	0.0440633	0.0641522	4	9952587	C	A	0.576861	Y	1.02206	0.0315434	0.489235	4	9952587	C	A	0.578709	Y	1.02721	0.0425545	0.528135	4	9952587	C	A	0.567786	Y	1.06741	0.0436143	0.135076	4	9952587	C	A	0.58614	Y	0.887285	0.0337698	0.000410479	4
rs7376155	4	9952588	intronic	0.38	SLC2A9	T	C	0.441331	Y	0.921676	0.0440633	0.0641414	4	9952588	T	C	0.423138	Y	0.978422	0.0315434	0.489263	4	9952588	T	C	0.421291	Y	0.973508	0.0425545	0.528116	4	9952588	T	C	0.432215	Y	0.936846	0.0436143	0.135056	4	9952588	T	C	0.41386	Y	1.12703	0.0337698	0.000410548	4
rs4292332	4	9953830	intronic	0.4	SLC2A9	C	A	0.544145	Y	1.08465	0.0432457	0.0602157	4	9953830	C	A	0.559482	Y	1.03456	0.0308902	0.271465	4	9953830	C	A	0.562794	Y	1.03506	0.0417025	0.408686	4	9953830	C	A	0.550481	Y	1.08004	0.0427905	0.0721898	4	9953830	C	A	0.571292	Y	0.890161	0.0331701	0.000463279	4
rs34297373	4	9958081	intronic	0.38	SLC2A9	G	A	0.450179	Y	0.918483	0.0437219	0.0517552	4	9958081	G	A	0.434252	Y	0.967601	0.0312609	0.292161	4	9958081	G	A	0.431004	Y	0.96674	0.0421673	0.422491	4	9958081	G	A	0.442602	Y	0.929666	0.0432775	0.0922234	4	9958081	G	A	0.422908	Y	1.12634	0.0335381	0.000399419	4
rs28558552	4	9964913	intronic	0.39	SLC2A9	G	A	0.571042	Y	1.08628	0.0441898	0.0610772	4	9964913	G	A	0.583915	Y	1.05328	0.0317032	0.101669	4	9964913	G	A	0.590692	Y	1.03611	0.0429206	0.408564	4	9964913	G	A	0.571284	Y	1.11153	0.0438042	0.0159386	4	9964913	G	A	0.599046	Y	0.885735	0.0338792	0.000355395	4
rs4575994	4	9997979	intronic	0.68	SLC2A9	G	A	0.433895	Y	0.914406	0.043814	0.0410999	4	9997979	G	A	0.418708	Y	0.953157	0.0311457	0.123578	4	9997979	G	A	0.414674	Y	0.962151	0.0421721	0.360296	4	9997979	G	A	0.418156	Y	0.95148	0.0432061	0.2501	4	9997979	G	A	0.406441	Y	1.12741	0.0333468	0.000335647	4
rs4543113	4	10008305	intronic	0.65	SLC2A9	G	A	0.439286	Y	0.917869	0.0437436	0.0500662	4	10008305	G	A	0.422755	Y	0.956585	0.0311248	0.153955	4	10008305	G	A	0.419456	Y	0.962505	0.0422267	0.365513	4	10008305	G	A	0.421188	Y	0.959321	0.0431091	0.335722	4	10008305	G	A	0.410791	Y	1.1319	0.0332853	0.000205444	4
rs6449217	4	10009151	intronic	0.66	SLC2A9	T	A	0.441522	Y	0.91167	0.0438034	0.0347241	4	10009151	T	A	0.42474	Y	0.954568	0.0311157	0.135188	4	10009151	T	A	0.422005	Y	0.953694	0.0422478	0.261806	4	10009151	T	A	0.423749	Y	0.954397	0.0431077	0.279286	4	10009151	T	A	0.412791	Y	1.1341	0.0333039	0.000164244	4
rs3796837	4	10011321	intronic	0.63	SLC2A9	G	C	0.543553	Y	1.12252	0.0436242	0.00803349	4	10011321	G	C	0.564066	Y	1.04308	0.0310111	0.173838	4	10011321	G	C	0.564824	Y	1.05565	0.0421945	0.19933	4	10011321	G	C	0.561403	Y	1.05989	0.042906	0.175561	4	10011321	G	C	0.576074	Y	0.870356	0.0332153	3.03406e-05	4
rs3796836	4	10011345	intronic	0.42	SLC2A9	G	A	0.510901	Y	1.10018	0.0434928	0.0280792	4	10011345	G	A	0.526767	Y	1.04437	0.0307599	0.158183	4	10011345	G	A	0.527464	Y	1.05309	0.0417715	0.215586	4	10011345	G	A	0.52681	Y	1.0446	0.0425372	0.305157	4	10011345	G	A	0.537419	Y	0.889776	0.0330732	0.000417392	4
rs6845554	4	10013173	intronic	0.63	SLC2A9	T	G	0.45701	Y	0.88853	0.043585	0.0066685	4	10013173	T	G	0.435928	Y	0.959481	0.030957	0.181585	4	10013173	T	G	0.435908	Y	0.944718	0.0421311	0.177093	4	10013173	T	G	0.438976	Y	0.942919	0.0428353	0.170361	4	10013173	T	G	0.424123	Y	1.15042	0.0331734	2.50396e-05	4
rs3756238	4	10013202	intronic	0.42	SLC2A9	T	C	0.510195	Y	1.10333	0.0434542	0.0235696	4	10013202	T	C	0.526657	Y	1.04384	0.0307136	0.162385	4	10013202	T	C	0.526694	Y	1.05617	0.0417194	0.190154	4	10013202	T	C	0.526329	Y	1.04565	0.0424791	0.293486	4	10013202	T	C	0.537212	Y	0.888098	0.0330406	0.000331347	4
rs3834235	4	10013291				I	D	0.48973	Y	0.906314	0.0434577	0.0235332	4	10013291	I	D	0.473262	Y	0.957948	0.0307181	0.16195	4	10013291	I	D	0.473234	Y	0.946752	0.0417246	0.189679	4	10013291	I	D	0.473556	Y	0.956502	0.0424848	0.295323	4	10013291	I	D	0.462652	Y	1.12627	0.0330478	0.000323311	4
rs3756237	4	10013378	intronic	0.42	SLC2A9	G	A	0.489805	Y	0.906344	0.0434543	0.0235685	4	10013378	G	A	0.473345	Y	0.95798	0.0307137	0.162218	4	10013378	G	A	0.473308	Y	0.946804	0.0417193	0.19007	4	10013378	G	A	0.473675	Y	0.956328	0.0424792	0.29329	4	10013378	G	A	0.462793	Y	1.12598	0.0330407	0.000332099	4
rs3756236	4	10013463	intronic	0.42	SLC2A9	T	A	0.489805	Y	0.90634	0.0434543	0.0235621	4	10013463	T	A	0.473344	Y	0.957978	0.0307137	0.162194	4	10013463	T	A	0.473308	Y	0.946805	0.0417193	0.190074	4	10013463	T	A	0.473675	Y	0.956327	0.0424793	0.29328	4	10013463	T	A	0.462794	Y	1.12598	0.0330408	0.000332238	4
rs4280729	4	10013861	intronic	0.44	SLC2A9	T	C	0.514782	Y	1.1129	0.0435125	0.0139066	4	10013861	T	C	0.532289	Y	1.05174	0.0307869	0.101315	4	10013861	T	C	0.531917	Y	1.06746	0.0416981	0.117427	4	10013861	T	C	0.532389	Y	1.05368	0.0425573	0.219395	4	10013861	T	C	0.544271	Y	0.879221	0.0330474	9.96294e-05	4
rs10939655	4	10014642	intronic	0.42	SLC2A9	T	A	0.510515	Y	1.10488	0.043445	0.0216326	4	10014642	T	A	0.527095	Y	1.04428	0.0307166	0.158352	4	10014642	T	A	0.52719	Y	1.0575	0.0417304	0.180289	4	10014642	T	A	0.526582	Y	1.04686	0.0424812	0.281133	4	10014642	T	A	0.537982	Y	0.886373	0.0330667	0.000267048	4
rs10939656	4	10014646	intronic	0.44	SLC2A9	C	A	0.515101	Y	1.11445	0.0435038	0.0126922	4	10014646	C	A	0.532729	Y	1.05214	0.0307904	0.0987985	4	10014646	C	A	0.532414	Y	1.06878	0.0417106	0.110708	4	10014646	C	A	0.53265	Y	1.05486	0.0425596	0.209721	4	10014646	C	A	0.545049	Y	0.877467	0.0330729	7.85701e-05	4
rs3796832	4	10015865	intronic	0.37	SLC2A9	T	C	0.5075	Y	1.10049	0.0435481	0.0278194	4	10015865	T	C	0.52322	Y	1.04775	0.0307732	0.129589	4	10015865	T	C	0.521905	Y	1.06594	0.0418323	0.126846	4	10015865	T	C	0.523016	Y	1.04766	0.0425733	0.274185	4	10015865	T	C	0.534472	Y	0.887308	0.033121	0.000308741	4
rs4318649	4	10016815	intronic	0.63	SLC2A9	T	C	0.457003	Y	0.888517	0.0435866	0.00666328	4	10016815	T	C	0.435922	Y	0.959185	0.0309613	0.178408	4	10016815	T	C	0.435902	Y	0.944727	0.0421317	0.177171	4	10016815	T	C	0.438975	Y	0.942676	0.0428407	0.168551	4	10016815	T	C	0.424063	Y	1.15072	0.0331769	2.42191e-05	4
rs4318650	4	10016868	intronic	0.63	SLC2A9	T	C	0.457003	Y	0.888517	0.0435866	0.00666364	4	10016868	T	C	0.435922	Y	0.959186	0.0309613	0.178417	4	10016868	T	C	0.435902	Y	0.944727	0.0421317	0.177171	4	10016868	T	C	0.438975	Y	0.942676	0.0428407	0.168552	4	10016868	T	C	0.424064	Y	1.15072	0.0331768	2.42304e-05	4
rs11736410	4	10017241	intronic	0.42	SLC2A9	G	A	0.489801	Y	0.906276	0.0434567	0.0234707	4	10017241	G	A	0.473351	Y	0.957838	0.0307146	0.160778	4	10017241	G	A	0.473317	Y	0.946739	0.0417193	0.18951	4	10017241	G	A	0.473684	Y	0.956257	0.0424822	0.292512	4	10017241	G	A	0.462822	Y	1.12581	0.0330412	0.000337971	4
rs11736479	4	10017387	intronic	0.42	SLC2A9	G	C	0.489805	Y	0.906263	0.0434565	0.0234492	4	10017387	G	C	0.473352	Y	0.957843	0.0307146	0.160833	4	10017387	G	C	0.473318	Y	0.946763	0.041719	0.189713	4	10017387	G	C	0.473685	Y	0.956265	0.0424823	0.292608	4	10017387	G	C	0.462825	Y	1.12582	0.033041	0.000337803	4
rs13113730	4	10017628	intronic	0.42	SLC2A9	T	C	0.510205	Y	1.10343	0.0434571	0.0234515	4	10017628	T	C	0.526654	Y	1.04402	0.0307152	0.160741	4	10017628	T	C	0.526689	Y	1.05625	0.0417197	0.189596	4	10017628	T	C	0.526323	Y	1.04573	0.0424831	0.292642	4	10017628	T	C	0.537189	Y	0.888231	0.0330418	0.000337313	4
rs12500805	4	10017979	intronic	0.58	SLC2A9	T	C	0.538137	Y	1.116	0.0434596	0.0115217	4	10017979	T	C	0.558616	Y	1.03398	0.0308773	0.279193	4	10017979	T	C	0.55857	Y	1.04825	0.0421434	0.263505	4	10017979	T	C	0.554894	Y	1.05261	0.0427403	0.230587	4	10017979	T	C	0.568778	Y	0.877608	0.0331465	8.44896e-05	4
rs6827754	4	10018153	intronic	0.63	SLC2A9	C	A	0.457012	Y	0.888523	0.0435848	0.0066644	4	10018153	C	A	0.435928	Y	0.95948	0.0309568	0.181577	4	10018153	C	A	0.43591	Y	0.944708	0.0421308	0.177014	4	10018153	C	A	0.438978	Y	0.942911	0.042835	0.170299	4	10018153	C	A	0.424165	Y	1.15016	0.0331731	2.57942e-05	4
rs6827785	4	10018205	intronic	0.63	SLC2A9	T	C	0.542984	Y	1.12541	0.043586	0.00668902	4	10018205	T	C	0.564057	Y	1.04224	0.0309576	0.181445	4	10018205	T	C	0.564075	Y	1.05853	0.0421315	0.17702	4	10018205	T	C	0.561004	Y	1.06056	0.0428361	0.170229	4	10018205	T	C	0.57582	Y	0.86946	0.0331742	2.58716e-05	4
rs6857693	4	10018435	intronic	0.42	SLC2A9	G	A	0.489812	Y	0.906299	0.0434588	0.023513	4	10018435	G	A	0.473377	Y	0.957778	0.0307158	0.160191	4	10018435	G	A	0.473343	Y	0.946744	0.0417199	0.189563	4	10018435	G	A	0.473715	Y	0.956225	0.0424848	0.29219	4	10018435	G	A	0.462856	Y	1.12574	0.0330419	0.000340518	4
rs6844329	4	10018544	intronic	0.42	SLC2A9	T	C	0.48981	Y	0.906316	0.0434598	0.0235432	4	10018544	T	C	0.473379	Y	0.957779	0.0307164	0.160207	4	10018544	T	C	0.473346	Y	0.946751	0.0417205	0.189627	4	10018544	T	C	0.473717	Y	0.956235	0.0424858	0.29231	4	10018544	T	C	0.462858	Y	1.12574	0.0330428	0.00034082	4
rs35866697	4	10018604	intronic	0.43	SLC2A9	C	A	0.489826	Y	0.906649	0.0434727	0.0241097	4	10018604	C	A	0.473128	Y	0.958202	0.0307517	0.165014	4	10018604	C	A	0.47344	Y	0.946025	0.0417388	0.183685	4	10018604	C	A	0.473755	Y	0.956214	0.0425337	0.292618	4	10018604	C	A	0.462869	Y	1.12584	0.0330633	0.000340256	4
rs35099040	4	10018839	intronic	0.43	SLC2A9	T	C	0.489537	Y	0.90677	0.0434453	0.0242131	4	10018839	T	C	0.472844	Y	0.958292	0.0307356	0.165726	4	10018839	T	C	0.473145	Y	0.946093	0.0417147	0.184	4	10018839	T	C	0.473472	Y	0.956253	0.0425118	0.292806	4	10018839	T	C	0.462548	Y	1.12586	0.033044	0.000336575	4
rs3796829	4	10019138	intronic	0.42	SLC2A9	G	C	0.510173	Y	1.10322	0.0434631	0.0237462	4	10019138	G	C	0.526569	Y	1.04416	0.0307182	0.159549	4	10019138	G	C	0.526605	Y	1.05627	0.0417225	0.189473	4	10019138	G	C	0.526221	Y	1.04572	0.042492	0.292867	4	10019138	G	C	0.53708	Y	0.88839	0.0330457	0.000344919	4
rs13107466	4	10019390	intronic	0.42	SLC2A9	G	A	0.489829	Y	0.90646	0.0434638	0.0237811	4	10019390	G	A	0.473438	Y	0.957702	0.0307185	0.15946	4	10019390	G	A	0.473403	Y	0.946728	0.0417228	0.189458	4	10019390	G	A	0.473788	Y	0.95627	0.0424926	0.292783	4	10019390	G	A	0.462928	Y	1.12562	0.0330461	0.000345303	4
rs13128214	4	10019536	intronic	0.42	SLC2A9	T	C	0.510164	Y	1.10312	0.0434655	0.0238844	4	10019536	T	C	0.526537	Y	1.04421	0.0307194	0.159091	4	10019536	T	C	0.526573	Y	1.05629	0.0417238	0.189334	4	10019536	T	C	0.526183	Y	1.04576	0.0424942	0.292495	4	10019536	T	C	0.537049	Y	0.888427	0.0330475	0.000346814	4
rs13133766	4	10019732	intronic	0.42	SLC2A9	T	C	0.510159	Y	1.10304	0.0434671	0.0239901	4	10019732	T	C	0.526514	Y	1.04424	0.0307202	0.158801	4	10019732	T	C	0.526552	Y	1.05629	0.0417247	0.189303	4	10019732	T	C	0.526157	Y	1.04578	0.0424957	0.292321	4	10019732	T	C	0.537026	Y	0.888458	0.0330487	0.000348431	4
rs200967335	4	10020174				I	D	0.453757	Y	1.12268	0.0471048	0.0139469	4	10020174	I	D	0.473116	Y	1.03655	0.0335026	0.283883	4	10020174	I	D	0.468389	Y	1.09004	0.0457607	0.059465	4	10020174	I	D	0.471918	Y	1.04474	0.0464456	0.346005	4	10020174	I	D	0.48486	Y	0.857681	0.0359703	1.93219e-05	4
rs199638029	4	10020178				I	D	0.388877	Y	1.11848	0.0510929	0.0282507	4	10020178	I	D	0.399781	Y	1.06859	0.0365927	0.0696856	4	10020178	I	D	0.399617	Y	1.10596	0.049569	0.041999	4	10020178	I	D	0.397287	Y	1.09052	0.0507528	0.0873333	4	10020178	I	D	0.413914	Y	0.857739	0.0394439	9.44331e-05	4
rs34401893	4	10020182				I	D	0.388828	Y	1.11844	0.051091	0.0282993	4	10020182	I	D	0.399638	Y	1.06917	0.0365917	0.0674176	4	10020182	I	D	0.39956	Y	1.10608	0.0495674	0.0417764	4	10020182	I	D	0.397223	Y	1.09066	0.0507514	0.0868259	4	10020182	I	D	0.413859	Y	0.857763	0.0394441	9.47201e-05	4
rs2240720	4	10020480	intronic	0.42	SLC2A9	T	C	0.510078	Y	1.10084	0.0434814	0.027062	4	10020480	T	C	0.525978	Y	1.04468	0.0307199	0.154753	4	10020480	T	C	0.52606	Y	1.05599	0.0417176	0.191534	4	10020480	T	C	0.52564	Y	1.04549	0.0425027	0.295404	4	10020480	T	C	0.536509	Y	0.889465	0.0330543	0.000397799	4
rs2240721	4	10020564	intronic	0.42	SLC2A9	G	A	0.490049	Y	0.90798	0.0434809	0.0263395	4	10020564	G	A	0.47406	Y	0.957164	0.0307199	0.154122	4	10020564	G	A	0.474094	Y	0.946359	0.0417167	0.186256	4	10020564	G	A	0.47438	Y	0.956519	0.0425037	0.29572	4	10020564	G	A	0.463549	Y	1.12464	0.0330547	0.000383006	4
rs2240722	4	10020757	intronic	0.42	SLC2A9	G	A	0.510072	Y	1.10075	0.0434804	0.0271943	4	10020757	G	A	0.525948	Y	1.04473	0.0307187	0.154332	4	10020757	G	A	0.526039	Y	1.05598	0.0417161	0.191643	4	10020757	G	A	0.525615	Y	1.04549	0.0425016	0.295328	4	10020757	G	A	0.536482	Y	0.889536	0.0330528	0.000401211	4
rs2240724	4	10021290	intronic	0.42	SLC2A9	G	C	0.488599	Y	0.913844	0.0434488	0.0380386	4	10021290	G	C	0.472179	Y	0.960402	0.0307206	0.18846	4	10021290	G	C	0.471694	Y	0.955597	0.0416951	0.275998	4	10021290	G	C	0.472135	Y	0.962593	0.0425115	0.369935	4	10021290	G	C	0.462233	Y	1.12265	0.0330426	0.000467089	4
rs6849273	4	10021595	intronic	0.63	SLC2A9	T	C	0.541912	Y	1.12277	0.0436101	0.00789539	4	10021595	T	C	0.563003	Y	1.04115	0.0309649	0.192902	4	10021595	T	C	0.563355	Y	1.05562	0.0421293	0.198895	4	10021595	T	C	0.55966	Y	1.05941	0.0428561	0.178409	4	10021595	T	C	0.574266	Y	0.870701	0.0331771	3.12547e-05	4
rs6849273	4	10021595	intronic		SLC2A9	T	C	0.541912	Y	1.12277	0.0436101	0.00789539	4	10021595	T	C	0.563003	Y	1.04115	0.0309649	0.192902	4	10021595	T	C	0.563355	Y	1.05562	0.0421293	0.198895	4	10021595	T	C	0.55966	Y	1.05941	0.0428561	0.178409	4	10021595	T	C	0.574266	Y	0.870701	0.0331771	3.12547e-05	4
rs12647117	4	10022059	intronic	0.42	SLC2A9	T	C	0.490807	Y	0.908516	0.0434955	0.0273243	4	10022059	T	C	0.474374	Y	0.957805	0.0307088	0.160369	4	10022059	T	C	0.474101	Y	0.947925	0.0417045	0.199682	4	10022059	T	C	0.474843	Y	0.957451	0.0424995	0.306381	4	10022059	T	C	0.464212	Y	1.12456	0.0330474	0.000384957	4
rs2276961	4	10022981	exonic	0.42	SLC2A9	T	C	0.509116	Y	1.10052	0.0434941	0.0275752	4	10022981	T	C	0.525558	Y	1.04406	0.0307106	0.160351	4	10022981	T	C	0.525784	Y	1.05523	0.0417054	0.197375	4	10022981	T	C	0.525114	Y	1.0442	0.0425008	0.308956	4	10022981	T	C	0.53569	Y	0.889232	0.033052	0.000385488	4
rs12506364	4	10023448	intronic	0.42	SLC2A9	T	C	0.509084	Y	1.1005	0.0434942	0.0276097	4	10023448	T	C	0.52553	Y	1.0441	0.0307109	0.160013	4	10023448	T	C	0.525736	Y	1.05534	0.0417055	0.196473	4	10023448	T	C	0.525098	Y	1.04416	0.042501	0.309379	4	10023448	T	C	0.535671	Y	0.889175	0.0330527	0.000382757	4
rs3775940	4	10025163	intronic	0.63	SLC2A9	T	A	0.458102	Y	0.89118	0.0436018	0.00820474	4	10025163	T	A	0.436979	Y	0.95991	0.0309577	0.186356	4	10025163	T	A	0.436704	Y	0.946236	0.0421041	0.189355	4	10025163	T	A	0.440237	Y	0.944261	0.0428449	0.18102	4	10025163	T	A	0.425511	Y	1.14941	0.0331774	2.81746e-05	4
rs55959894	4	10026580	intronic	0.42	SLC2A9	G	A	0.491595	Y	0.909074	0.0434833	0.0282831	4	10026580	G	A	0.475567	Y	0.956187	0.0307051	0.144545	4	10026580	G	A	0.475588	Y	0.945921	0.0416701	0.182098	4	10026580	G	A	0.475488	Y	0.95815	0.0425046	0.314626	4	10026580	G	A	0.465273	Y	1.12355	0.0330543	0.000427937	4
rs13149985	4	10028390	intronic	0.42	SLC2A9	G	A	0.491814	Y	0.909451	0.0435006	0.0290415	4	10028390	G	A	0.475796	Y	0.955982	0.0307053	0.142629	4	10028390	G	A	0.475809	Y	0.946015	0.041669	0.182863	4	10028390	G	A	0.475793	Y	0.957653	0.04251	0.308849	4	10028390	G	A	0.465271	Y	1.12476	0.0330639	0.000379605	4
rs36084205	4	10028678	intronic	0.41	SLC2A9	C	A	0.508076	Y	1.0984	0.0435239	0.0309811	4	10028678	C	A	0.523936	Y	1.04627	0.0307183	0.140871	4	10028678	C	A	0.523909	Y	1.05732	0.0416847	0.181126	4	10028678	C	A	0.523982	Y	1.04417	0.0425259	0.309577	4	10028678	C	A	0.534525	Y	0.889336	0.0330762	0.000394379	4
rs13141233	4	10028729	intronic	0.42	SLC2A9	T	C	0.491951	Y	0.910071	0.0435196	0.03029	4	10028729	T	C	0.476043	Y	0.955705	0.0307157	0.140209	4	10028729	T	C	0.476079	Y	0.945626	0.0416813	0.179774	4	10028729	T	C	0.476032	Y	0.957477	0.0425234	0.306947	4	10028729	T	C	0.465435	Y	1.12474	0.0330742	0.000381937	4
rs34709913	4	10028955	intronic	0.42	SLC2A9	T	C	0.491844	Y	0.910342	0.0435124	0.0307886	4	10028955	T	C	0.475945	Y	0.95581	0.0307098	0.141105	4	10028955	T	C	0.475979	Y	0.945668	0.0416709	0.18001	4	10028955	T	C	0.475943	Y	0.957521	0.0425163	0.307374	4	10028955	T	C	0.46534	Y	1.12466	0.0330677	0.000383954	4
rs12500810	4	10031068	intronic	0.42	SLC2A9	G	A	0.492051	Y	0.912899	0.0434822	0.0360198	4	10031068	G	A	0.476722	Y	0.953624	0.0307009	0.121934	4	10031068	G	A	0.476789	Y	0.943398	0.0416501	0.161779	4	10031068	G	A	0.476872	Y	0.955327	0.0425027	0.282358	4	10031068	G	A	0.465533	Y	1.12489	0.033059	0.000373966	4
rs147842431	4	10031172				I	D	0.526947	Y	1.09646	0.0444942	0.0384185	4	10031172	I	D	0.541919	Y	1.03962	0.031399	0.215959	4	10031172	I	D	0.540297	Y	1.05417	0.0425191	0.214713	4	10031172	I	D	0.54024	Y	1.04481	0.0434328	0.313076	4	10031172	I	D	0.551732	Y	0.888509	0.033778	0.000473404	4
rs12506455	4	10031569	intronic	0.42	SLC2A9	T	A	0.492131	Y	0.913779	0.0434609	0.037938	4	10031569	T	A	0.476877	Y	0.953471	0.0306962	0.120615	4	10031569	T	A	0.476931	Y	0.943185	0.0416415	0.160068	4	10031569	T	A	0.476887	Y	0.955764	0.0424914	0.287076	4	10031569	T	A	0.465625	Y	1.12479	0.0330477	0.000375795	4
rs12506122	4	10033538	intronic	0.61	SLC2A9	C	A	0.4584	Y	0.897825	0.0435377	0.0132666	4	10033538	C	A	0.438906	Y	0.956438	0.0309311	0.149959	4	10033538	C	A	0.438132	Y	0.945585	0.0420509	0.183353	4	10033538	C	A	0.442368	Y	0.940447	0.0427795	0.151526	4	10033538	C	A	0.426364	Y	1.14696	0.0331634	3.69966e-05	4
rs13146686	4	10034933	intronic	0.61	SLC2A9	T	C	0.458375	Y	0.897776	0.0435307	0.0132048	4	10034933	T	C	0.438924	Y	0.956447	0.0309275	0.149988	4	10034933	T	C	0.438159	Y	0.945332	0.0420471	0.181222	4	10034933	T	C	0.44241	Y	0.940214	0.0427751	0.149838	4	10034933	T	C	0.426277	Y	1.14716	0.0331562	3.60105e-05	4
rs11722930	4	10035454	intronic	0.42	SLC2A9	G	A	0.492285	Y	0.914748	0.0434468	0.0401912	4	10035454	G	A	0.477225	Y	0.952698	0.030695	0.114415	4	10035454	G	A	0.477526	Y	0.940747	0.0416401	0.142357	4	10035454	G	A	0.47698	Y	0.956021	0.0424894	0.289925	4	10035454	G	A	0.465841	Y	1.12457	0.0330376	0.00038283	4
rs11727199	4	10036190	intronic	0.41	SLC2A9	T	C	0.507542	Y	1.09313	0.0434562	0.0403823	4	10036190	T	C	0.522509	Y	1.05051	0.0306928	0.108371	4	10036190	T	C	0.522035	Y	1.06371	0.0416424	0.137958	4	10036190	T	C	0.522876	Y	1.04628	0.0424882	0.287107	4	10036190	T	C	0.533931	Y	0.889439	0.0330363	0.000393065	4
rs3733585	4	10036339	intronic	0.42	SLC2A9	G	A	0.507791	Y	1.09187	0.0434442	0.04298	4	10036339	G	A	0.522605	Y	1.0501	0.030693	0.111245	4	10036339	G	A	0.521946	Y	1.06494	0.0416292	0.130629	4	10036339	G	A	0.523265	Y	1.04454	0.0424906	0.3052	4	10036339	G	A	0.534022	Y	0.890045	0.0330333	0.000424457	4
rs3733584	4	10036506	intronic	0.42	SLC2A9	T	C	0.492211	Y	0.91594	0.0434449	0.0431897	4	10036506	T	C	0.477398	Y	0.952268	0.0306933	0.111057	4	10036506	T	C	0.47807	Y	0.938927	0.0416305	0.130037	4	10036506	T	C	0.476736	Y	0.95735	0.0424907	0.305096	4	10036506	T	C	0.465977	Y	1.12355	0.0330344	0.000424359	4
rs13145442	4	10037261	intronic	0.42	SLC2A9	C	A	0.492209	Y	0.916059	0.0434455	0.0435045	4	10037261	C	A	0.477396	Y	0.952235	0.0306941	0.110813	4	10037261	C	A	0.478086	Y	0.938792	0.0416327	0.129183	4	10037261	C	A	0.47673	Y	0.957344	0.042491	0.305028	4	10037261	C	A	0.465958	Y	1.12359	0.0330363	0.000422663	4
rs11731110	4	10037346	intronic	0.42	SLC2A9	T	C	0.492217	Y	0.916145	0.0434446	0.0437258	4	10037346	T	C	0.477406	Y	0.95221	0.0306938	0.110616	4	10037346	T	C	0.478108	Y	0.938702	0.0416329	0.128603	4	10037346	T	C	0.476737	Y	0.957332	0.0424899	0.304876	4	10037346	T	C	0.465975	Y	1.12355	0.0330365	0.000424609	4
rs10939665	4	10037628	intronic	0.42	SLC2A9	T	C	0.492222	Y	0.916362	0.0434413	0.0442814	4	10037628	T	C	0.477415	Y	0.952152	0.030694	0.11018	4	10037628	T	C	0.478146	Y	0.938479	0.0416341	0.12719	4	10037628	T	C	0.476739	Y	0.957316	0.0424872	0.30466	4	10037628	T	C	0.465972	Y	1.12355	0.0330369	0.000424728	4
rs13139055	4	10038924	intronic	0.61	SLC2A9	T	G	0.541521	Y	1.11177	0.0435351	0.0149074	4	10038924	T	G	0.560931	Y	1.04586	0.0309314	0.147222	4	10038924	T	G	0.561238	Y	1.06016	0.042048	0.164741	4	10038924	T	G	0.557972	Y	1.06118	0.0427865	0.16552	4	10038924	T	G	0.573517	Y	0.87205	0.0331624	3.79643e-05	4
rs12506932	4	10039528	intronic	0.41	SLC2A9	C	A	0.492678	Y	0.915227	0.0434556	0.0414179	4	10039528	C	A	0.477557	Y	0.95175	0.0306926	0.107127	4	10039528	C	A	0.47822	Y	0.939093	0.04164	0.131206	4	10039528	C	A	0.477117	Y	0.9558	0.0424838	0.287399	4	10039528	C	A	0.466142	Y	1.12499	0.0330407	0.000367223	4
rs13115776	4	10040189	intronic	0.61	SLC2A9	G	C	0.541346	Y	1.11197	0.043536	0.0147389	4	10040189	G	C	0.560932	Y	1.04567	0.03093	0.148894	4	10040189	G	C	0.561182	Y	1.06	0.0420445	0.165798	4	10040189	G	C	0.557973	Y	1.06107	0.0427873	0.166248	4	10040189	G	C	0.573467	Y	0.871559	0.033162	3.52575e-05	4
rs12508991	4	10041104	intronic	0.41	SLC2A9	T	C	0.50699	Y	1.09423	0.0434307	0.0380477	4	10041104	T	C	0.522605	Y	1.04996	0.0306761	0.111968	4	10041104	T	C	0.521946	Y	1.06339	0.0416071	0.139547	4	10041104	T	C	0.522883	Y	1.04665	0.0424647	0.283076	4	10041104	T	C	0.533954	Y	0.887331	0.0330346	0.00029839	4
rs11734786	4	10041499	intronic	0.41	SLC2A9	C	A	0.506981	Y	1.09426	0.0434311	0.0380021	4	10041499	C	A	0.522597	Y	1.04998	0.0306766	0.111868	4	10041499	C	A	0.521939	Y	1.06342	0.0416074	0.139396	4	10041499	C	A	0.522871	Y	1.04669	0.0424653	0.282698	4	10041499	C	A	0.533953	Y	0.887304	0.0330348	0.000297341	4
rs7679916	4	10042160	upstream	0.41	SLC2A9	T	C	0.506839	Y	1.09468	0.0434353	0.0371923	4	10042160	T	C	0.522463	Y	1.05023	0.0306819	0.110219	4	10042160	T	C	0.521804	Y	1.06387	0.0416118	0.136758	4	10042160	T	C	0.522661	Y	1.04733	0.0424732	0.276369	4	10042160	T	C	0.533933	Y	0.886849	0.0330366	0.000280241	4
rs13137074	4	10042842	upstream	0.41	SLC2A9	T	C	0.506819	Y	1.09474	0.0434355	0.037081	4	10042842	T	C	0.522445	Y	1.05026	0.0306823	0.110008	4	10042842	T	C	0.521787	Y	1.06392	0.041612	0.136412	4	10042842	T	C	0.522633	Y	1.04742	0.0424738	0.275515	4	10042842	T	C	0.533931	Y	0.886786	0.0330368	0.0002779	4
rs13101785	4	10042915	intergenic	0.41	SLC2A9(dist=1043),WDR1(dist=33048)	T	A	0.493212	Y	0.913327	0.0434353	0.0367811	4	10042915	T	A	0.477571	Y	0.952046	0.0306825	0.109241	4	10042915	T	A	0.478241	Y	0.939778	0.041612	0.13548	4	10042915	T	A	0.477412	Y	0.954524	0.042474	0.273281	4	10042915	T	A	0.466053	Y	1.12787	0.0330374	0.000272259	4
rs13137343	4	10043028	intergenic	0.41	SLC2A9(dist=1156),WDR1(dist=32935)	C	A	0.493389	Y	0.914121	0.0434612	0.0387433	4	10043028	C	A	0.478077	Y	0.951188	0.0307033	0.103121	4	10043028	C	A	0.478782	Y	0.938195	0.0416443	0.125473	4	10043028	C	A	0.477636	Y	0.954917	0.0424931	0.277754	4	10043028	C	A	0.46646	Y	1.12688	0.0330519	0.000303426	4
rs62293415	4	10043886	intergenic	0.41	SLC2A9(dist=2014),WDR1(dist=32077)	C	A	0.506593	Y	1.09548	0.0434305	0.0356782	4	10043886	C	A	0.522287	Y	1.05063	0.0306816	0.107454	4	10043886	C	A	0.521578	Y	1.06477	0.0416071	0.131392	4	10043886	C	A	0.52231	Y	1.04854	0.0424732	0.264578	4	10043886	C	A	0.533917	Y	0.886032	0.0330364	0.00025139	4
rs13124007	4	10043931	intergenic	0.61	SLC2A9(dist=2059),WDR1(dist=32032)	G	C	0.459275	Y	0.898487	0.043528	0.0138882	4	10043931	G	C	0.439477	Y	0.956	0.0309272	0.145753	4	10043931	G	C	0.439428	Y	0.942069	0.0420227	0.155584	4	10043931	G	C	0.442593	Y	0.94112	0.0427937	0.156481	4	10043931	G	C	0.426631	Y	1.14991	0.0331598	2.63105e-05	4
rs13144709	4	10044182	intergenic	0.61	SLC2A9(dist=2310),WDR1(dist=31781)	T	C	0.540722	Y	1.11299	0.0435279	0.013884	4	10044182	T	C	0.56052	Y	1.04603	0.0309271	0.145713	4	10044182	T	C	0.560567	Y	1.06151	0.0420225	0.155501	4	10044182	T	C	0.557403	Y	1.06257	0.0427936	0.156415	4	10044182	T	C	0.573368	Y	0.869625	0.0331598	2.62691e-05	4
rs13110307	4	10044364	intergenic	0.61	SLC2A9(dist=2492),WDR1(dist=31599)	T	C	0.459281	Y	0.898478	0.0435279	0.0138793	4	10044364	T	C	0.439484	Y	0.95599	0.030927	0.145664	4	10044364	T	C	0.439438	Y	0.942048	0.0420223	0.155425	4	10044364	T	C	0.442601	Y	0.9411	0.0427936	0.156339	4	10044364	T	C	0.426632	Y	1.14993	0.0331598	2.62317e-05	4
rs13122689	4	10044648	intergenic	0.61	SLC2A9(dist=2776),WDR1(dist=31315)	G	A	0.540711	Y	1.113	0.0435276	0.0138726	4	10044648	G	A	0.560506	Y	1.04605	0.0309267	0.145572	4	10044648	G	A	0.56055	Y	1.06155	0.0420216	0.155211	4	10044648	G	A	0.557387	Y	1.06261	0.0427935	0.156169	4	10044648	G	A	0.573367	Y	0.869593	0.0331597	2.61385e-05	4
rs13129453	4	10044784	intergenic	0.61	SLC2A9(dist=2912),WDR1(dist=31179)	T	C	0.459292	Y	0.89847	0.0435275	0.01387	4	10044784	T	C	0.439498	Y	0.955977	0.0309266	0.145535	4	10044784	T	C	0.439454	Y	0.942009	0.0420214	0.15513	4	10044784	T	C	0.442617	Y	0.941069	0.0427934	0.156114	4	10044784	T	C	0.426633	Y	1.14997	0.0331597	2.61052e-05	4
rs12504565	4	10045145	intergenic	0.61	SLC2A9(dist=3273),WDR1(dist=30818)	G	A	0.459299	Y	0.898464	0.0435271	0.0138628	4	10045145	G	A	0.439508	Y	0.955967	0.0309263	0.145438	4	10045145	G	A	0.439466	Y	0.941979	0.0420208	0.154905	4	10045145	G	A	0.442629	Y	0.941046	0.0427933	0.155943	4	10045145	G	A	0.426635	Y	1.15	0.0331596	2.601e-05	4
rs4529049	4	10045389	intergenic	0.61	SLC2A9(dist=3517),WDR1(dist=30574)	T	C	0.540693	Y	1.11301	0.0435267	0.0138593	4	10045389	T	C	0.560484	Y	1.04607	0.0309261	0.14537	4	10045389	T	C	0.560524	Y	1.06162	0.0420203	0.154735	4	10045389	T	C	0.557363	Y	1.06266	0.0427933	0.155852	4	10045389	T	C	0.573361	Y	0.869548	0.0331596	2.59558e-05	4
rs7442336	4	10045783	intergenic	0.61	SLC2A9(dist=3911),WDR1(dist=30180)	G	A	0.459319	Y	0.898447	0.0435261	0.0138439	4	10045783	G	A	0.439533	Y	0.955943	0.0309255	0.145199	4	10045783	G	A	0.439496	Y	0.941914	0.0420191	0.154411	4	10045783	G	A	0.442656	Y	0.940993	0.042793	0.155554	4	10045783	G	A	0.426638	Y	1.15008	0.0331593	2.57726e-05	4
rs10939669	4	10045827	intergenic	0.41	SLC2A9(dist=3955),WDR1(dist=30136)	G	A	0.506544	Y	1.09561	0.0434281	0.0354248	4	10045827	G	A	0.522242	Y	1.0507	0.0306803	0.106961	4	10045827	G	A	0.521535	Y	1.06491	0.0416053	0.130578	4	10045827	G	A	0.52224	Y	1.04874	0.0424721	0.262595	4	10045827	G	A	0.533911	Y	0.885878	0.0330359	0.000246223	4
rs11734375	4	10046298	intergenic	0.41	SLC2A9(dist=4426),WDR1(dist=29665)	G	A	0.506533	Y	1.09564	0.0434275	0.0353648	4	10046298	G	A	0.522232	Y	1.05072	0.03068	0.106853	4	10046298	G	A	0.521525	Y	1.06494	0.0416048	0.130391	4	10046298	G	A	0.522225	Y	1.04878	0.0424718	0.262196	4	10046298	G	A	0.53391	Y	0.885843	0.0330357	0.00024504	4
rs71649553	4	10046730				I	D	0.493476	Y	0.912692	0.0434271	0.0353246	4	10046730	I	D	0.477776	Y	0.951719	0.0306797	0.106749	4	10046730	I	D	0.478483	Y	0.938995	0.0416044	0.130235	4	10046730	I	D	0.477788	Y	0.953453	0.0424716	0.261846	4	10046730	I	D	0.466091	Y	1.1289	0.0330356	0.000244204	4
rs201693366	4	10047672				I	D	0.459743	Y	0.907122	0.0436031	0.0253364	4	10047672	I	D	0.44102	Y	0.960045	0.0310644	0.189389	4	10047672	I	D	0.441859	Y	0.943683	0.042212	0.169705	4	10047672	I	D	0.442414	Y	0.950364	0.0430023	0.236759	4	10047672	I	D	0.428584	Y	1.14507	0.033345	5.03256e-05	4
rs57748810	4	10047673				I	D	0.459746	Y	0.907118	0.0436029	0.0253294	4	10047673	I	D	0.441024	Y	0.960041	0.0310643	0.189348	4	10047673	I	D	0.441863	Y	0.943674	0.0422117	0.169632	4	10047673	I	D	0.442418	Y	0.950357	0.0430022	0.236684	4	10047673	I	D	0.428584	Y	1.14508	0.0333449	5.0255e-05	4
rs12647168	4	10047925	intergenic	0.59	SLC2A9(dist=6053),WDR1(dist=28038)	G	A	0.459723	Y	0.899236	0.0435619	0.0147243	4	10047925	G	A	0.440131	Y	0.956192	0.0309551	0.147924	4	10047925	G	A	0.440047	Y	0.942223	0.0420562	0.157049	4	10047925	G	A	0.443143	Y	0.94162	0.0428329	0.160521	4	10047925	G	A	0.427141	Y	1.14991	0.0331858	2.66668e-05	4
rs35250962	4	10048271	intergenic	0.41	SLC2A9(dist=6399),WDR1(dist=27692)	T	C	0.506498	Y	1.09573	0.0434254	0.0351817	4	10048271	T	C	0.522199	Y	1.05077	0.0306787	0.106455	4	10048271	T	C	0.521493	Y	1.06505	0.0416031	0.129754	4	10048271	T	C	0.522173	Y	1.04894	0.0424705	0.260682	4	10048271	T	C	0.533906	Y	0.885733	0.0330352	0.000241422	4
rs35750364	4	10049049	intergenic	0.41	SLC2A9(dist=7177),WDR1(dist=26914)	T	C	0.493541	Y	0.912569	0.043426	0.0350516	4	10049049	T	C	0.477833	Y	0.951631	0.0306783	0.106082	4	10049049	T	C	0.478543	Y	0.938821	0.0416023	0.129089	4	10049049	T	C	0.477873	Y	0.95324	0.0424704	0.2596	4	10049049	T	C	0.466117	Y	1.12909	0.0330361	0.000239474	4
rs10939671	4	10050815	intergenic	0.61	SLC2A9(dist=8943),WDR1(dist=25148)	T	C	0.459468	Y	0.89798	0.0435333	0.0134046	4	10050815	T	C	0.439757	Y	0.955592	0.0309296	0.141999	4	10050815	T	C	0.439818	Y	0.941244	0.042019	0.149566	4	10050815	T	C	0.442858	Y	0.94048	0.0428039	0.151986	4	10050815	T	C	0.426717	Y	1.15057	0.033167	2.44696e-05	4
rs13137795	4	10051506	intergenic	0.4	SLC2A9(dist=9634),WDR1(dist=24457)	G	A	0.493736	Y	0.912355	0.0434656	0.0347507	4	10051506	G	A	0.478323	Y	0.950383	0.0307014	0.0973942	4	10051506	G	A	0.479202	Y	0.936684	0.0416278	0.116056	4	10051506	G	A	0.47807	Y	0.953003	0.0425097	0.257576	4	10051506	G	A	0.46648	Y	1.1287	0.0330612	0.000252072	4
rs6820188	4	10051655	intergenic	0.6	SLC2A9(dist=9783),WDR1(dist=24308)	T	C	0.540479	Y	1.11394	0.0435503	0.0131877	4	10051655	T	C	0.560013	Y	1.04709	0.0309357	0.136944	4	10051655	T	C	0.559933	Y	1.06274	0.0420278	0.147663	4	10051655	T	C	0.557108	Y	1.06323	0.0428208	0.152482	4	10051655	T	C	0.573172	Y	0.869197	0.0331791	2.48706e-05	4
rs6829727	4	10051672	intergenic	0.6	SLC2A9(dist=9800),WDR1(dist=24291)	C	A	0.54047	Y	1.11404	0.0435525	0.0131134	4	10051672	C	A	0.559981	Y	1.04718	0.0309376	0.136254	4	10051672	C	A	0.55987	Y	1.06285	0.0420284	0.146955	4	10051672	C	A	0.557101	Y	1.06327	0.0428246	0.152296	4	10051672	C	A	0.573153	Y	0.869195	0.0331806	2.48822e-05	4
rs10939672	4	10052136	intergenic	0.62	SLC2A9(dist=10264),WDR1(dist=23827)	G	A	0.541724	Y	1.11718	0.0436155	0.0110318	4	10052136	G	A	0.56115	Y	1.04941	0.0309875	0.119703	4	10052136	G	A	0.560389	Y	1.0672	0.0420868	0.122292	4	10052136	G	A	0.558539	Y	1.06544	0.0428809	0.139636	4	10052136	G	A	0.574938	Y	0.867238	0.0332293	1.89434e-05	4
rs13150928	4	10052961	intergenic	0.39	SLC2A9(dist=11089),WDR1(dist=23002)	T	G	0.5061	Y	1.09716	0.043487	0.0329016	4	10052961	T	G	0.521337	Y	1.05304	0.0307212	0.0925239	4	10052961	T	G	0.520241	Y	1.06886	0.0416355	0.109659	4	10052961	T	G	0.521717	Y	1.05002	0.0425495	0.251464	4	10052961	T	G	0.533245	Y	0.885964	0.033081	0.00025393	4
rs13120348	4	10053155	intergenic	0.62	SLC2A9(dist=11283),WDR1(dist=22808)	G	C	0.540426	Y	1.11469	0.0435552	0.012636	4	10053155	G	C	0.55992	Y	1.04713	0.0309488	0.13682	4	10053155	G	C	0.55947	Y	1.06352	0.0420223	0.142814	4	10053155	G	C	0.557058	Y	1.06355	0.0428446	0.150702	4	10053155	G	C	0.573074	Y	0.869095	0.0331873	2.45975e-05	4
rs35501905	4	10053431	intergenic	0.39	SLC2A9(dist=11559),WDR1(dist=22532)	T	C	0.505792	Y	1.09707	0.0435299	0.033233	4	10053431	T	C	0.5211	Y	1.05309	0.030741	0.0923982	4	10053431	T	C	0.519689	Y	1.07059	0.0416493	0.101408	4	10053431	T	C	0.521467	Y	1.04991	0.0425798	0.252812	4	10053431	T	C	0.53289	Y	0.886066	0.033112	0.000260812	4
rs9884416	4	10053735	intergenic	0.71	SLC2A9(dist=11863),WDR1(dist=22228)	G	A	0.601291	Y	1.08221	0.0453816	0.0817268	4	10053735	G	A	0.621062	Y	1.01038	0.0324115	0.749966	4	10053735	G	A	0.61859	Y	1.01122	0.0440058	0.799837	4	10053735	G	A	0.617264	Y	1.03438	0.0448013	0.450993	4	10053735	G	A	0.627088	Y	0.879906	0.0344322	0.000216498	4
rs2241474	4	10086015	intronic	0.42	WDR1	T	C	0.529217	Y	0.894253	0.0436324	0.0103536	4	10086015	T	C	0.515683	Y	0.937924	0.0309374	0.0382609	4	10086015	T	C	0.515987	Y	0.930864	0.0416852	0.0855696	4	10086015	T	C	0.510857	Y	0.95454	0.0429613	0.278758	4	10086015	T	C	0.499892	Y	1.13163	0.0333283	0.000204205	4
rs73212848	4	10093299	intronic	0.27	WDR1	T	C	0.542595	Y	1.11741	0.0435282	0.0107278	4	10093299	T	C	0.561572	Y	1.04233	0.0309512	0.18051	4	10093299	T	C	0.560822	Y	1.0521	0.0419076	0.225551	4	10093299	T	C	0.558947	Y	1.05663	0.0429433	0.199931	4	10093299	T	C	0.573598	Y	0.875624	0.0332373	6.67382e-05	4
rs3756225	4	10094133	intronic	0.45	WDR1	G	C	0.478265	Y	1.1228	0.0435791	0.00781143	4	10094133	G	C	0.492053	Y	1.07076	0.0308863	0.0268107	4	10094133	G	C	0.491904	Y	1.0787	0.0415659	0.0682648	4	10094133	G	C	0.496531	Y	1.05573	0.0429086	0.206211	4	10094133	G	C	0.508502	Y	0.881081	0.0332338	0.000137952	4
rs3822247	4	10094671	intronic	0.29	WDR1	G	A	0.558461	Y	1.10922	0.0436325	0.0174917	4	10094671	G	A	0.574295	Y	1.05551	0.0311115	0.0825779	4	10094671	G	A	0.574917	Y	1.05471	0.0420818	0.205627	4	10094671	G	A	0.572402	Y	1.06836	0.0431619	0.12589	4	10094671	G	A	0.589793	Y	0.876541	0.0333402	8.10033e-05	4
rs3822242	4	10094904	intronic	0.45	WDR1	T	C	0.478239	Y	1.12285	0.0435775	0.0077823	4	10094904	T	C	0.492043	Y	1.07083	0.0308832	0.026663	4	10094904	T	C	0.4919	Y	1.07867	0.0415619	0.0683445	4	10094904	T	C	0.496491	Y	1.05588	0.0429059	0.205028	4	10094904	T	C	0.508482	Y	0.881093	0.0332306	0.000137984	4
rs3822241	4	10094931	intronic	0.29	WDR1	G	A	0.542503	Y	1.11759	0.0435194	0.0106	4	10094931	G	A	0.561533	Y	1.04218	0.0309461	0.181985	4	10094931	G	A	0.560642	Y	1.05241	0.0419046	0.222886	4	10094931	G	A	0.558817	Y	1.05687	0.0429376	0.19801	4	10094931	G	A	0.573378	Y	0.876027	0.0332304	7.04727e-05	4
rs11727087	4	10096020	intronic	0.28	WDR1	T	C	0.457446	Y	0.894796	0.0435218	0.0106132	4	10096020	T	C	0.438525	Y	0.958634	0.0309477	0.172304	4	10096020	T	C	0.439546	Y	0.948883	0.0419097	0.210602	4	10096020	T	C	0.441217	Y	0.945544	0.0429358	0.192498	4	10096020	T	C	0.426387	Y	1.14223	0.0332358	6.52882e-05	4
rs2278121	4	10096134	intronic	0.45	WDR1	G	A	0.492777	Y	1.12417	0.0438332	0.00753307	4	10096134	G	A	0.506782	Y	1.07553	0.0312051	0.019608	4	10096134	G	A	0.508373	Y	1.0803	0.042024	0.0659777	4	10096134	G	A	0.511286	Y	1.06275	0.0433734	0.160622	4	10096134	G	A	0.523246	Y	0.877308	0.0335315	9.46393e-05	4
rs2278122	4	10096241	intronic	0.45	WDR1	T	A	0.474566	Y	1.10858	0.043997	0.0190409	4	10096241	T	A	0.489604	Y	1.06984	0.0310901	0.0298537	4	10096241	T	A	0.489289	Y	1.07161	0.041838	0.0981953	4	10096241	T	A	0.491039	Y	1.06365	0.0431757	0.152856	4	10096241	T	A	0.507218	Y	0.878821	0.0334695	0.000112272	4
rs4697705	4	10108127	intronic	0.43	WDR1	G	A	0.494614	Y	1.10683	0.0433993	0.0192738	4	10108127	G	A	0.50532	Y	1.08411	0.0308317	0.00878788	4	10108127	G	A	0.506715	Y	1.08385	0.041453	0.0520063	4	10108127	G	A	0.510999	Y	1.06289	0.0428661	0.15484	4	10108127	G	A	0.524236	Y	0.886041	0.0331063	0.000257664	4
rs7699671	4	10125874	intergenic	0.3	WDR1(dist=7301),ZNF518B(dist=315630)	T	C	0.4342	Y	0.903816	0.0438611	0.0211053	4	10125874	T	C	0.41554	Y	0.970501	0.0311334	0.336271	4	10125874	T	C	0.421369	Y	0.934131	0.0423518	0.107676	4	10125874	T	C	0.417339	Y	0.957435	0.0430231	0.312399	4	10125874	T	C	0.407599	Y	1.1242	0.0334185	0.000476171	4
rs138981368	4	10153225	intergenic	0.01	WDR1(dist=34652),ZNF518B(dist=288279)	G	C	0.01846	Y	0.696069	0.209812	0.0846468	4	10153225	G	C	0.0130403	Y	1.05843	0.168684	0.735812	4	10153225	G	C	0.0131661	Y	1.25183	0.222095	0.308526	4	10153225	G	C	0.0153406	Y	0.819036	0.217444	0.366342	4	10153225	G	C	0.0130259	Y	1.74977	0.145935	0.00036049	4
rs887733	4	10183108	intergenic	0.38	WDR1(dist=64535),ZNF518B(dist=258396)	T	C	0.534135	Y	1.12408	0.0438064	0.00755365	4	10183108	T	C	0.551316	Y	1.04059	0.0309851	0.199215	4	10183108	T	C	0.551131	Y	1.05866	0.041815	0.172779	4	10183108	T	C	0.550547	Y	1.05594	0.0429721	0.20558	4	10183108	T	C	0.564857	Y	0.884133	0.0331782	0.000210844	4
rs115874772	4	10322668	intergenic	0.02	WDR1(dist=204095),ZNF518B(dist=118836)	G	A	0.976952	Y	1.15698	0.167471	0.385059	4	10322668	G	A	0.982466	Y	0.707179	0.127775	0.00566181	4	10322668	G	A	0.982133	Y	0.855457	0.174977	0.369695	4	10322668	G	A	0.981225	Y	0.794961	0.176164	0.18197	4	10322668	G	A	0.977254	Y	0.988484	0.122928	0.925054	4
rs9291683	4	10324160	intergenic	0.39	WDR1(dist=205587),ZNF518B(dist=117344)	G	A	0.549164	Y	0.899292	0.0438841	0.0154772	4	10324160	G	A	0.529334	Y	0.969691	0.0308291	0.318062	4	10324160	G	A	0.531409	Y	0.95282	0.041555	0.244715	4	10324160	G	A	0.530118	Y	0.969528	0.042709	0.468617	4	10324160	G	A	0.520265	Y	1.12787	0.0332423	0.000288112	4
rs993172	4	10324361	intergenic	0.4	WDR1(dist=205788),ZNF518B(dist=117143)	C	A	0.466288	Y	0.86955	0.043701	0.0013688	4	10324361	C	A	0.445803	Y	0.971096	0.031125	0.34608	4	10324361	C	A	0.445344	Y	0.959862	0.0420068	0.329483	4	10324361	C	A	0.443826	Y	0.968763	0.0431182	0.4619	4	10324361	C	A	0.437917	Y	1.12474	0.0332096	0.0004089	4
rs1558489	4	10325489	intergenic	0.33	WDR1(dist=206916),ZNF518B(dist=116015)	T	A	0.51831	Y	1.13943	0.0437815	0.00284835	4	10325489	T	A	0.538868	Y	1.02334	0.0309678	0.456272	4	10325489	T	A	0.538636	Y	1.04432	0.0417316	0.298769	4	10325489	T	A	0.535031	Y	1.05487	0.0429283	0.213546	4	10325489	T	A	0.549386	Y	0.880245	0.0331265	0.000119769	4
rs73224439	4	10331818	intergenic	0.28	WDR1(dist=213245),ZNF518B(dist=109686)	C	A	0.519378	Y	1.13975	0.0437915	0.00279563	4	10331818	C	A	0.540274	Y	1.0268	0.0310085	0.393709	4	10331818	C	A	0.54073	Y	1.04338	0.0417603	0.309259	4	10331818	C	A	0.535958	Y	1.06102	0.0429925	0.168479	4	10331818	C	A	0.552215	Y	0.875608	0.0331544	6.27778e-05	4
rs61797528	4	10529380	intronic	0.0046	CLNK	G	A	0.98684	Y	1.13617	0.237352	0.591513	4	10529380	G	A	0.984308	Y	1.61834	0.159565	0.00279772	4	10529380	G	A	0.987348	Y	1.18377	0.230841	0.466407	4	10529380	G	A	0.985436	Y	1.57398	0.223108	0.0495119	4	10529380	G	A	0.988804	Y	0.82348	0.173089	0.274222	4
rs1567912	4	11234244	intergenic	0.69	CLNK(dist=547858),MIR572(dist=136207)	T	A	0.48416	Y	1.135	0.0435867	0.00363704	4	11234244	T	A	0.512863	Y	1.01132	0.0306632	0.713649	4	11234244	T	A	0.515257	Y	0.990963	0.041465	0.826695	4	11234244	T	A	0.500725	Y	1.06234	0.0426461	0.156186	4	11234244	T	A	0.518932	Y	0.872439	0.0331124	3.74326e-05	4
rs2203396	4	11234912	intergenic	0.69	CLNK(dist=548526),MIR572(dist=135539)	T	G	0.505697	Y	0.901302	0.0435938	0.0170725	4	11234912	T	G	0.479944	Y	0.989503	0.0306329	0.730487	4	11234912	T	G	0.477061	Y	1.01282	0.0414366	0.758485	4	11234912	T	G	0.492368	Y	0.939201	0.0426412	0.141303	4	11234912	T	G	0.473541	Y	1.13082	0.0330963	0.000203444	4
rs10034384	4	11235941	intergenic	0.46	CLNK(dist=549555),MIR572(dist=134510)	G	A	0.407018	Y	1.11232	0.0443899	0.0163663	4	11235941	G	A	0.434197	Y	1.00567	0.0311448	0.855827	4	11235941	G	A	0.431954	Y	1.01498	0.0420828	0.723866	4	11235941	G	A	0.426159	Y	1.04516	0.0434157	0.308571	4	11235941	G	A	0.434675	Y	0.889276	0.0337535	0.000486604	4
rs10023364	4	11236213	intergenic	0.46	CLNK(dist=549827),MIR572(dist=134238)	C	A	0.603441	Y	0.877104	0.044494	0.00315728	4	11236213	C	A	0.573051	Y	0.99344	0.0312615	0.833254	4	11236213	C	A	0.575846	Y	0.981137	0.0422921	0.652469	4	11236213	C	A	0.581135	Y	0.957389	0.043563	0.31711	4	11236213	C	A	0.572934	Y	1.14216	0.033887	8.18884e-05	4
rs224461	4	11412324	intronic	0.54	HS3ST1	T	G	0.523801	Y	0.816397	0.0563175	0.000308173	4	11412324	T	G	0.510239	Y	0.988459	0.0404629	0.774207	4	11412324	T	G	0.508618	Y	0.970829	0.0550033	0.590395	4	11412324	T	G	0.512864	Y	0.928863	0.0561958	0.189007	4	11412324	T	G	0.504914	Y	1.14005	0.0436168	0.0026316	4
rs10939379	4	11920848	intergenic	0.72	HS3ST1(dist=490311),RAB28(dist=1448499)	C	A	0.413516	Y	0.813359	0.077373	0.00748624	4	11920848	C	A	0.365021	Y	1.01653	0.0572022	0.774391	4	11920848	C	A	0.367109	Y	1.05502	0.0791569	0.498424	4	11920848	C	A	0.395184	Y	0.857167	0.0783326	0.0498156	4	11920848	C	A	0.363632	Y	1.24713	0.0575722	0.000139445	4
rs1027136	4	11922195	intergenic	0.69	HS3ST1(dist=491658),RAB28(dist=1447152)	T	C	0.591103	Y	1.23672	0.0777493	0.00618948	4	11922195	T	C	0.640668	Y	0.995845	0.0574104	0.942177	4	11922195	T	C	0.633464	Y	0.982943	0.078903	0.827368	4	11922195	T	C	0.60579	Y	1.19501	0.0783962	0.0235321	4	11922195	T	C	0.64252	Y	0.796698	0.0574273	8.5667e-05	4
rs1963571	4	11922531	intergenic	0.69	HS3ST1(dist=491994),RAB28(dist=1446816)	G	C	0.602682	Y	1.20007	0.0776012	0.0186288	4	11922531	G	C	0.645447	Y	1.00022	0.0574105	0.996965	4	11922531	G	C	0.637319	Y	0.990441	0.0792756	0.90356	4	11922531	G	C	0.61639	Y	1.16977	0.0784315	0.0463307	4	11922531	G	C	0.648309	Y	0.815335	0.0575328	0.000428154	4
rs2171726	4	11922712	intergenic	0.74	HS3ST1(dist=492175),RAB28(dist=1446635)	T	C	0.594755	Y	1.24282	0.0773621	0.0048758	4	11922712	T	C	0.641556	Y	1.00389	0.0571588	0.945894	4	11922712	T	C	0.636742	Y	0.984282	0.0788685	0.840772	4	11922712	T	C	0.606864	Y	1.2028	0.0779834	0.0183122	4	11922712	T	C	0.645499	Y	0.800811	0.0572689	0.000118501	4
rs13145079	4	12626844	intergenic	0.06	HS3ST1(dist=1196307),RAB28(dist=742503)	T	A	0.955822	Y	0.931191	0.11851	0.546685	4	12626844	T	A	0.956692	Y	0.863936	0.0874176	0.0922534	4	12626844	T	A	0.954905	Y	0.982146	0.117464	0.878061	4	12626844	T	A	0.956557	Y	0.873192	0.121751	0.259514	4	12626844	T	A	0.958015	Y	0.961865	0.0935433	0.67918	4
rs12507777	4	12745623	intergenic	0.03	HS3ST1(dist=1315086),RAB28(dist=623724)	T	C	0.0356335	Y	1.11663	0.131478	0.399935	4	12745623	T	C	0.0349749	Y	1.26929	0.0951672	0.0112591	4	12745623	T	C	0.0338965	Y	1.24512	0.131744	0.0936971	4	12745623	T	C	0.0330111	Y	1.33691	0.138126	0.0304996	4	12745623	T	C	0.0348971	Y	1.00018	0.103008	0.998605	4
rs71607678	4	12760874	intergenic	0.01	HS3ST1(dist=1330337),RAB28(dist=608473)	T	A	0.0128305	Y	0.956132	0.239717	0.851694	4	12760874	T	A	0.0122594	Y	1.30112	0.175465	0.129092	4	12760874	T	A	0.011693	Y	1.432	0.237535	0.125891	4	12760874	T	A	0.0115217	Y	1.42784	0.258103	0.154045	4	12760874	T	A	0.0111084	Y	1.24027	0.187177	0.26281	4
rs13150256	4	13234638	intergenic	0.19	HS3ST1(dist=1804101),RAB28(dist=134709)	G	A	0.772355	Y	0.917015	0.0562035	0.122594	4	13234638	G	A	0.772979	Y	0.90556	0.04069	0.0145037	4	13234638	G	A	0.774101	Y	0.906071	0.0553338	0.0741268	4	13234638	G	A	0.790412	Y	0.796462	0.0580186	6.94553e-05	4	13234638	G	A	0.758279	Y	1.09456	0.0434069	0.0360351	4
rs78442428	4	13822552	intergenic	0.01	MIR5091(dist=192971),LOC152742(dist=291040)	G	A	0.985577	Y	0.815901	0.218821	0.349593	4	13822552	G	A	0.986537	Y	0.62124	0.160914	0.0023907	4	13822552	G	A	0.986347	Y	0.629483	0.217657	0.0305202	4	13822552	G	A	0.98638	Y	0.69702	0.226264	0.098022	4	13822552	G	A	0.985766	Y	1.0099	0.17166	0.953999	4
rs6814586	4	14361693	intergenic	0.12	LOC152742(dist=220017),LOC441009(dist=549892)	T	C	0.053485	Y	0.743826	0.101854	0.00375603	4	14361693	T	C	0.042682	Y	0.963744	0.0774173	0.633833	4	14361693	T	C	0.0379244	Y	1.09256	0.108904	0.415179	4	14361693	T	C	0.0488474	Y	0.859636	0.101331	0.141072	4	14361693	T	C	0.0414335	Y	1.31351	0.0736794	0.000368172	4
rs6817727	4	14397659	intergenic	0.84	LOC152742(dist=255983),LOC441009(dist=513926)	G	A	0.0974398	Y	0.831257	0.0783765	0.0186706	4	14397659	G	A	0.0842091	Y	1.00361	0.0587476	0.951067	4	14397659	G	A	0.0825616	Y	1.08446	0.0787023	0.301909	4	14397659	G	A	0.0954397	Y	0.907601	0.0777085	0.215707	4	14397659	G	A	0.0814184	Y	1.24814	0.0580245	0.000202489	4
rs16890431	4	14431387	intergenic	0.08	LOC152742(dist=289711),LOC441009(dist=480198)	G	A	0.0640357	Y	0.799778	0.0930318	0.0166737	4	14431387	G	A	0.0519741	Y	1.0018	0.071008	0.979768	4	14431387	G	A	0.0455541	Y	1.28953	0.0979843	0.00880064	4	14431387	G	A	0.0622525	Y	0.841626	0.0919983	0.0648622	4	14431387	G	A	0.0508557	Y	1.31382	0.0683616	0.000119667	4
rs1501158	4	14598431	intergenic	0.6	LOC152742(dist=456755),LOC441009(dist=313154)	C	A	0.656402	Y	1.1524	0.0459012	0.00200222	4	14598431	C	A	0.680236	Y	1.00242	0.0329992	0.941527	4	14598431	C	A	0.671483	Y	1.0223	0.0449069	0.623384	4	14598431	C	A	0.668594	Y	1.06386	0.0454249	0.173942	4	14598431	C	A	0.682635	Y	0.88487	0.0348236	0.000482788	4
rs11733057	4	14643667	intergenic	0.49	LOC152742(dist=501991),LOC441009(dist=267918)	C	A	0.61371	Y	1.15667	0.0473532	0.00211221	4	14643667	C	A	0.63665	Y	1.01157	0.0338044	0.73367	4	14643667	C	A	0.62913	Y	1.01164	0.0460138	0.801382	4	14643667	C	A	0.624671	Y	1.08223	0.0464371	0.0895564	4	14643667	C	A	0.639354	Y	0.88087	0.0356434	0.000399563	4
rs61205182	4	14689492	intergenic	0.39	LOC152742(dist=547816),LOC441009(dist=222093)	T	G	0.534609	Y	1.01949	0.0548757	0.725088	4	14689492	T	G	0.527677	Y	1.07273	0.0398053	0.0777293	4	14689492	T	G	0.52049	Y	1.21288	0.0540728	0.000351063	4	14689492	T	G	0.525556	Y	1.08355	0.0550916	0.145276	4	14689492	T	G	0.536498	Y	0.979262	0.0423313	0.620598	4
rs7662197	4	14689494	intergenic	0.45	LOC152742(dist=547818),LOC441009(dist=222091)	T	G	0.53438	Y	1.01888	0.0549086	0.733399	4	14689494	T	G	0.527437	Y	1.07199	0.0398256	0.0808704	4	14689494	T	G	0.520269	Y	1.21204	0.054102	0.000371459	4	14689494	T	G	0.52531	Y	1.08325	0.0551234	0.146892	4	14689494	T	G	0.536196	Y	0.9797	0.0423605	0.628316	4
rs12498678	4	14689519	intergenic	0.57	LOC152742(dist=547843),LOC441009(dist=222066)	G	A	0.62949	Y	0.988959	0.0536379	0.836006	4	14689519	G	A	0.636277	Y	0.967778	0.0388478	0.39894	4	14689519	G	A	0.630977	Y	0.91331	0.0519947	0.0808112	4	14689519	G	A	0.633679	Y	0.986142	0.0540319	0.796104	4	14689519	G	A	0.636602	Y	0.958987	0.0415726	0.314683	4
rs113356413	4	14740492	intergenic	0.08	LOC152742(dist=598816),LOC441009(dist=171093)	C	A	0.119199	Y	1.09538	0.0659448	0.166093	4	14740492	C	A	0.126797	Y	1.01332	0.0465626	0.776248	4	14740492	C	A	0.118018	Y	1.0768	0.064157	0.247805	4	14740492	C	A	0.111174	Y	1.16775	0.0686081	0.0219283	4	14740492	C	A	0.135098	Y	0.879526	0.0513674	0.0111317	4
rs73126869	4	14740855	intergenic	0.08	LOC152742(dist=599179),LOC441009(dist=170730)	G	A	0.1192	Y	1.0953	0.0659249	0.166325	4	14740855	G	A	0.126795	Y	1.01334	0.0465494	0.775765	4	14740855	G	A	0.11802	Y	1.07662	0.0641379	0.248717	4	14740855	G	A	0.111166	Y	1.16779	0.0685897	0.0218606	4	14740855	G	A	0.135106	Y	0.879558	0.0513507	0.0111283	4
rs73126871	4	14740977	intergenic	0.08	LOC152742(dist=599301),LOC441009(dist=170608)	G	A	0.8808	Y	0.913211	0.0659053	0.167301	4	14740977	G	A	0.873216	Y	0.986854	0.046537	0.776033	4	14740977	G	A	0.881984	Y	0.928999	0.0641206	0.249769	4	14740977	G	A	0.888845	Y	0.856406	0.0685678	0.0219066	4	14740977	G	A	0.86489	Y	1.13683	0.0513328	0.0111559	4
rs79549676	4	14742725	intergenic	0.06	LOC152742(dist=601049),LOC441009(dist=168860)	T	G	0.100072	Y	1.13877	0.0715951	0.0684507	4	14742725	T	G	0.105025	Y	1.06839	0.0507705	0.191405	4	14742725	T	G	0.0972342	Y	1.1462	0.0702261	0.0510135	4	14742725	T	G	0.0909687	Y	1.24371	0.0756295	0.00325084	4	14742725	T	G	0.114991	Y	0.866415	0.0561867	0.00936321	4
rs79986078	4	14745787	intergenic	0.06	LOC152742(dist=604111),LOC441009(dist=165798)	G	C	0.89735	Y	0.887913	0.0702219	0.0893593	4	14745787	G	C	0.892916	Y	0.937587	0.04985	0.194936	4	14745787	G	C	0.90096	Y	0.875091	0.0690146	0.0521998	4	14745787	G	C	0.906832	Y	0.811841	0.0741108	0.0041299	4	14745787	G	C	0.882674	Y	1.14408	0.0549959	0.0127903	4
rs6843493	4	16274287	intergenic	0.33	TAPT1-AS1(dist=14477),LDB2(dist=228878)	G	A	0.267754	Y	0.997071	0.0500215	0.95324	4	16274287	G	A	0.290443	Y	0.880238	0.0350563	0.000280354	4	16274287	G	A	0.284683	Y	0.910394	0.0472322	0.0470168	4	16274287	G	A	0.285387	Y	0.901337	0.0485602	0.0332144	4	16274287	G	A	0.274364	Y	0.970387	0.0380066	0.427978	4
rs16893742	4	16676676	intronic	0.07	LDB2	G	A	0.945227	Y	1.0903	0.0961034	0.369213	4	16676676	G	A	0.945085	Y	1.07074	0.069228	0.324725	4	16676676	G	A	0.935555	Y	1.3853	0.0907397	0.000339271	4	16676676	G	A	0.949128	Y	1.0034	0.0979145	0.972332	4	16676676	G	A	0.946837	Y	0.969952	0.0726767	0.675988	4
rs116446697	4	16677249	intronic	0.07	LDB2	T	C	0.945179	Y	1.09137	0.0960393	0.363502	4	16677249	T	C	0.945084	Y	1.07077	0.0691966	0.324325	4	16677249	T	C	0.935552	Y	1.38508	0.0906968	0.000339336	4	16677249	T	C	0.949132	Y	1.0034	0.0978712	0.97232	4	16677249	T	C	0.946836	Y	0.969069	0.0726143	0.666664	4
rs78905904	4	16678032	intronic	0.08	LDB2	G	A	0.945121	Y	1.08988	0.0959573	0.370624	4	16678032	G	A	0.94499	Y	1.07019	0.0691589	0.327904	4	16678032	G	A	0.935522	Y	1.38136	0.090638	0.000376785	4	16678032	G	A	0.949103	Y	1.00119	0.0978701	0.990281	4	16678032	G	A	0.946722	Y	0.970359	0.0725945	0.679834	4
rs16893746	4	16678251	intronic	0.07	LDB2	G	A	0.945119	Y	1.0929	0.0959453	0.35537	4	16678251	G	A	0.945083	Y	1.07075	0.0691507	0.324141	4	16678251	G	A	0.935553	Y	1.38476	0.0906403	0.000339759	4	16678251	G	A	0.94913	Y	1.00351	0.0978043	0.971451	4	16678251	G	A	0.946843	Y	0.967889	0.0725283	0.654233	4
rs16893749	4	16679115	intronic	0.07	LDB2	G	A	0.945101	Y	1.09327	0.0959232	0.353426	4	16679115	G	A	0.945081	Y	1.07078	0.0691428	0.323835	4	16679115	G	A	0.935551	Y	1.38472	0.0906297	0.00033962	4	16679115	G	A	0.94913	Y	1.00352	0.0977932	0.971324	4	16679115	G	A	0.946845	Y	0.967544	0.0725092	0.650643	4
rs1464091	4	17070502	intergenic	0.25	LDB2(dist=170078),QDPR(dist=417514)	G	A	0.181825	Y	1.13474	0.0567385	0.0254296	4	17070502	G	A	0.177414	Y	1.14302	0.0412906	0.00114376	4	17070502	G	A	0.174398	Y	1.15157	0.0558655	0.0112323	4	17070502	G	A	0.168735	Y	1.20995	0.0585909	0.000968528	4	17070502	G	A	0.194362	Y	0.908922	0.0438718	0.0279716	4
rs1095855	4	17076050	intergenic	0.55	LDB2(dist=175626),QDPR(dist=411966)	T	C	0.592123	Y	0.936758	0.0444302	0.141224	4	17076050	T	C	0.601474	Y	0.89858	0.0319773	0.000809906	4	17076050	T	C	0.596529	Y	0.911213	0.0431092	0.0308541	4	17076050	T	C	0.596398	Y	0.944164	0.0443624	0.194723	4	17076050	T	C	0.578687	Y	1.06801	0.0338794	0.0516736	4
rs12648282	4	17076694	intergenic	0.48	LDB2(dist=176270),QDPR(dist=411322)	T	C	0.409047	Y	1.06956	0.0443894	0.12954	4	17076694	T	C	0.399917	Y	1.11336	0.0319258	0.000755058	4	17076694	T	C	0.404757	Y	1.09935	0.0430227	0.0275366	4	17076694	T	C	0.404615	Y	1.06148	0.0443228	0.177715	4	17076694	T	C	0.423041	Y	0.934923	0.0338078	0.0461294	4
rs1514992	4	17076779	intergenic	0.45	LDB2(dist=176355),QDPR(dist=411237)	G	A	0.592696	Y	0.935283	0.0444408	0.131964	4	17076779	G	A	0.601799	Y	0.900091	0.0319953	0.000984992	4	17076779	G	A	0.596851	Y	0.913085	0.0431289	0.0348339	4	17076779	G	A	0.597778	Y	0.941158	0.044411	0.171527	4	17076779	G	A	0.578907	Y	1.06908	0.0338838	0.0482334	4
rs1514991	4	17076842	intergenic	0.45	LDB2(dist=176418),QDPR(dist=411174)	T	C	0.408421	Y	1.06837	0.0443676	0.135817	4	17076842	T	C	0.399421	Y	1.11162	0.031918	0.000899154	4	17076842	T	C	0.404293	Y	1.09647	0.0430125	0.0320997	4	17076842	T	C	0.404196	Y	1.05929	0.0442912	0.192906	4	17076842	T	C	0.422226	Y	0.935459	0.0338119	0.0480456	4
rs2177118	4	17077061	intergenic	0.2	LDB2(dist=176637),QDPR(dist=410955)	G	A	0.814789	Y	0.874823	0.0559648	0.0165127	4	17077061	G	A	0.818989	Y	0.880362	0.0404527	0.00155673	4	17077061	G	A	0.823141	Y	0.868482	0.0550723	0.0101803	4	17077061	G	A	0.829005	Y	0.825502	0.0574133	0.000702269	4	17077061	G	A	0.801625	Y	1.10268	0.0430682	0.0219221	4
rs2177117	4	17078437	intergenic	0.45	LDB2(dist=178013),QDPR(dist=409579)	T	A	0.408476	Y	1.06835	0.0443411	0.135701	4	17078437	T	A	0.399346	Y	1.11173	0.0319018	0.000883687	4	17078437	T	A	0.40421	Y	1.09645	0.0429907	0.0320396	4	17078437	T	A	0.404179	Y	1.05917	0.0442641	0.193485	4	17078437	T	A	0.422199	Y	0.935825	0.0337934	0.0492505	4
rs12332017	4	17079861	intergenic	0.48	LDB2(dist=179437),QDPR(dist=408155)	T	C	0.409233	Y	1.06935	0.0443206	0.130063	4	17079861	T	C	0.399748	Y	1.11358	0.0318867	0.000727327	4	17079861	T	C	0.404612	Y	1.09961	0.0429708	0.0269659	4	17079861	T	C	0.40454	Y	1.06155	0.0442562	0.176595	4	17079861	T	C	0.423035	Y	0.935788	0.0337633	0.0489149	4
rs28635622	4	17080407	intergenic	0.44	LDB2(dist=179983),QDPR(dist=407609)	T	C	0.591408	Y	0.936273	0.0442807	0.13677	4	17080407	T	C	0.600765	Y	0.899332	0.0318598	0.000851728	4	17080407	T	C	0.595987	Y	0.911751	0.042934	0.031239	4	17080407	T	C	0.595812	Y	0.944272	0.0441967	0.193938	4	17080407	T	C	0.577827	Y	1.0678	0.033752	0.0515206	4
rs9784456	4	17080693	intergenic	0.45	LDB2(dist=180269),QDPR(dist=407323)	T	C	0.591396	Y	0.93626	0.0442698	0.13659	4	17080693	T	C	0.600782	Y	0.899346	0.0318522	0.000850742	4	17080693	T	C	0.596011	Y	0.911764	0.0429234	0.0312235	4	17080693	T	C	0.595814	Y	0.944319	0.0441848	0.194207	4	17080693	T	C	0.577833	Y	1.06769	0.033744	0.0518255	4
rs73247205	4	17081305	intergenic	0.2	LDB2(dist=180881),QDPR(dist=406711)	G	C	0.814717	Y	0.872734	0.0558137	0.0144039	4	17081305	G	C	0.817977	Y	0.884376	0.0402673	0.0021809	4	17081305	G	C	0.822654	Y	0.870797	0.0548359	0.011346	4	17081305	G	C	0.827653	Y	0.831054	0.0570912	0.001013	4	17081305	G	C	0.801056	Y	1.10573	0.0429806	0.018177	4
rs10005039	4	17081584	intergenic	0.42	LDB2(dist=181160),QDPR(dist=406432)	T	C	0.594091	Y	0.934199	0.0443178	0.124345	4	17081584	T	C	0.603065	Y	0.899686	0.031906	0.000905726	4	17081584	T	C	0.597714	Y	0.915783	0.0430265	0.0406975	4	17081584	T	C	0.59842	Y	0.944382	0.0442716	0.19559	4	17081584	T	C	0.580233	Y	1.06873	0.0338149	0.0488849	4
rs7659161	4	17082033	intergenic	0.48	LDB2(dist=181609),QDPR(dist=405983)	G	A	0.590698	Y	0.937203	0.0442627	0.142635	4	17082033	G	A	0.601551	Y	0.895858	0.0318478	0.000542811	4	17082033	G	A	0.596353	Y	0.908068	0.0429273	0.0245202	4	17082033	G	A	0.596895	Y	0.939581	0.044181	0.157797	4	17082033	G	A	0.577781	Y	1.06462	0.0336994	0.0626989	4
rs4698167	4	17082907	intergenic	0.45	LDB2(dist=182483),QDPR(dist=405109)	T	C	0.408461	Y	1.06629	0.0442329	0.146544	4	17082907	T	C	0.397969	Y	1.11433	0.031833	0.000658882	4	17082907	T	C	0.403041	Y	1.09826	0.0429113	0.0287863	4	17082907	T	C	0.402704	Y	1.0619	0.0441402	0.173075	4	17082907	T	C	0.421339	Y	0.939287	0.0337007	0.0626213	4
rs1464483	4	17083204	intergenic	0.48	LDB2(dist=182780),QDPR(dist=404812)	C	A	0.409836	Y	1.06784	0.0443085	0.138255	4	17083204	C	A	0.399047	Y	1.1166	0.0318716	0.000528409	4	17083204	C	A	0.404317	Y	1.10141	0.0429726	0.0244426	4	17083204	C	A	0.403615	Y	1.06534	0.0442224	0.151774	4	17083204	C	A	0.4229	Y	0.938787	0.0337297	0.0606449	4
rs1533799	4	17084684	intergenic	0.45	LDB2(dist=184260),QDPR(dist=403332)	T	C	0.408393	Y	1.06679	0.0442374	0.143644	4	17084684	T	C	0.397907	Y	1.11462	0.0318384	0.000640475	4	17084684	T	C	0.402919	Y	1.09877	0.0429179	0.0280249	4	17084684	T	C	0.402639	Y	1.06208	0.0441451	0.171902	4	17084684	T	C	0.421314	Y	0.939075	0.0337073	0.0617308	4
rs28483930	4	17085207	intergenic	0.45	LDB2(dist=184783),QDPR(dist=402809)	G	A	0.591627	Y	0.937167	0.0442349	0.142144	4	17085207	G	A	0.602107	Y	0.897143	0.0318389	0.00063898	4	17085207	G	A	0.597117	Y	0.910056	0.0429184	0.0279294	4	17085207	G	A	0.597382	Y	0.941486	0.0441448	0.171412	4	17085207	G	A	0.578693	Y	1.06495	0.0337082	0.0614626	4
rs28390252	4	17085244	intergenic	0.43	LDB2(dist=184820),QDPR(dist=402772)	G	C	0.408367	Y	1.0671	0.0442351	0.141858	4	17085244	G	C	0.397884	Y	1.11469	0.0318394	0.00063618	4	17085244	G	C	0.402865	Y	1.09891	0.0429189	0.0278191	4	17085244	G	C	0.402609	Y	1.06217	0.0441451	0.171258	4	17085244	G	C	0.421303	Y	0.938997	0.0337088	0.0613951	4
rs28498035	4	17085537	intergenic	0.45	LDB2(dist=185113),QDPR(dist=402479)	T	C	0.408348	Y	1.06724	0.0442356	0.14102	4	17085537	T	C	0.397872	Y	1.11475	0.0318402	0.000632711	4	17085537	T	C	0.40284	Y	1.09901	0.0429199	0.0276751	4	17085537	T	C	0.402592	Y	1.06222	0.0441455	0.170944	4	17085537	T	C	0.421298	Y	0.938935	0.0337098	0.061132	4
rs56169029	4	17085718	intergenic	0.21	LDB2(dist=185294),QDPR(dist=402298)	G	A	0.814198	Y	0.875828	0.0555567	0.0166551	4	17085718	G	A	0.818414	Y	0.881985	0.0401568	0.00168362	4	17085718	G	A	0.822838	Y	0.870224	0.0546896	0.0107475	4	17085718	G	A	0.828482	Y	0.827756	0.0569676	0.000761991	4	17085718	G	A	0.801097	Y	1.10146	0.042782	0.022558	4
rs11286591	4	17086493				I	D	0.814211	Y	0.875608	0.055543	0.0164226	4	17086493	I	D	0.818409	Y	0.882078	0.0401464	0.00169415	4	17086493	I	D	0.822851	Y	0.870279	0.0546759	0.0107631	4	17086493	I	D	0.828489	Y	0.827795	0.0569521	0.000761718	4	17086493	I	D	0.801096	Y	1.10155	0.0427757	0.0224263	4
rs12649608	4	17091382	intergenic	0.19	LDB2(dist=190958),QDPR(dist=396634)	G	C	0.815062	Y	0.871502	0.0555271	0.0129402	4	17091382	G	C	0.818912	Y	0.880964	0.0401175	0.00150732	4	17091382	G	C	0.8237	Y	0.868483	0.0546537	0.00961243	4	17091382	G	C	0.828855	Y	0.82722	0.0569276	0.000723759	4	17091382	G	C	0.801685	Y	1.10408	0.0428096	0.019493	4
rs7670183	4	17092575	intergenic	0.52	LDB2(dist=192151),QDPR(dist=395441)	T	A	0.496401	Y	1.09772	0.0433257	0.0313302	4	17092575	T	A	0.493163	Y	1.10642	0.0312458	0.00120225	4	17092575	T	A	0.491818	Y	1.1117	0.0423544	0.0123599	4	17092575	T	A	0.491686	Y	1.0887	0.0434866	0.0506182	4	17092575	T	A	0.516977	Y	0.913782	0.0331997	0.00661375	4
rs4698533	4	17094018	intergenic	0.51	LDB2(dist=193594),QDPR(dist=393998)	G	A	0.476559	Y	1.08534	0.0440091	0.062651	4	17094018	G	A	0.469959	Y	1.11822	0.0317765	0.00043227	4	17094018	G	A	0.468675	Y	1.12417	0.0428852	0.00630037	4	17094018	G	A	0.472557	Y	1.07425	0.0441059	0.104245	4	17094018	G	A	0.496789	Y	0.914417	0.0337068	0.00791059	4
rs13121153	4	17104059	intergenic	0.52	LDB2(dist=203635),QDPR(dist=383957)	T	C	0.440167	Y	1.13498	0.0434928	0.00355742	4	17104059	T	C	0.443303	Y	1.06719	0.0311791	0.0369016	4	17104059	T	C	0.442693	Y	1.04877	0.042435	0.261647	4	17104059	T	C	0.427998	Y	1.13467	0.0436533	0.00372498	4	17104059	T	C	0.461784	Y	0.911212	0.0332659	0.00511517	4
rs6816394	4	17105132	intergenic	0.2	LDB2(dist=204708),QDPR(dist=382884)	G	A	0.738168	Y	0.874105	0.0489815	0.00587493	4	17105132	G	A	0.735099	Y	0.925945	0.0351018	0.0280759	4	17105132	G	A	0.746195	Y	0.901827	0.0481917	0.0316748	4	17105132	G	A	0.750968	Y	0.850457	0.0497596	0.00101783	4	17105132	G	A	0.719905	Y	1.10583	0.0377329	0.00722467	4
rs1879753	4	17105693	intergenic	0.38	LDB2(dist=205269),QDPR(dist=382323)	G	A	0.398441	Y	1.13942	0.0441294	0.00305012	4	17105693	G	A	0.398652	Y	1.0922	0.0317176	0.00537324	4	17105693	G	A	0.398504	Y	1.07616	0.0429556	0.0872948	4	17105693	G	A	0.389397	Y	1.13333	0.0443354	0.00462456	4	17105693	G	A	0.422472	Y	0.901256	0.0337172	0.00197811	4
rs58528263	4	17107477	intergenic	0.2	LDB2(dist=207053),QDPR(dist=380539)	T	G	0.731522	Y	0.873114	0.0488124	0.00531382	4	17107477	T	G	0.72827	Y	0.922979	0.0348859	0.0213335	4	17107477	T	G	0.739054	Y	0.896528	0.0477033	0.021762	4	17107477	T	G	0.743201	Y	0.851966	0.0493398	0.00105341	4	17107477	T	G	0.713009	Y	1.10532	0.0374377	0.00705301	4
rs2090899	4	17109683	intergenic	0.48	LDB2(dist=209259),QDPR(dist=378333)	T	C	0.493491	Y	1.10432	0.0432689	0.0217568	4	17109683	T	C	0.491986	Y	1.09807	0.0312467	0.00274085	4	17109683	T	C	0.490944	Y	1.10407	0.0424117	0.0195134	4	17109683	T	C	0.49041	Y	1.08277	0.0435109	0.0675449	4	17109683	T	C	0.513762	Y	0.914345	0.0331345	0.00687818	4
rs7677371	4	17110809	intergenic	0.22	LDB2(dist=210385),QDPR(dist=377207)	C	A	0.260032	Y	1.15316	0.0491112	0.00360826	4	17110809	C	A	0.263487	Y	1.0839	0.0352269	0.0219123	4	17110809	C	A	0.252876	Y	1.10971	0.0483025	0.0308152	4	17110809	C	A	0.248276	Y	1.17851	0.0498564	0.00088203	4	17110809	C	A	0.279492	Y	0.898788	0.0378574	0.00449012	4
rs12505460	4	17110887	intergenic	0.21	LDB2(dist=210463),QDPR(dist=377129)	G	A	0.740073	Y	0.86678	0.0491092	0.00349929	4	17110887	G	A	0.736588	Y	0.922302	0.0352278	0.0214047	4	17110887	G	A	0.74723	Y	0.90067	0.0483021	0.0299869	4	17110887	G	A	0.75185	Y	0.848007	0.0498624	0.000844173	4	17110887	G	A	0.720675	Y	1.11251	0.0378613	0.0045281	4
rs12640561	4	17112493	intergenic	0.2	LDB2(dist=212069),QDPR(dist=375523)	T	C	0.259335	Y	1.15557	0.0491163	0.0031464	4	17112493	T	C	0.262948	Y	1.08494	0.0352465	0.0204564	4	17112493	T	C	0.252429	Y	1.11058	0.0483164	0.0296135	4	17112493	T	C	0.247848	Y	1.17861	0.0498705	0.000879135	4	17112493	T	C	0.278911	Y	0.898155	0.037882	0.00425477	4
rs62296679	4	17119482	intergenic	0.2	LDB2(dist=219058),QDPR(dist=368534)	T	A	0.266943	Y	1.15496	0.0489968	0.00318735	4	17119482	T	A	0.270301	Y	1.08786	0.0351057	0.0162174	4	17119482	T	A	0.260012	Y	1.11747	0.0479146	0.0201802	4	17119482	T	A	0.255869	Y	1.17817	0.0495897	0.000848372	4	17119482	T	A	0.285834	Y	0.902104	0.0376566	0.00584048	4
rs17829495	4	17124916	intergenic	0.19	LDB2(dist=224492),QDPR(dist=363100)	G	A	0.243611	Y	1.144	0.050536	0.00758976	4	17124916	G	A	0.242511	Y	1.09515	0.0364877	0.0125153	4	17124916	G	A	0.235171	Y	1.12165	0.0498364	0.0209441	4	17124916	G	A	0.22659	Y	1.20819	0.051791	0.000219678	4	17124916	G	A	0.258071	Y	0.918851	0.0390075	0.0289245	4
rs2041441	4	17136036	intergenic	0.24	LDB2(dist=235612),QDPR(dist=351980)	T	C	0.201867	Y	1.08503	0.0531995	0.124399	4	17136036	T	C	0.199138	Y	1.07921	0.0384589	0.046933	4	17136036	T	C	0.192	Y	1.09174	0.0528541	0.0961453	4	17136036	T	C	0.182762	Y	1.21059	0.0550349	0.000427251	4	17136036	T	C	0.206281	Y	0.953878	0.0412551	0.250251	4
rs62296685	4	17137580	intergenic	0.24	LDB2(dist=237156),QDPR(dist=350436)	T	C	0.797946	Y	0.921938	0.0531313	0.125429	4	17137580	T	C	0.800786	Y	0.926439	0.0384368	0.0462927	4	17137580	T	C	0.807979	Y	0.915339	0.0528225	0.0933578	4	17137580	T	C	0.817315	Y	0.825208	0.0550159	0.000395725	4	17137580	T	C	0.793601	Y	1.04771	0.0412224	0.256137	4
rs2041444	4	17138005	intergenic	0.21	LDB2(dist=237581),QDPR(dist=350011)	C	A	0.188166	Y	1.07509	0.0559782	0.195227	4	17138005	C	A	0.185048	Y	1.07352	0.040483	0.0790437	4	17138005	C	A	0.178428	Y	1.08154	0.0556836	0.158537	4	17138005	C	A	0.168807	Y	1.21739	0.0580332	0.000581854	4	17138005	C	A	0.191716	Y	0.957429	0.0432845	0.312853	4
rs2041445	4	17138006				T	G	0.188165	Y	1.07509	0.0559783	0.195232	4	17138006	T	G	0.185047	Y	1.07352	0.0404831	0.0790413	4	17138006	T	G	0.178427	Y	1.08153	0.0556837	0.158541	4	17138006	T	G	0.168805	Y	1.21741	0.0580336	0.000581392	4	17138006	T	G	0.191716	Y	0.95743	0.0432846	0.312873	4
rs1581400	4	17139504	intergenic	0.23	LDB2(dist=239080),QDPR(dist=348512)	G	A	0.201248	Y	1.08456	0.0532406	0.126691	4	17139504	G	A	0.199101	Y	1.07764	0.0384691	0.0513637	4	17139504	G	A	0.19177	Y	1.09017	0.0528423	0.101642	4	17139504	G	A	0.182685	Y	1.20865	0.0550417	0.000479037	4	17139504	G	A	0.205921	Y	0.952292	0.0412953	0.234322	4
rs1581402	4	17139877	intergenic	0.23	LDB2(dist=239453),QDPR(dist=348139)	T	A	0.798752	Y	0.922029	0.0532407	0.126668	4	17139877	T	A	0.800899	Y	0.927954	0.0384692	0.0513741	4	17139877	T	A	0.80823	Y	0.91729	0.0528424	0.101661	4	17139877	T	A	0.817315	Y	0.827375	0.0550422	0.000479267	4	17139877	T	A	0.794079	Y	1.0501	0.0412956	0.234331	4
rs2314601	4	17139932	intergenic	0.23	LDB2(dist=239508),QDPR(dist=348084)	T	C	0.201749	Y	1.08759	0.0532777	0.114394	4	17139932	T	C	0.199725	Y	1.07816	0.0384903	0.0500209	4	17139932	T	C	0.1927	Y	1.09014	0.0528592	0.101885	4	17139932	T	C	0.183238	Y	1.20929	0.0550698	0.000464531	4	17139932	T	C	0.206764	Y	0.949776	0.0413519	0.210482	4
rs4299576	4	17140108	intergenic	0.23	LDB2(dist=239684),QDPR(dist=347908)	G	A	0.798752	Y	0.922029	0.0532407	0.126664	4	17140108	G	A	0.800899	Y	0.927956	0.0384693	0.0513805	4	17140108	G	A	0.80823	Y	0.917289	0.0528424	0.101656	4	17140108	G	A	0.817315	Y	0.827378	0.0550424	0.000479381	4	17140108	G	A	0.794079	Y	1.0501	0.0412958	0.234333	4
rs12641321	4	17141393	intergenic	0.23	LDB2(dist=240969),QDPR(dist=346623)	G	C	0.798753	Y	0.922026	0.0532408	0.126651	4	17141393	G	C	0.800899	Y	0.927958	0.0384693	0.051387	4	17141393	G	C	0.80823	Y	0.917292	0.0528424	0.101667	4	17141393	G	C	0.817315	Y	0.827387	0.0550428	0.000479784	4	17141393	G	C	0.794081	Y	1.05009	0.041296	0.234363	4
rs59919411	4	17183188	intergenic	0.2	LDB2(dist=282764),QDPR(dist=304828)	T	A	0.188555	Y	1.08001	0.0548925	0.160152	4	17183188	T	A	0.18747	Y	1.08081	0.0396242	0.049279	4	17183188	T	A	0.181873	Y	1.08993	0.0542548	0.111759	4	17183188	T	A	0.171622	Y	1.21059	0.0567467	0.000630667	4	17183188	T	A	0.194477	Y	0.941887	0.0425944	0.157361	4
rs6821504	4	17183528	intergenic	0.2	LDB2(dist=283104),QDPR(dist=304488)	T	G	0.188748	Y	1.0786	0.0548822	0.167321	4	17183528	T	G	0.187451	Y	1.08077	0.0396263	0.0494095	4	17183528	T	G	0.181863	Y	1.09107	0.054254	0.107486	4	17183528	T	G	0.171599	Y	1.20982	0.0567442	0.000657451	4	17183528	T	G	0.19445	Y	0.943202	0.0425759	0.167139	4
rs6858767	4	17183843	intergenic	0.22	LDB2(dist=283419),QDPR(dist=304173)	T	G	0.803796	Y	0.924076	0.0545903	0.147377	4	17183843	T	G	0.8068	Y	0.917948	0.0395502	0.0299466	4	17183843	T	G	0.812775	Y	0.902751	0.0542803	0.0588571	4	17183843	T	G	0.822386	Y	0.821263	0.0566	0.000412639	4	17183843	T	G	0.798666	Y	1.05721	0.0424361	0.187448	4
rs148966876	4	17499125				I	D	0.663251	Y	0.980547	0.0464006	0.671964	4	17499125	I	D	0.671413	Y	0.984194	0.0332346	0.631572	4	17499125	I	D	0.673382	Y	1.0477	0.0454074	0.304941	4	17499125	I	D	0.667524	Y	0.984358	0.0461198	0.732321	4	17499125	I	D	0.65919	Y	1.01611	0.0355052	0.652413	4
rs2518616	4	17502407	intronic	0.24	QDPR	G	A	0.328865	Y	1.02621	0.0462771	0.575988	4	17502407	G	A	0.321876	Y	1.01557	0.0331787	0.641284	4	17502407	G	A	0.32156	Y	0.946775	0.0452715	0.227171	4	17502407	G	A	0.326831	Y	1.01184	0.0459476	0.797679	4	17502407	G	A	0.333517	Y	0.979673	0.0355043	0.562553	4
rs2597777	4	17506454	intronic	0.21	QDPR	G	C	0.328416	Y	1.0359	0.0463752	0.446696	4	17506454	G	C	0.322603	Y	1.01956	0.0332444	0.559918	4	17506454	G	C	0.322895	Y	0.945588	0.0453069	0.217056	4	17506454	G	C	0.326594	Y	1.0194	0.0460697	0.676429	4	17506454	G	C	0.334902	Y	0.971708	0.0356185	0.419664	4
rs2518614	4	17506708	intronic	0.21	QDPR	T	C	0.671431	Y	0.965647	0.0463929	0.450957	4	17506708	T	C	0.677311	Y	0.981075	0.0332563	0.565492	4	17506708	T	C	0.67695	Y	1.05835	0.0453229	0.210995	4	17506708	T	C	0.673232	Y	0.981618	0.0460845	0.687034	4	17506708	T	C	0.665041	Y	1.02859	0.03563	0.428105	4
rs13147253	4	17867038	intronic	0.38	LCORL	G	A	0.557766	Y	1.10813	0.0444477	0.0208532	4	17867038	G	A	0.576903	Y	1.0219	0.0317527	0.495037	4	17867038	G	A	0.57274	Y	1.04533	0.0427492	0.299763	4	17867038	G	A	0.578909	Y	1.02395	0.0441193	0.591755	4	17867038	G	A	0.585888	Y	0.887111	0.0338121	0.000409344	4
rs11939494	4	18266449	intergenic	0.17	LCORL(dist=242966),SLIT2(dist=1988786)	G	C	0.136944	Y	0.969798	0.0639003	0.631472	4	18266449	G	C	0.137572	Y	0.92232	0.0462204	0.0809168	4	18266449	G	C	0.130534	Y	1.0175	0.063264	0.783798	4	18266449	G	C	0.137673	Y	0.920946	0.0637462	0.19916	4	18266449	G	C	0.122745	Y	1.1321	0.0487181	0.0120525	4
rs6841870	4	18272645	intergenic	0.18	LCORL(dist=249162),SLIT2(dist=1982590)	T	C	0.863581	Y	1.03456	0.0635964	0.593391	4	18272645	T	C	0.863371	Y	1.08315	0.0460887	0.0837998	4	18272645	T	C	0.87028	Y	0.985174	0.0630693	0.81272	4	18272645	T	C	0.863239	Y	1.08417	0.0635193	0.206036	4	18272645	T	C	0.877963	Y	0.882365	0.0485405	0.0110457	4
rs12500205	4	18279668	intergenic	0.18	LCORL(dist=256185),SLIT2(dist=1975567)	T	C	0.136271	Y	0.96752	0.0633639	0.602526	4	18279668	T	C	0.136469	Y	0.923532	0.0459391	0.0840631	4	18279668	T	C	0.129566	Y	1.01396	0.0628602	0.825372	4	18279668	T	C	0.136515	Y	0.923288	0.0633285	0.210305	4	18279668	T	C	0.121952	Y	1.13166	0.0484019	0.011769	4
rs1558588	4	18280561	intergenic	0.18	LCORL(dist=257078),SLIT2(dist=1974674)	C	A	0.86405	Y	1.036	0.0633413	0.576883	4	18280561	C	A	0.863862	Y	1.08569	0.0459424	0.0742229	4	18280561	C	A	0.870722	Y	0.990959	0.0629095	0.885189	4	18280561	C	A	0.86369	Y	1.08675	0.063304	0.19159	4	18280561	C	A	0.878392	Y	0.883587	0.0483818	0.011682	4
rs184021582	4	19290410	intergenic	0.06	LCORL(dist=1266927),SLIT2(dist=964825)	G	A	0.963361	Y	0.916227	0.161571	0.587455	4	19290410	G	A	0.96534	Y	0.724639	0.116477	0.00504784	4	19290410	G	A	0.967617	Y	0.562682	0.16278	0.000309826	4	19290410	G	A	0.966355	Y	0.712438	0.169421	0.039729	4	19290410	G	A	0.961601	Y	1.07355	0.12365	0.562924	4
rs17564753	4	19302457	intergenic	0.12	LCORL(dist=1278974),SLIT2(dist=952778)	C	A	0.864009	Y	0.902829	0.062759	0.102381	4	19302457	C	A	0.864733	Y	1.02121	0.0463283	0.650769	4	19302457	C	A	0.863743	Y	1.0422	0.0623077	0.507396	4	19302457	C	A	0.861637	Y	1.06343	0.0633891	0.334275	4	19302457	C	A	0.869279	Y	0.95072	0.0489932	0.305152	4
rs312335	4	19302890	intergenic	0.69	LCORL(dist=1279407),SLIT2(dist=952345)	T	A	0.406059	Y	1.1609	0.0441745	0.000714129	4	19302890	T	A	0.416269	Y	0.982131	0.0320958	0.574322	4	19302890	T	A	0.420153	Y	0.943032	0.0429995	0.172569	4	19302890	T	A	0.42014	Y	0.982785	0.044007	0.69324	4	19302890	T	A	0.414076	Y	0.96481	0.0342432	0.29498	4
rs312333	4	19304946	intergenic	0.56	LCORL(dist=1281463),SLIT2(dist=950289)	G	A	0.528881	Y	0.887295	0.0440705	0.00660896	4	19304946	G	A	0.524778	Y	1.0078	0.0316319	0.805957	4	19304946	G	A	0.51943	Y	1.03874	0.0425859	0.372056	4	19304946	G	A	0.521607	Y	1.00539	0.0434247	0.901449	4	19304946	G	A	0.526836	Y	1.00759	0.0337581	0.822686	4
rs76826184	4	19307060	intergenic	0.13	LCORL(dist=1283577),SLIT2(dist=948175)	T	G	0.134294	Y	1.11773	0.0629615	0.0761912	4	19307060	T	G	0.134193	Y	0.980037	0.0463234	0.663547	4	19307060	T	G	0.134639	Y	0.969684	0.0623145	0.621494	4	19307060	T	G	0.137628	Y	0.94095	0.063321	0.338743	4	19307060	T	G	0.129594	Y	1.04596	0.0491295	0.362929	4
rs73108774	4	19307841	intergenic	0.11	LCORL(dist=1284358),SLIT2(dist=947394)	T	A	0.86585	Y	0.895866	0.062934	0.0796594	4	19307841	T	A	0.865979	Y	1.0203	0.0463058	0.664533	4	19307841	T	A	0.8656	Y	1.0306	0.0622941	0.628676	4	19307841	T	A	0.862551	Y	1.06315	0.0633131	0.335783	4	19307841	T	A	0.87063	Y	0.955442	0.0491029	0.355821	4
rs55960287	4	19318866				I	D	0.589312	Y	0.887397	0.0439723	0.00651755	4	19318866	I	D	0.58646	Y	1.02109	0.031539	0.50811	4	19318866	I	D	0.581576	Y	1.04538	0.0423284	0.2945	4	19318866	I	D	0.586479	Y	1.01457	0.0432522	0.73815	4	19318866	I	D	0.589906	Y	0.996337	0.0338474	0.91368	4
rs724515	4	19318997	intergenic	0.64	LCORL(dist=1295514),SLIT2(dist=936238)	T	A	0.346697	Y	1.16989	0.044776	0.000441433	4	19318997	T	A	0.355536	Y	0.96645	0.0324668	0.293409	4	19318997	T	A	0.358518	Y	0.936071	0.0434669	0.12867	4	19318997	T	A	0.356585	Y	0.971801	0.0444353	0.520146	4	19318997	T	A	0.351185	Y	0.97894	0.0348614	0.541069	4
rs1490866	4	19323351	intergenic	0.6	LCORL(dist=1299868),SLIT2(dist=931884)	G	C	0.58941	Y	0.886976	0.0438935	0.00621388	4	19323351	G	C	0.586614	Y	1.02064	0.0314723	0.516391	4	19323351	G	C	0.581817	Y	1.04456	0.042248	0.302167	4	19323351	G	C	0.586624	Y	1.01403	0.0431671	0.747007	4	19323351	G	C	0.589994	Y	0.996434	0.0337803	0.915783	4
rs1490870	4	19329392	intergenic	0.6	LCORL(dist=1305909),SLIT2(dist=925843)	T	C	0.589551	Y	0.886556	0.0438447	0.00595653	4	19329392	T	C	0.586728	Y	1.02038	0.0314333	0.521114	4	19329392	T	C	0.581974	Y	1.04407	0.0421983	0.306844	4	19329392	T	C	0.586789	Y	1.01342	0.0431178	0.757249	4	19329392	T	C	0.590039	Y	0.996828	0.0337418	0.924986	4
rs1010743	4	19333182	intergenic	0.6	LCORL(dist=1309699),SLIT2(dist=922053)	C	A	0.590202	Y	0.887512	0.0438842	0.00646838	4	19333182	C	A	0.587148	Y	1.02139	0.0314817	0.501559	4	19333182	C	A	0.582228	Y	1.04553	0.0422705	0.292266	4	19333182	C	A	0.587174	Y	1.01473	0.0431831	0.735022	4	19333182	C	A	0.591018	Y	0.996552	0.0337792	0.918559	4
rs6855576	4	19341157	intergenic	0.63	LCORL(dist=1317674),SLIT2(dist=914078)	G	A	0.650798	Y	0.857573	0.0445431	0.000542984	4	19341157	G	A	0.643473	Y	1.02926	0.0323234	0.372493	4	19341157	G	A	0.640276	Y	1.06457	0.04326	0.148167	4	19341157	G	A	0.642951	Y	1.0211	0.0442671	0.637431	4	19341157	G	A	0.646472	Y	1.01903	0.0347049	0.586663	4
rs13105466	4	19342274	intergenic	0.6	LCORL(dist=1318791),SLIT2(dist=912961)	G	A	0.586876	Y	0.889655	0.0437302	0.00742322	4	19342274	G	A	0.585544	Y	1.01555	0.0313992	0.623113	4	19342274	G	A	0.580449	Y	1.04215	0.0421393	0.327253	4	19342274	G	A	0.585965	Y	1.00732	0.043078	0.865639	4	19342274	G	A	0.587626	Y	0.994167	0.0337153	0.862263	4
rs1490876	4	19343373	intergenic	0.6	LCORL(dist=1319890),SLIT2(dist=911862)	C	A	0.413123	Y	1.1241	0.0437288	0.0073884	4	19343373	C	A	0.414474	Y	0.984699	0.0313974	0.623406	4	19343373	C	A	0.419574	Y	0.959517	0.0421371	0.32676	4	19343373	C	A	0.414047	Y	0.992775	0.0430763	0.866346	4	19343373	C	A	0.41239	Y	1.00579	0.0337143	0.863967	4
rs34442134	4	19345261				I	D	0.413318	Y	1.12406	0.0437221	0.00739803	4	19345261	I	D	0.414667	Y	0.984948	0.0313843	0.628954	4	19345261	I	D	0.419814	Y	0.960089	0.0421189	0.333574	4	19345261	I	D	0.414226	Y	0.992958	0.0430607	0.869661	4	19345261	I	D	0.412643	Y	1.00548	0.0337058	0.871229	4
rs6447899	4	19347686	intergenic	0.56	LCORL(dist=1324203),SLIT2(dist=907549)	T	A	0.484552	Y	1.0974	0.043378	0.0320463	4	19347686	T	A	0.48223	Y	0.994812	0.0309976	0.866737	4	19347686	T	A	0.481272	Y	1.00042	0.0414744	0.991941	4	19347686	T	A	0.484939	Y	0.978103	0.0426302	0.603534	4	19347686	T	A	0.481406	Y	1.01698	0.0332286	0.612473	4
rs1490878	4	19350814	intergenic	0.63	LCORL(dist=1327331),SLIT2(dist=904421)	T	A	0.349727	Y	1.16452	0.0445818	0.000614204	4	19350814	T	A	0.356865	Y	0.972165	0.0323224	0.382627	4	19350814	T	A	0.359923	Y	0.941334	0.0432829	0.162609	4	19350814	T	A	0.357446	Y	0.979011	0.0442721	0.632078	4	19350814	T	A	0.353839	Y	0.982108	0.0347143	0.602703	4
rs1817797	4	19355662	intergenic	0.59	LCORL(dist=1332179),SLIT2(dist=899573)	G	A	0.420906	Y	1.13196	0.0436186	0.00443091	4	19355662	G	A	0.424379	Y	0.983412	0.0313635	0.593838	4	19355662	G	A	0.421305	Y	0.984619	0.0420438	0.712384	4	19355662	G	A	0.42807	Y	0.965137	0.0431139	0.410734	4	19355662	G	A	0.422572	Y	0.994696	0.0335426	0.874003	4
rs1580603	4	19355861	intergenic	0.63	LCORL(dist=1332378),SLIT2(dist=899374)	T	C	0.650091	Y	0.859374	0.0445927	0.000655871	4	19355861	T	C	0.643079	Y	1.02814	0.0323235	0.39074	4	19355861	T	C	0.640193	Y	1.06051	0.0432984	0.174952	4	19355861	T	C	0.642405	Y	1.02175	0.0442753	0.627215	4	19355861	T	C	0.6461	Y	1.01774	0.0347158	0.612144	4
rs1844731	4	19357007	intergenic	0.56	LCORL(dist=1333524),SLIT2(dist=898228)	T	C	0.485007	Y	1.09654	0.0433741	0.0335004	4	19357007	T	C	0.482415	Y	0.995593	0.0309799	0.886621	4	19357007	T	C	0.481092	Y	1.00362	0.0414516	0.930487	4	19357007	T	C	0.485366	Y	0.977434	0.0426179	0.592291	4	19357007	T	C	0.481726	Y	1.01766	0.0332144	0.59826	4
rs12512065	4	19357651	intergenic	0.56	LCORL(dist=1334168),SLIT2(dist=897584)	C	A	0.514937	Y	0.912288	0.0433704	0.034191	4	19357651	C	A	0.517586	Y	1.00426	0.0309757	0.890733	4	19357651	C	A	0.518917	Y	0.995891	0.0414448	0.920857	4	19357651	C	A	0.514598	Y	1.02325	0.0426136	0.589743	4	19357651	C	A	0.518265	Y	0.982488	0.0332095	0.594758	4
rs6829605	4	19382847	intergenic	0.56	LCORL(dist=1359364),SLIT2(dist=872388)	T	C	0.485477	Y	1.09353	0.0432794	0.0387283	4	19382847	T	C	0.482573	Y	0.997316	0.0309013	0.930705	4	19382847	T	C	0.481072	Y	1.00816	0.0413366	0.844186	4	19382847	T	C	0.48586	Y	0.976661	0.0425224	0.578673	4	19382847	T	C	0.481823	Y	1.01888	0.0331445	0.572521	4
rs35519551	4	19386448				I	D	0.514517	Y	0.91445	0.0432775	0.0386777	4	19386448	I	D	0.517405	Y	1.00254	0.0308984	0.934537	4	19386448	I	D	0.518868	Y	0.991966	0.0413312	0.845259	4	19386448	I	D	0.514133	Y	1.02372	0.0425192	0.581418	4	19386448	I	D	0.518156	Y	0.981536	0.0331426	0.573929	4
rs10005806	4	19386785	intergenic	0.6	LCORL(dist=1363302),SLIT2(dist=868450)	T	C	0.583306	Y	0.895816	0.0437472	0.011806	4	19386785	T	C	0.583489	Y	1.01248	0.0313593	0.692537	4	19386785	T	C	0.578899	Y	1.03277	0.0421008	0.443709	4	19386785	T	C	0.583124	Y	1.00947	0.0430493	0.826727	4	19386785	T	C	0.58525	Y	0.989402	0.0336846	0.751834	4
rs62298675	4	19387108	intergenic	0.56	LCORL(dist=1363625),SLIT2(dist=868127)	T	G	0.514518	Y	0.914438	0.0432769	0.0386462	4	19387108	T	G	0.517401	Y	1.00249	0.0308974	0.935965	4	19387108	T	G	0.518848	Y	0.991977	0.041329	0.845472	4	19387108	T	G	0.514131	Y	1.02366	0.0425181	0.582303	4	19387108	T	G	0.518153	Y	0.981557	0.0331421	0.57437	4
rs13151591	4	19388906	intergenic	0.56	LCORL(dist=1365423),SLIT2(dist=866329)	G	A	0.485486	Y	1.09359	0.0432756	0.0386068	4	19388906	G	A	0.482612	Y	0.997729	0.0308961	0.941348	4	19388906	G	A	0.48119	Y	1.00806	0.0413249	0.845996	4	19388906	G	A	0.485875	Y	0.977079	0.0425172	0.585518	4	19388906	G	A	0.48186	Y	1.01874	0.0331403	0.575353	4
rs4419472	4	19390728	intergenic	0.52	LCORL(dist=1367245),SLIT2(dist=864507)	T	C	0.494685	Y	1.09174	0.0437602	0.0447709	4	19390728	T	C	0.491411	Y	1.00593	0.0312236	0.849769	4	19390728	T	C	0.489845	Y	1.0131	0.0417503	0.755184	4	19390728	T	C	0.493567	Y	0.988886	0.0429475	0.794693	4	19390728	T	C	0.491363	Y	1.01727	0.0334825	0.60913	4
rs4561928	4	19390729	intergenic	0.58	LCORL(dist=1367246),SLIT2(dist=864506)	G	A	0.423936	Y	1.11582	0.0440806	0.0128098	4	19390729	G	A	0.423988	Y	0.99675	0.0315599	0.917848	4	19390729	G	A	0.428191	Y	0.973474	0.0423828	0.525897	4	19390729	G	A	0.423303	Y	1.00327	0.0433235	0.939881	4	19390729	G	A	0.42278	Y	1.00684	0.0339032	0.840617	4
rs12642182	4	19392586	intergenic	0.56	LCORL(dist=1369103),SLIT2(dist=862649)	G	A	0.514508	Y	0.914406	0.0432729	0.0385539	4	19392586	G	A	0.517365	Y	1.00198	0.0308889	0.948905	4	19392586	G	A	0.518703	Y	0.992074	0.0413116	0.847261	4	19392586	G	A	0.514111	Y	1.02317	0.0425086	0.590002	4	19392586	G	A	0.518131	Y	0.981644	0.0331369	0.576142	4
rs13113878	4	19396628	intergenic	0.55	LCORL(dist=1373145),SLIT2(dist=858607)	T	C	0.514507	Y	0.914408	0.043273	0.0385585	4	19396628	T	C	0.517365	Y	1.00198	0.030889	0.94902	4	19396628	T	C	0.518703	Y	0.992071	0.0413117	0.847192	4	19396628	T	C	0.514111	Y	1.02317	0.0425088	0.590031	4	19396628	T	C	0.518131	Y	0.981618	0.0331375	0.575588	4
rs139487206	4	19399106	intergenic	0.62	LCORL(dist=1375623),SLIT2(dist=856129)	G	A	0.391414	Y	1.12602	0.0445656	0.00764586	4	19399106	G	A	0.394232	Y	1.00201	0.0316503	0.94932	4	19399106	G	A	0.398307	Y	0.980814	0.0424905	0.648477	4	19399106	G	A	0.394565	Y	1.00213	0.0435595	0.961129	4	19399106	G	A	0.394518	Y	0.988719	0.0340797	0.739115	4
rs2322091	4	19401444	intergenic	0.56	LCORL(dist=1377961),SLIT2(dist=853791)	T	C	0.514507	Y	0.914406	0.043273	0.0385535	4	19401444	T	C	0.517364	Y	1.00198	0.030889	0.948896	4	19401444	T	C	0.518703	Y	0.992074	0.0413118	0.847249	4	19401444	T	C	0.51411	Y	1.02317	0.0425087	0.589987	4	19401444	T	C	0.518141	Y	0.981567	0.0331369	0.574524	4
rs4697634	4	19403197	intergenic	0.56	LCORL(dist=1379714),SLIT2(dist=852038)	T	C	0.514117	Y	0.914288	0.0433044	0.0384138	4	19403197	T	C	0.516915	Y	1.00228	0.0309144	0.941173	4	19403197	T	C	0.518367	Y	0.99208	0.0413526	0.847523	4	19403197	T	C	0.513825	Y	1.0229	0.0425333	0.594452	4	19403197	T	C	0.517635	Y	0.981479	0.0331595	0.572948	4
rs1466668	4	19403753	intergenic	0.56	LCORL(dist=1380270),SLIT2(dist=851482)	T	A	0.513941	Y	0.913663	0.0433202	0.0370279	4	19403753	T	A	0.516611	Y	1.00231	0.0309253	0.940536	4	19403753	T	A	0.518049	Y	0.991995	0.0413731	0.845961	4	19403753	T	A	0.513695	Y	1.02274	0.0425432	0.597132	4	19403753	T	A	0.517336	Y	0.981617	0.0331648	0.575887	4
rs28644507	4	19406392	intergenic	0.62	LCORL(dist=1382909),SLIT2(dist=848843)	G	A	0.612007	Y	0.88372	0.0444608	0.00535601	4	19406392	G	A	0.608664	Y	1.00238	0.0316296	0.939988	4	19406392	G	A	0.60404	Y	1.02346	0.0425339	0.585636	4	19406392	G	A	0.609391	Y	0.997988	0.0435006	0.963068	4	19406392	G	A	0.609213	Y	1.0103	0.0340469	0.763272	4
rs13102773	4	19407186	intergenic	0.57	LCORL(dist=1383703),SLIT2(dist=848049)	T	C	0.514768	Y	0.906066	0.0433323	0.0227334	4	19407186	T	C	0.516592	Y	1.00279	0.0309755	0.928349	4	19407186	T	C	0.518559	Y	0.989321	0.0415059	0.795883	4	19407186	T	C	0.515349	Y	1.01648	0.0425984	0.701225	4	19407186	T	C	0.517309	Y	0.984513	0.0331989	0.638278	4
rs77920455	4	19409175	intergenic	0.0046	LCORL(dist=1385692),SLIT2(dist=846060)	T	C	0.0104718	Y	0.304501	0.334515	0.000220596
rs140669301	4	19409613	intergenic	0.0046	LCORL(dist=1386130),SLIT2(dist=845622)	G	A	0.989528	Y	3.28353	0.334493	0.000220857
rs59421671	4	19413193				I	D	0.840611	Y	0.864739	0.0579536	0.0118059	4	19413193	I	D	0.840014	Y	0.984283	0.0422295	0.707402	4	19413193	I	D	0.836497	Y	1.07035	0.0566628	0.230736	4	19413193	I	D	0.83822	Y	0.992157	0.0582618	0.892426	4	19413193	I	D	0.839522	Y	1.00023	0.045439	0.995973	4
rs59810064	4	19496323	intergenic	0.2	LCORL(dist=1472840),SLIT2(dist=758912)	T	C	0.160178	Y	1.16285	0.057705	0.00865016	4	19496323	T	C	0.16032	Y	1.0256	0.0420196	0.547091	4	19496323	T	C	0.164304	Y	0.938986	0.0563716	0.264611	4	19496323	T	C	0.161003	Y	1.0284	0.0581843	0.629523	4	19496323	T	C	0.161519	Y	0.999621	0.0451604	0.993304	4
rs73097367	4	19498912	intergenic	0.2	LCORL(dist=1475429),SLIT2(dist=756323)	G	A	0.839813	Y	0.859955	0.0577028	0.00864557	4	19498912	G	A	0.839668	Y	0.975012	0.0420169	0.54665	4	19498912	G	A	0.835671	Y	1.06499	0.0563678	0.264528	4	19498912	G	A	0.838997	Y	0.972264	0.0581826	0.62803	4	19498912	G	A	0.838455	Y	1.00053	0.0451579	0.990626	4
rs111563508	4	19500566				I	D	0.839735	Y	0.859498	0.0577179	0.00842915	4	19500566	I	D	0.839546	Y	0.975461	0.0420172	0.553971	4	19500566	I	D	0.835544	Y	1.06534	0.0563691	0.261994	4	19500566	I	D	0.838931	Y	0.972088	0.0581891	0.625852	4	19500566	I	D	0.838351	Y	1.00079	0.0451657	0.986076	4
rs73097373	4	19501355	intergenic	0.2	LCORL(dist=1477872),SLIT2(dist=753880)	T	C	0.839809	Y	0.859963	0.0577026	0.00864915	4	19501355	T	C	0.839662	Y	0.975029	0.042016	0.54692	4	19501355	T	C	0.835652	Y	1.065	0.0563659	0.264375	4	19501355	T	C	0.839008	Y	0.972155	0.058184	0.626662	4	19501355	T	C	0.838452	Y	1.00054	0.0451576	0.990392	4
rs75636984	4	19502024	intergenic	0.19	LCORL(dist=1478541),SLIT2(dist=753211)	G	A	0.836839	Y	0.860051	0.057676	0.00866533	4	19502024	G	A	0.836639	Y	0.979102	0.0419953	0.61479	4	19502024	G	A	0.832278	Y	1.06975	0.0562583	0.231261	4	19502024	G	A	0.835547	Y	0.97966	0.0580663	0.722988	4	19502024	G	A	0.835695	Y	0.999605	0.0451249	0.993018	4
rs77362375	4	19502025	intergenic	0.19	LCORL(dist=1478542),SLIT2(dist=753210)	G	A	0.843804	Y	0.85498	0.0585328	0.00717327	4	19502025	G	A	0.84518	Y	0.961196	0.0428806	0.355359	4	19502025	G	A	0.841054	Y	1.05612	0.0575527	0.343191	4	19502025	G	A	0.844178	Y	0.958934	0.0592987	0.47803	4	19502025	G	A	0.842229	Y	0.999479	0.0458955	0.990945	4
rs75971432	4	19502128	intergenic	0.2	LCORL(dist=1478645),SLIT2(dist=753107)	T	A	0.160192	Y	1.16284	0.0577025	0.00865074	4	19502128	T	A	0.160339	Y	1.02561	0.0420157	0.546934	4	19502128	T	A	0.164353	Y	0.938961	0.0563653	0.264355	4	19502128	T	A	0.16099	Y	1.02868	0.0581842	0.626272	4	19502128	T	A	0.161549	Y	0.999452	0.0451575	0.990306	4
rs73097374	4	19503311	intergenic	0.2	LCORL(dist=1479828),SLIT2(dist=751924)	G	A	0.160194	Y	1.16284	0.0577022	0.00865119	4	19503311	G	A	0.160341	Y	1.02561	0.042015	0.546894	4	19503311	G	A	0.164363	Y	0.938951	0.056364	0.264262	4	19503311	G	A	0.160984	Y	1.02874	0.0581847	0.625513	4	19503311	G	A	0.161551	Y	0.999445	0.0451573	0.990188	4
rs56820448	4	19504858	intergenic	0.2	LCORL(dist=1481375),SLIT2(dist=750377)	T	G	0.160196	Y	1.16284	0.057702	0.00865095	4	19504858	T	G	0.160346	Y	1.0256	0.0420139	0.547018	4	19504858	T	G	0.164379	Y	0.938946	0.0563621	0.264207	4	19504858	T	G	0.160976	Y	1.02884	0.0581851	0.62436	4	19504858	T	G	0.161554	Y	0.999424	0.0451569	0.989825	4
rs4586931	4	19506054	intergenic	0.33	LCORL(dist=1482571),SLIT2(dist=749181)	T	C	0.277906	Y	1.06339	0.0490239	0.209492	4	19506054	T	C	0.271676	Y	1.00287	0.0353506	0.935397	4	19506054	T	C	0.275744	Y	0.963944	0.0475192	0.439838	4	19506054	T	C	0.271579	Y	1.00694	0.0488051	0.887238	4	19506054	T	C	0.270087	Y	1.05389	0.037629	0.164622	4
rs73097381	4	19506491	intergenic	0.2	LCORL(dist=1483008),SLIT2(dist=748744)	G	C	0.160199	Y	1.16283	0.0577012	0.00865336	4	19506491	G	C	0.160353	Y	1.02555	0.0420119	0.547783	4	19506491	G	C	0.164398	Y	0.938932	0.0563593	0.264071	4	19506491	G	C	0.160965	Y	1.02894	0.0581851	0.623182	4	19506491	G	C	0.161558	Y	0.999404	0.0451562	0.989462	4
rs57273371	4	19507399	intergenic	0.2	LCORL(dist=1483916),SLIT2(dist=747836)	T	C	0.839803	Y	0.85998	0.0577019	0.00865739	4	19507399	T	C	0.839648	Y	0.975107	0.0420123	0.54815	4	19507399	T	C	0.835599	Y	1.06505	0.0563597	0.263983	4	19507399	T	C	0.839042	Y	0.971857	0.0581868	0.622937	4	19507399	T	C	0.83846	Y	1.00047	0.045157	0.991748	4
rs6842946	4	19508543	intergenic	0.2	LCORL(dist=1485060),SLIT2(dist=746692)	T	C	0.839798	Y	0.859988	0.0577002	0.0086592	4	19508543	T	C	0.839644	Y	0.975096	0.0420107	0.547957	4	19508543	T	C	0.835589	Y	1.06505	0.0563573	0.263967	4	19508543	T	C	0.839045	Y	0.97179	0.0581855	0.622081	4	19508543	T	C	0.83844	Y	1.0006	0.0451552	0.989382	4
rs6848147	4	19508742	intergenic	0.26	LCORL(dist=1485259),SLIT2(dist=746493)	T	C	0.747456	Y	0.9349	0.049453	0.172924	4	19508742	T	C	0.752873	Y	0.992776	0.0356647	0.838888	4	19508742	T	C	0.746923	Y	1.04755	0.048026	0.333628	4	19508742	T	C	0.754767	Y	0.979846	0.049418	0.679984	4	19508742	T	C	0.753952	Y	0.954789	0.0381439	0.226872	4
rs73097402	4	19510553	intergenic	0.2	LCORL(dist=1487070),SLIT2(dist=744682)	G	C	0.839796	Y	0.859984	0.0576995	0.00865659	4	19510553	G	C	0.83964	Y	0.975117	0.042009	0.548275	4	19510553	G	C	0.835574	Y	1.06505	0.0563545	0.263965	4	19510553	G	C	0.839052	Y	0.971708	0.0581855	0.621051	4	19510553	G	C	0.838437	Y	1.00062	0.0451544	0.989096	4
rs73099604	4	19510918	intergenic	0.2	LCORL(dist=1487435),SLIT2(dist=744317)	G	A	0.160204	Y	1.16281	0.0576994	0.00865625	4	19510918	G	A	0.16036	Y	1.02551	0.0420089	0.548334	4	19510918	G	A	0.164427	Y	0.938919	0.0563544	0.263924	4	19510918	G	A	0.160947	Y	1.02912	0.0581855	0.621033	4	19510918	G	A	0.161564	Y	0.999377	0.0451544	0.988991	4
rs74354339	4	19511248	intergenic	0.2	LCORL(dist=1487765),SLIT2(dist=743987)	T	C	0.8398	Y	0.859999	0.0577013	0.00866667	4	19511248	T	C	0.839643	Y	0.975159	0.0420105	0.548986	4	19511248	T	C	0.835576	Y	1.06512	0.0563573	0.263469	4	19511248	T	C	0.839055	Y	0.971749	0.0581877	0.621585	4	19511248	T	C	0.83844	Y	1.00062	0.0451555	0.989067	4
rs61257776	4	19519210	intergenic	0.2	LCORL(dist=1495727),SLIT2(dist=736025)	T	C	0.839784	Y	0.860037	0.0577024	0.00868766	4	19519210	T	C	0.839635	Y	0.975027	0.0420117	0.546843	4	19519210	T	C	0.835557	Y	1.06505	0.0563568	0.26395	4	19519210	T	C	0.83906	Y	0.971527	0.0581911	0.61882	4	19519210	T	C	0.838439	Y	1.00051	0.0451567	0.990971	4
rs201063128	4	19527391				I	D	0.160229	Y	1.16268	0.0577052	0.0087148	4	19527391	I	D	0.16037	Y	1.02541	0.0420157	0.549963	4	19527391	I	D	0.164457	Y	0.938928	0.0563596	0.264037	4	19527391	I	D	0.160941	Y	1.02918	0.0581959	0.620408	4	19527391	I	D	0.161563	Y	0.999604	0.0451589	0.993002	4
rs60670447	4	19645458	intergenic	0.09	LCORL(dist=1621975),SLIT2(dist=609777)	T	G	0.862311	Y	1.15657	0.0666581	0.0293656	4	19645458	T	G	0.876004	Y	0.949264	0.04888	0.285849	4	19645458	T	G	0.885849	Y	0.786871	0.0672331	0.000326649	4	19645458	T	G	0.869807	Y	1.01899	0.0666323	0.777958	4	19645458	T	G	0.868175	Y	0.943239	0.0503659	0.249018	4
rs76934157	4	19743471	intergenic	0.01	LCORL(dist=1719988),SLIT2(dist=511764)	T	C	0.0312316	Y	1.00758	0.13392	0.955023	4	19743471	T	C	0.0339118	Y	0.872629	0.0927822	0.143957	4	19743471	T	C	0.0344209	Y	0.856978	0.124361	0.215976	4	19743471	T	C	0.0357654	Y	0.7743	0.124409	0.0445438	4	19743471	T	C	0.0345332	Y	0.88834	0.101356	0.234502	4
rs138482500	4	19938664				I	D	0.956894	Y	0.9115	0.107637	0.388002	4	19938664	I	D	0.953166	Y	1.12209	0.0774055	0.138329	4	19938664	I	D	0.955276	Y	1.05805	0.105223	0.592291	4	19938664	I	D	0.954643	Y	1.10869	0.106745	0.338592	4	19938664	I	D	0.953329	Y	1.11317	0.0844661	0.197273	4
rs148807038	4	20498797	intronic	0.02	SLIT2	T	C	0.0324267	Y	1.23671	0.138767	0.12317	4	20498797	T	C	0.0368293	Y	1.13507	0.09487	0.179466	4	20498797	T	C	0.0385818	Y	0.944686	0.127847	0.6566	4	20498797	T	C	0.0283204	Y	1.68308	0.152029	0.000314577	4	20498797	T	C	0.0347776	Y	0.896641	0.110653	0.317336	4
rs114975118	4	20504621	intronic	0.02	SLIT2	T	A	0.0277246	Y	1.27089	0.149395	0.10568	4	20504621	T	A	0.0313737	Y	1.13308	0.102286	0.219449	4	20504621	T	A	0.0324429	Y	0.973585	0.137456	0.845676	4	20504621	T	A	0.0247086	Y	1.62771	0.162331	0.00162824	4	20504621	T	A	0.0298116	Y	0.88682	0.119855	0.308653	4
rs60029443	4	20515441	intronic	0.21	SLIT2	G	A	0.151048	Y	1.08578	0.0588963	0.161423	4	20515441	G	A	0.157727	Y	1.07328	0.0425999	0.0961087	4	20515441	G	A	0.15985	Y	1.08897	0.0568121	0.132825	4	20515441	G	A	0.149137	Y	1.1557	0.0603657	0.0153078	4	20515441	G	A	0.160638	Y	0.93347	0.046358	0.134466	4
rs13106820	4	20519880	intronic	0.36	SLIT2	T	A	0.733678	Y	1.09559	0.0565027	0.106403	4	20519880	T	A	0.740752	Y	0.977463	0.0402324	0.570796	4	20519880	T	A	0.740301	Y	0.923142	0.0543615	0.140712	4	20519880	T	A	0.74504	Y	0.948903	0.0566523	0.353243	4	20519880	T	A	0.727381	Y	1.03402	0.0430566	0.436105	4
rs140651529	4	20520321	intronic	0.14	SLIT2	G	A	0.915217	Y	0.870233	0.0860507	0.10496	4	20520321	G	A	0.91015	Y	0.872773	0.0606795	0.0241647	4	20520321	G	A	0.912521	Y	0.806783	0.0821987	0.00857983	4	20520321	G	A	0.910834	Y	0.862873	0.0856401	0.0813948	4	20520321	G	A	0.908293	Y	1.11092	0.0669575	0.111598	4
rs7690660	4	20527864	intronic	0.21	SLIT2	T	G	0.850186	Y	0.91744	0.0587807	0.141779	4	20527864	T	G	0.843271	Y	0.930364	0.0424843	0.0885318	4	20527864	T	G	0.840436	Y	0.919704	0.0566113	0.138513	4	20527864	T	G	0.851508	Y	0.865889	0.0601077	0.0153661	4	20527864	T	G	0.840045	Y	1.07458	0.0462395	0.116767	4
rs504754	4	20565744	intronic	0.53	SLIT2	T	C	0.708671	Y	0.998347	0.0476845	0.972323	4	20565744	T	C	0.693624	Y	1.12829	0.0338193	0.000364943	4	20565744	T	C	0.695331	Y	1.10199	0.0455572	0.0331188	4	20565744	T	C	0.696584	Y	1.08844	0.0468563	0.0715048	4	20565744	T	C	0.698089	Y	1.04043	0.0365364	0.276788	4
rs506358	4	20565861	intronic	0.53	SLIT2	T	C	0.29101	Y	1.0015	0.0476688	0.974897	4	20565861	T	C	0.305907	Y	0.886831	0.0337976	0.000387232	4	20565861	T	C	0.304239	Y	0.907858	0.0455258	0.0338263	4	20565861	T	C	0.303099	Y	0.918571	0.0468293	0.0706996	4	20565861	T	C	0.301506	Y	0.961545	0.0365148	0.281611	4
rs1563657	4	20574226	intronic	0.52	SLIT2	T	A	0.710002	Y	1.00036	0.0478527	0.994032	4	20574226	T	A	0.6958	Y	1.12695	0.0339266	0.000435065	4	20574226	T	A	0.697848	Y	1.10134	0.0456936	0.0347476	4	20574226	T	A	0.698982	Y	1.08625	0.046968	0.0792094	4	20574226	T	A	0.699201	Y	1.04152	0.0366292	0.265386	4
rs6820674	4	20600314	intronic	0.48	SLIT2	G	A	0.307656	Y	0.979372	0.0480553	0.66453	4	20600314	G	A	0.317696	Y	0.89968	0.0340576	0.00193166	4	20600314	G	A	0.3154	Y	0.925325	0.0459362	0.0912697	4	20600314	G	A	0.316924	Y	0.914746	0.0469864	0.0587326	4	20600314	G	A	0.31781	Y	0.966995	0.0365955	0.358132	4
rs6826108	4	20600717	intronic	0.48	SLIT2	C	A	0.307696	Y	0.979395	0.0480774	0.665036	4	20600717	C	A	0.317664	Y	0.899784	0.0340763	0.00196488	4	20600717	C	A	0.31539	Y	0.925274	0.0459563	0.0911838	4	20600717	C	A	0.316889	Y	0.914876	0.0470137	0.0592814	4	20600717	C	A	0.317815	Y	0.967131	0.036615	0.360403	4
rs10010466	4	20601311	intronic	0.48	SLIT2	T	G	0.692297	Y	1.02103	0.0480895	0.665224	4	20601311	T	G	0.682334	Y	1.11144	0.0340848	0.0019588	4	20601311	T	G	0.684604	Y	1.0808	0.0459682	0.0911154	4	20601311	T	G	0.683114	Y	1.09308	0.0470257	0.059262	4	20601311	T	G	0.682183	Y	1.03398	0.0366238	0.36056	4
rs17624591	4	20787077	intronic	0.09	KCNIP4	T	C	0.10888	Y	1.22436	0.0677011	0.00260651	4	20787077	T	C	0.121656	Y	1.03738	0.0478253	0.44222	4	20787077	T	C	0.117925	Y	1.05703	0.0650818	0.393479	4	20787077	T	C	0.117791	Y	1.10039	0.0673123	0.151934	4	20787077	T	C	0.128739	Y	0.828066	0.0534116	0.000297594	4
rs55728547	4	20794369	intronic	0.09	KCNIP4	T	C	0.890898	Y	0.820545	0.0673713	0.00312049	4	20794369	T	C	0.877822	Y	0.967969	0.0475872	0.493381	4	20794369	T	C	0.88138	Y	0.955654	0.0647445	0.483079	4	20794369	T	C	0.881757	Y	0.913937	0.0669332	0.175477	4	20794369	T	C	0.870878	Y	1.20651	0.0531159	0.000295189	4
rs4697184	4	20801649	intronic	0.91	KCNIP4	T	C	0.890855	Y	0.821876	0.0672159	0.0033033	4	20801649	T	C	0.877707	Y	0.969224	0.0474971	0.509958	4	20801649	T	C	0.881121	Y	0.96009	0.0646083	0.528044	4	20801649	T	C	0.881715	Y	0.914587	0.0667998	0.178063	4	20801649	T	C	0.870812	Y	1.20597	0.0530052	0.000296485	4
rs1491365	4	20808018	intronic	0.09	KCNIP4	T	C	0.109611	Y	1.21657	0.0674088	0.00341695	4	20808018	T	C	0.122842	Y	1.03407	0.0476251	0.48128	4	20808018	T	C	0.119515	Y	1.04155	0.0648186	0.529528	4	20808018	T	C	0.11921	Y	1.09265	0.0669677	0.182504	4	20808018	T	C	0.129577	Y	0.827441	0.0531902	0.000264817	4
rs78744935	4	20931472	intronic	0.02	KCNIP4	T	C	0.0212324	Y	1.38524	0.163628	0.0437674	4	20931472	T	C	0.0186627	Y	1.40277	0.126602	0.00648814	4	20931472	T	C	0.0180294	Y	1.38269	0.172111	0.0565039	4	20931472	T	C	0.0201339	Y	1.27861	0.173568	0.146858	4	20931472	T	C	0.0255485	Y	0.799788	0.131008	0.0786155	4
rs16870878	4	21344139	intronic	0.12	KCNIP4	C	A	0.137564	Y	1.118	0.0619071	0.0707589	4	21344139	C	A	0.135331	Y	1.0334	0.0455089	0.469819	4	21344139	C	A	0.139403	Y	0.971935	0.0611274	0.641614	4	21344139	C	A	0.138064	Y	1.01023	0.0626048	0.870755	4	21344139	C	A	0.133921	Y	1.02851	0.0479338	0.558921	4
rs13126553	4	21532982	intronic	0.05	KCNIP4	T	C	0.0460911	Y	0.693242	0.114329	0.00138264	4	21532982	T	C	0.0451632	Y	0.917888	0.0790142	0.279706	4	21532982	T	C	0.0461509	Y	0.870317	0.107457	0.197333	4	21532982	T	C	0.0506323	Y	0.800933	0.104275	0.036741	4	21532982	T	C	0.042554	Y	1.10268	0.0817234	0.238135	4
rs12501557	4	21568142	intronic	0.12	KCNIP4	T	C	0.0156435	Y	0.880111	0.175872	0.469104	4	21568142	T	C	0.0174051	Y	0.763839	0.126497	0.0345187	4	21568142	T	C	0.0209621	Y	0.704345	0.159486	0.0284099	4	21568142	T	C	0.0168642	Y	0.777992	0.171845	0.153775	4	21568142	T	C	0.0127122	Y	1.2342	0.133685	0.127466	4
rs114697781	4	21676772	intronic	0.01	KCNIP4	G	A	0.0147974	Y	0.946439	0.198414	0.781723	4	21676772	G	A	0.0179793	Y	0.755885	0.133562	0.0374929	4	21676772	G	A	0.0200893	Y	0.712345	0.173328	0.0511463	4	21676772	G	A	0.0179096	Y	0.765948	0.182802	0.154166	4	21676772	G	A	0.0130283	Y	1.15824	0.152538	0.345512	4
rs7662004	4	22013387	intergenic	0.66	KCNIP4(dist=63013),LOC100505912(dist=315603)	T	C	0.226002	Y	0.951568	0.0518184	0.338361	4	22013387	T	C	0.229786	Y	0.935925	0.0374278	0.0772896	4	22013387	T	C	0.22962	Y	0.955731	0.0503219	0.368528	4	22013387	T	C	0.238486	Y	0.884083	0.0514636	0.0173902	4	22013387	T	C	0.212642	Y	1.08732	0.0397562	0.0366007	4
rs1513574	4	22016141	intergenic	0.66	KCNIP4(dist=65767),LOC100505912(dist=312849)	G	A	0.225961	Y	0.951757	0.051768	0.339821	4	22016141	G	A	0.229745	Y	0.936171	0.037406	0.0782928	4	22016141	G	A	0.229542	Y	0.956246	0.0502881	0.373938	4	22016141	G	A	0.238469	Y	0.884357	0.0514319	0.0176035	4	22016141	G	A	0.212655	Y	1.08692	0.0397279	0.0373023	4
rs35243231	4	22017057	intergenic	0.66	KCNIP4(dist=66683),LOC100505912(dist=311933)	T	C	0.774084	Y	1.05036	0.0517231	0.342509	4	22017057	T	C	0.770273	Y	1.06786	0.037383	0.079487	4	22017057	T	C	0.770496	Y	1.04518	0.0502497	0.379463	4	22017057	T	C	0.761538	Y	1.13039	0.0513957	0.0178295	4	22017057	T	C	0.787332	Y	0.920353	0.0397033	0.0379781	4
rs1828708	4	22019978	intergenic	0.66	KCNIP4(dist=69604),LOC100505912(dist=309012)	T	C	0.225801	Y	0.952395	0.0516591	0.345389	4	22019978	T	C	0.229688	Y	0.936429	0.0373522	0.0791158	4	22019978	T	C	0.229407	Y	0.956916	0.050205	0.380668	4	22019978	T	C	0.238453	Y	0.88474	0.0513431	0.017807	4	22019978	T	C	0.212663	Y	1.08577	0.0396677	0.0394636	4
rs13136070	4	22021698				T	C	0.226106	Y	0.953265	0.0516859	0.354736	4	22021698	T	C	0.230037	Y	0.937107	0.037376	0.082664	4	22021698	T	C	0.229746	Y	0.957745	0.0502309	0.390346	4	22021698	T	C	0.238785	Y	0.885492	0.0513873	0.0187096	4	22021698	T	C	0.213025	Y	1.08506	0.0396917	0.0411598	4
rs925571	4	22025848	intergenic	0.71	KCNIP4(dist=75474),LOC100505912(dist=303142)	T	C	0.221894	Y	0.947998	0.0520063	0.304827	4	22025848	T	C	0.226202	Y	0.937617	0.037616	0.087286	4	22025848	T	C	0.224794	Y	0.963318	0.0506311	0.460685	4	22025848	T	C	0.234148	Y	0.887212	0.0517667	0.0216245	4	22025848	T	C	0.209496	Y	1.08358	0.0400012	0.046347	4
rs2015779	4	22028672	intergenic	0.66	KCNIP4(dist=78298),LOC100505912(dist=300318)	T	C	0.774236	Y	1.04884	0.0515827	0.35561	4	22028672	T	C	0.77	Y	1.06663	0.0372845	0.0840603	4	22028672	T	C	0.77015	Y	1.04515	0.0501086	0.378428	4	22028672	T	C	0.761355	Y	1.12844	0.0512725	0.0192036	4	22028672	T	C	0.787076	Y	0.922513	0.0396344	0.0433434	4
rs2009899	4	22029524	intergenic	0.66	KCNIP4(dist=79150),LOC100505912(dist=299466)	G	A	0.225755	Y	0.9535	0.0515838	0.356273	4	22029524	G	A	0.229977	Y	0.937647	0.0372839	0.084655	4	22029524	G	A	0.229833	Y	0.956862	0.0501067	0.379126	4	22029524	G	A	0.238607	Y	0.886365	0.0512726	0.0194104	4	22029524	G	A	0.21292	Y	1.08398	0.0396352	0.0433949	4
rs2175778	4	22030668	intergenic	0.67	KCNIP4(dist=80294),LOC100505912(dist=298322)	G	A	0.774549	Y	1.04709	0.05159	0.372767	4	22030668	G	A	0.770105	Y	1.06691	0.037279	0.0827575	4	22030668	G	A	0.770237	Y	1.04563	0.0500975	0.37346	4	22030668	G	A	0.761524	Y	1.1281	0.0512662	0.0194912	4	22030668	G	A	0.787205	Y	0.923518	0.0396505	0.046318	4
rs76146712	4	22037374	intergenic	0.64	KCNIP4(dist=87000),LOC100505912(dist=291616)	T	C	0.771168	Y	1.05393	0.0515995	0.309034	4	22037374	T	C	0.767198	Y	1.06814	0.0373053	0.0776721	4	22037374	T	C	0.768052	Y	1.04246	0.0501544	0.40731	4	22037374	T	C	0.757385	Y	1.13753	0.0512216	0.0124616	4	22037374	T	C	0.784624	Y	0.919469	0.0396536	0.0355807	4
rs6448121	4	22095059	intergenic	0.18	KCNIP4(dist=144685),LOC100505912(dist=233931)	G	A	0.204771	Y	1.02205	0.0530654	0.680967	4	22095059	G	A	0.217671	Y	0.923072	0.0379332	0.0351844	4	22095059	G	A	0.213347	Y	0.960752	0.0515011	0.437194	4	22095059	G	A	0.221289	Y	0.896938	0.0524968	0.0395085	4	22095059	G	A	0.200537	Y	1.03545	0.0410378	0.397515	4
rs7669791	4	22098821	intergenic	0.22	KCNIP4(dist=148447),LOC100505912(dist=230169)	T	A	0.194792	Y	1.03269	0.0538708	0.550206	4	22098821	T	A	0.20935	Y	0.912945	0.0386101	0.0185772	4	22098821	T	A	0.204956	Y	0.951742	0.0523265	0.344924	4	22098821	T	A	0.210964	Y	0.899256	0.0534449	0.0483519	4	22098821	T	A	0.192665	Y	1.02307	0.0417958	0.586092	4
rs7669978	4	22098903	intergenic	0.22	KCNIP4(dist=148529),LOC100505912(dist=230087)	G	A	0.205923	Y	1.01896	0.0529703	0.72276	4	22098903	G	A	0.218376	Y	0.923669	0.0378942	0.0364917	4	22098903	G	A	0.214453	Y	0.9566	0.0514281	0.388606	4	22098903	G	A	0.222897	Y	0.892461	0.0523827	0.0309467	4	22098903	G	A	0.20128	Y	1.0382	0.040965	0.361811	4
rs2323313	4	22099671	intergenic	0.22	KCNIP4(dist=149297),LOC100505912(dist=229319)	T	A	0.805131	Y	0.968614	0.053859	0.553537	4	22099671	T	A	0.790618	Y	1.09529	0.038607	0.0186453	4	22099671	T	A	0.794976	Y	1.05093	0.0523187	0.342793	4	22099671	T	A	0.788987	Y	1.11196	0.053438	0.0484598	4	22099671	T	A	0.807274	Y	0.977341	0.041788	0.584218	4
rs7661293	4	22100883	intergenic	0.22	KCNIP4(dist=150509),LOC100505912(dist=228107)	T	C	0.805029	Y	0.968909	0.0538429	0.557218	4	22100883	T	C	0.790584	Y	1.09518	0.0386028	0.0187588	4	22100883	T	C	0.794885	Y	1.05118	0.0523078	0.340321	4	22100883	T	C	0.788911	Y	1.11204	0.0534285	0.0482593	4	22100883	T	C	0.807225	Y	0.977004	0.041778	0.578487	4
rs6832828	4	22105336	intergenic	0.18	KCNIP4(dist=154962),LOC100505912(dist=223654)	T	C	0.194845	Y	1.03288	0.0537849	0.547282	4	22105336	T	C	0.208946	Y	0.914353	0.0386146	0.0206738	4	22105336	T	C	0.204829	Y	0.953822	0.0522868	0.366256	4	22105336	T	C	0.210133	Y	0.904271	0.0534722	0.061418	4	22105336	T	C	0.192489	Y	1.02443	0.0417587	0.564271	4
rs10019171	4	22107318	intergenic	0.23	KCNIP4(dist=156944),LOC100505912(dist=221672)	T	G	0.80421	Y	0.972071	0.0537005	0.597652	4	22107318	T	G	0.790438	Y	1.09383	0.0385582	0.0202868	4	22107318	T	G	0.794398	Y	1.05234	0.0522149	0.32892	4	22107318	T	G	0.788201	Y	1.11439	0.0533189	0.0435712	4	22107318	T	G	0.806903	Y	0.973833	0.0416818	0.525762	4
rs4697266	4	22108015	intergenic	0.18	KCNIP4(dist=157641),LOC100505912(dist=220975)	T	A	0.793952	Y	0.980733	0.0528369	0.712622	4	22108015	T	A	0.781938	Y	1.0811	0.0378892	0.0399478	4	22108015	T	A	0.785518	Y	1.04367	0.0513675	0.405673	4	22108015	T	A	0.777847	Y	1.11461	0.0523832	0.039548	4	22108015	T	A	0.798788	Y	0.962143	0.0409245	0.347443	4
rs6837880	4	22109508	intergenic	0.23	KCNIP4(dist=159134),LOC100505912(dist=219482)	T	C	0.793113	Y	0.984804	0.0527957	0.771725	4	22109508	T	C	0.781408	Y	1.08128	0.037854	0.0393319	4	22109508	T	C	0.784925	Y	1.04676	0.0513281	0.373599	4	22109508	T	C	0.776258	Y	1.12311	0.0522749	0.0273617	4	22109508	T	C	0.798283	Y	0.959996	0.0408726	0.319726	4
rs6812873	4	22109633	intergenic	0.23	KCNIP4(dist=159259),LOC100505912(dist=219357)	T	G	0.20206	Y	1.01222	0.0536461	0.820783	4	22109633	T	G	0.21505	Y	0.921644	0.0382443	0.0332186	4	22109633	T	G	0.211628	Y	0.948544	0.0518579	0.308753	4	22109633	T	G	0.219961	Y	0.886972	0.0528912	0.0243124	4	22109633	T	G	0.197796	Y	1.03759	0.0414243	0.374728	4
rs6818210	4	22109914	intergenic	0.23	KCNIP4(dist=159540),LOC100505912(dist=219076)	G	C	0.793118	Y	0.984797	0.0527975	0.771639	4	22109914	G	C	0.781412	Y	1.08125	0.0378554	0.0394298	4	22109914	G	C	0.784925	Y	1.04674	0.05133	0.37384	4	22109914	G	C	0.776265	Y	1.1231	0.0522779	0.0273834	4	22109914	G	C	0.798282	Y	0.96003	0.0408748	0.32017	4
rs4469062	4	22110240	intergenic	0.23	KCNIP4(dist=159866),LOC100505912(dist=218750)	T	A	0.793122	Y	0.984801	0.0527992	0.771695	4	22110240	T	A	0.781415	Y	1.08121	0.0378568	0.0395163	4	22110240	T	A	0.784927	Y	1.04672	0.051332	0.374068	4	22110240	T	A	0.776273	Y	1.12309	0.0522808	0.0274063	4	22110240	T	A	0.79828	Y	0.960065	0.040877	0.320632	4
rs4697267	4	22111275	intergenic	0.23	KCNIP4(dist=160901),LOC100505912(dist=217715)	T	C	0.793137	Y	0.98478	0.0528055	0.771418	4	22111275	T	C	0.781427	Y	1.08099	0.0378607	0.0400481	4	22111275	T	C	0.784933	Y	1.04655	0.0513388	0.375845	4	22111275	T	C	0.776301	Y	1.123	0.0522911	0.0275446	4	22111275	T	C	0.798255	Y	0.960308	0.0408853	0.323731	4
rs111681469	4	22112314				I	D	0.792179	Y	0.987398	0.0526749	0.809694	4	22112314	I	D	0.780579	Y	1.08246	0.0378303	0.0365719	4	22112314	I	D	0.78363	Y	1.04938	0.0512936	0.347706	4	22112314	I	D	0.77504	Y	1.126	0.0521953	0.0239349	4	22112314	I	D	0.797365	Y	0.959841	0.0408362	0.317383	4
rs17528073	4	22112662	intergenic	0.23	KCNIP4(dist=162288),LOC100505912(dist=216328)	G	C	0.207263	Y	1.01453	0.0528398	0.784778	4	22112662	G	C	0.218875	Y	0.925458	0.0378852	0.0412478	4	22112662	G	C	0.215312	Y	0.956504	0.0513646	0.386952	4	22112662	G	C	0.223831	Y	0.891631	0.0523343	0.0294533	4	22112662	G	C	0.202012	Y	1.04166	0.0408957	0.320175	4
rs12510351	4	22113041	intergenic	0.25	KCNIP4(dist=162667),LOC100505912(dist=215949)	G	A	0.79274	Y	0.984433	0.0527994	0.766281	4	22113041	G	A	0.780971	Y	1.07994	0.0378788	0.0427141	4	22113041	G	A	0.784426	Y	1.04458	0.0513596	0.39608	4	22113041	G	A	0.775804	Y	1.12183	0.0522912	0.0289607	4	22113041	G	A	0.797629	Y	0.961836	0.0408918	0.343094	4
rs12502680	4	22113344	intergenic	0.23	KCNIP4(dist=162970),LOC100505912(dist=215646)	G	A	0.207249	Y	1.01418	0.0528469	0.789899	4	22113344	G	A	0.218809	Y	0.925758	0.0378938	0.0421501	4	22113344	G	A	0.215305	Y	0.956551	0.0513707	0.387535	4	22113344	G	A	0.223712	Y	0.892157	0.0523523	0.0303498	4	22113344	G	A	0.201979	Y	1.04172	0.0409027	0.319473	4
rs7687864	4	22114195	intergenic	0.23	KCNIP4(dist=163821),LOC100505912(dist=214795)	G	A	0.207235	Y	1.01388	0.05285	0.794207	4	22114195	G	A	0.21877	Y	0.925933	0.0378977	0.0426788	4	22114195	G	A	0.215303	Y	0.956602	0.0513766	0.388157	4	22114195	G	A	0.223616	Y	0.892621	0.0523641	0.0311472	4	22114195	G	A	0.201972	Y	1.04165	0.0409087	0.320399	4
rs16872408	4	22114968	intergenic	0.24	KCNIP4(dist=164594),LOC100505912(dist=214022)	T	C	0.196206	Y	1.02782	0.0537158	0.609274	4	22114968	T	C	0.209881	Y	0.916085	0.0385974	0.0234462	4	22114968	T	C	0.206072	Y	0.952968	0.0522598	0.357002	4	22114968	T	C	0.212029	Y	0.899275	0.0533749	0.0480993	4	22114968	T	C	0.193746	Y	1.02509	0.0417226	0.553564	4
rs17528192	4	22116039	intergenic	0.22	KCNIP4(dist=165665),LOC100505912(dist=212951)	T	C	0.803795	Y	0.974331	0.0537633	0.628435	4	22116039	T	C	0.790297	Y	1.09216	0.0386106	0.0226914	4	22116039	T	C	0.794203	Y	1.05015	0.0522719	0.349571	4	22116039	T	C	0.788388	Y	1.11152	0.0534341	0.0492751	4	22116039	T	C	0.80664	Y	0.97351	0.0417296	0.521088	4
rs6844537	4	22119550	intergenic	0.23	KCNIP4(dist=169176),LOC100505912(dist=209440)	G	A	0.207191	Y	1.01383	0.052866	0.79497	4	22119550	G	A	0.218729	Y	0.926501	0.0379122	0.044437	4	22119550	G	A	0.215292	Y	0.956998	0.0514013	0.392819	4	22119550	G	A	0.223485	Y	0.893203	0.0523935	0.0322185	4	22119550	G	A	0.202027	Y	1.04101	0.0409348	0.327977	4
rs10938875	4	22121781	intergenic	0.18	KCNIP4(dist=171407),LOC100505912(dist=207209)	T	A	0.794114	Y	0.982185	0.0528855	0.733848	4	22121781	T	A	0.782274	Y	1.07866	0.0379376	0.0463385	4	22121781	T	A	0.785692	Y	1.04218	0.051433	0.422141	4	22121781	T	A	0.778482	Y	1.1115	0.0524903	0.0453247	4	22121781	T	A	0.798803	Y	0.963129	0.0409966	0.361177	4
rs57815116	4	22127884	intergenic	0.14	KCNIP4(dist=177510),LOC100505912(dist=201106)	C	A	0.159963	Y	0.99687	0.0627557	0.960159	4	22127884	C	A	0.169734	Y	0.906736	0.045	0.0299739	4	22127884	C	A	0.165875	Y	0.934994	0.0612906	0.273307	4	22127884	C	A	0.170497	Y	0.885897	0.0624127	0.0540087	4	22127884	C	A	0.155302	Y	1.05317	0.0487945	0.290828	4
rs112637592	4	22129609	intergenic	0.15	KCNIP4(dist=179235),LOC100505912(dist=199381)	C	A	0.161559	Y	0.963791	0.0626715	0.556446	4	22129609	C	A	0.167544	Y	0.904529	0.0451969	0.0267864	4	22129609	C	A	0.165157	Y	0.931076	0.061499	0.246066	4	22129609	C	A	0.169928	Y	0.878167	0.0623441	0.0387295	4	22129609	C	A	0.152918	Y	1.08612	0.0486872	0.0922914	4
rs77491859	4	22129928	intergenic	0.22	KCNIP4(dist=179554),LOC100505912(dist=199062)	T	A	0.798512	Y	0.976267	0.0535063	0.653358	4	22129928	T	A	0.78522	Y	1.08496	0.038404	0.0340614	4	22129928	T	A	0.788902	Y	1.04909	0.0520689	0.357707	4	22129928	T	A	0.782351	Y	1.11313	0.0531162	0.0449342	4	22129928	T	A	0.801702	Y	0.971082	0.0415656	0.481425	4
rs10938876	4	22131609	intergenic	0.18	KCNIP4(dist=181235),LOC100505912(dist=197381)	T	C	0.200836	Y	1.02844	0.0534561	0.599718	4	22131609	T	C	0.214511	Y	0.921597	0.0383792	0.0337273	4	22131609	T	C	0.210669	Y	0.956544	0.0520191	0.393399	4	22131609	T	C	0.216309	Y	0.905182	0.0531383	0.0623617	4	22131609	T	C	0.198017	Y	1.02692	0.0415634	0.523777	4
rs10018035	4	22281284	intergenic	0.52	KCNIP4(dist=330910),LOC100505912(dist=47706)	T	C	0.387304	Y	0.979046	0.0449355	0.637495	4	22281284	T	C	0.391005	Y	0.940682	0.0325012	0.0600209	4	22281284	T	C	0.377493	Y	1.0172	0.0436176	0.695785	4	22281284	T	C	0.406528	Y	0.907059	0.044462	0.0285387	4	22281284	T	C	0.371612	Y	1.06713	0.0345546	0.0607135	4
rs56301923	4	22282277	intergenic	0.52	KCNIP4(dist=331903),LOC100505912(dist=46713)	T	C	0.613013	Y	1.02105	0.0448773	0.642486	4	22282277	T	C	0.609119	Y	1.06312	0.0324612	0.0594768	4	22282277	T	C	0.622801	Y	0.9827	0.0435482	0.688564	4	22282277	T	C	0.593603	Y	1.1023	0.0444041	0.0285723	4	22282277	T	C	0.62864	Y	0.937642	0.0345084	0.0626997	4
rs199563982	4	22287149				I	D	0.385542	Y	0.977864	0.0447274	0.616779	4	22287149	I	D	0.389447	Y	0.941677	0.0323426	0.0632825	4	22287149	I	D	0.375317	Y	1.02034	0.0433675	0.642444	4	22287149	I	D	0.404111	Y	0.911732	0.0442675	0.0371849	4	22287149	I	D	0.370043	Y	1.06544	0.0343719	0.0658121	4
rs56362004	4	22287171	intergenic	0.51	KCNIP4(dist=336797),LOC100505912(dist=41819)	T	A	0.385476	Y	0.978616	0.0446143	0.628073	4	22287171	T	A	0.389723	Y	0.940235	0.032268	0.0562714	4	22287171	T	A	0.3756	Y	1.01948	0.0432601	0.655643	4	22287171	T	A	0.404688	Y	0.909813	0.0441639	0.0326673	4	22287171	T	A	0.369857	Y	1.06543	0.0342987	0.0652864	4
rs6448141	4	22287440	intergenic	0.52	KCNIP4(dist=337066),LOC100505912(dist=41550)	G	A	0.385413	Y	0.978725	0.0445929	0.629679	4	22287440	G	A	0.389696	Y	0.940269	0.0322528	0.056298	4	22287440	G	A	0.375553	Y	1.01951	0.0432357	0.654841	4	22287440	G	A	0.404653	Y	0.909914	0.0441423	0.032786	4	22287440	G	A	0.369823	Y	1.06521	0.0342815	0.0660371	4
rs2047620	4	22287874	intergenic	0.52	KCNIP4(dist=337500),LOC100505912(dist=41116)	T	C	0.614667	Y	1.02175	0.0445691	0.629315	4	22287874	T	C	0.61034	Y	1.06357	0.0322353	0.056011	4	22287874	T	C	0.624512	Y	0.980885	0.0432082	0.655051	4	22287874	T	C	0.595384	Y	1.09896	0.0441185	0.0327667	4	22287874	T	C	0.630249	Y	0.938911	0.0342618	0.0664525	4
rs1818077	4	22295063	intergenic	0.52	KCNIP4(dist=344689),LOC100505912(dist=33927)	T	C	0.612808	Y	1.01103	0.0441051	0.803511	4	22295063	T	C	0.606284	Y	1.06106	0.0319454	0.0636465	4	22295063	T	C	0.619194	Y	0.985317	0.0427513	0.729306	4	22295063	T	C	0.592205	Y	1.09361	0.0437256	0.0410615	4	22295063	T	C	0.626693	Y	0.948112	0.0339644	0.117431	4
rs2221191	4	22298200	intergenic	0.52	KCNIP4(dist=347826),LOC100505912(dist=30790)	G	C	0.615286	Y	1.02156	0.0441793	0.62931	4	22298200	G	C	0.61095	Y	1.06179	0.031972	0.0608881	4	22298200	G	C	0.625401	Y	0.981712	0.0428348	0.666494	4	22298200	G	C	0.596113	Y	1.0951	0.0437405	0.0381524	4	22298200	G	C	0.631002	Y	0.939743	0.033954	0.0678472	4
rs35520805	4	22613370	intergenic	0.06	GPR125(dist=95693),GBA3(dist=81167)	T	C	0.860917	Y	1.11639	0.0687279	0.109677	4	22613370	T	C	0.866912	Y	1.10628	0.0503644	0.0455053	4	22613370	T	C	0.869613	Y	1.0295	0.0683994	0.670932	4	22613370	T	C	0.867845	Y	1.10173	0.069069	0.163701	4	22613370	T	C	0.867288	Y	0.943057	0.0517702	0.260455	4
rs2618931	4	22635338	intergenic	0.81	GPR125(dist=117661),GBA3(dist=59199)	T	A	0.20652	Y	0.891253	0.0598729	0.0547958	4	22635338	T	A	0.196437	Y	0.93456	0.0436592	0.121688	4	22635338	T	A	0.195089	Y	0.977708	0.0588906	0.701957	4	22635338	T	A	0.202685	Y	0.875641	0.0592567	0.0261698	4	22635338	T	A	0.199917	Y	1.06623	0.0452086	0.158372	4
rs149659939	4	22676076	intergenic	0.01	GPR125(dist=158399),GBA3(dist=18461)	T	C	0.974804	Y	1.02815	0.153987	0.85702	4	22676076	T	C	0.973024	Y	1.36334	0.112707	0.0064153	4	22676076	T	C	0.974717	Y	1.02861	0.151035	0.851961	4	22676076	T	C	0.973947	Y	1.27379	0.153734	0.123536	4	22676076	T	C	0.974452	Y	1.05149	0.118999	0.670912	4
rs79179426	4	22977289	intergenic	0.1	GBA3(dist=156094),MIR548AJ2(dist=222428)	T	C	0.875592	Y	0.799031	0.0676685	0.00083855	4	22977289	T	C	0.865043	Y	0.887437	0.0473597	0.011308	4	22977289	T	C	0.862105	Y	0.920296	0.0635093	0.189996	4	22977289	T	C	0.878072	Y	0.766058	0.0689417	7.6531e-05	4	22977289	T	C	0.86443	Y	1.11646	0.0528525	0.034728	4
rs77282396	4	23564514	intergenic	0.01	MIR548AJ2(dist=99788),PPARGC1A(dist=229130)	T	C	0.0109766	Y	1.10623	0.245734	0.680279	4	23564514	T	C	0.0105771	Y	1.47126	0.177719	0.026392										4	23564514	T	C	0.0106949	Y	1.49197	0.250532	0.0954925	4	23564514	T	C	0.0138707	Y	0.674173	0.195123	0.0325304	4
rs35837266	4	23876840	intronic	0.18	PPARGC1A	G	C	0.152246	Y	0.967004	0.0609255	0.582069	4	23876840	G	C	0.156184	Y	0.906008	0.0438389	0.0247475	4	23876840	G	C	0.146059	Y	1.03299	0.0598077	0.587039	4	23876840	G	C	0.161215	Y	0.886131	0.0597118	0.0447351	4	23876840	G	C	0.140931	Y	1.10567	0.0464624	0.0325195	4
rs112396442	4	23879130	intronic	0.05	PPARGC1A	C	A	0.919472	Y	1.02221	0.0793203	0.781903	4	23879130	C	A	0.911558	Y	1.1546	0.0560495	0.0106822	4	23879130	C	A	0.918553	Y	1.01523	0.0773361	0.845079	4	23879130	C	A	0.910224	Y	1.16915	0.0761408	0.0428838	4	23879130	C	A	0.923845	Y	0.944929	0.0607927	0.35517	4
rs16874268	4	23879615	intronic	0.05	PPARGC1A	T	C	0.919482	Y	1.02229	0.0793131	0.781173	4	23879615	T	C	0.911562	Y	1.15449	0.0560415	0.010725	4	23879615	T	C	0.918553	Y	1.01524	0.0773204	0.844932	4	23879615	T	C	0.910234	Y	1.16903	0.0761331	0.0430052	4	23879615	T	C	0.923851	Y	0.945003	0.0607838	0.355759	4
rs16874271	4	23879727	intronic	0.05	PPARGC1A	G	A	0.0805137	Y	0.978185	0.0793075	0.781034	4	23879727	G	A	0.0884385	Y	0.866312	0.0560339	0.0107949	4	23879727	G	A	0.0814529	Y	0.98492	0.077309	0.84424	4	23879727	G	A	0.0897689	Y	0.855388	0.076126	0.0429488	4	23879727	G	A	0.0761439	Y	1.0582	0.060777	0.3557	4
rs76107259	4	23879772	intronic	0.05	PPARGC1A	G	A	0.919492	Y	1.02231	0.079304	0.780913	4	23879772	G	A	0.911565	Y	1.15444	0.056034	0.010735	4	23879772	G	A	0.918573	Y	1.01517	0.0773178	0.845617	4	23879772	G	A	0.910238	Y	1.16926	0.0761295	0.0427344	4	23879772	G	A	0.923871	Y	0.944962	0.0607753	0.355334	4
rs61076774	4	23881054	intronic	0.13	PPARGC1A	G	A	0.91285	Y	1.04074	0.0773123	0.605791	4	23881054	G	A	0.906567	Y	1.12277	0.0547238	0.0350409	4	23881054	G	A	0.913031	Y	0.995738	0.0751447	0.954668	4	23881054	G	A	0.903259	Y	1.16838	0.0741604	0.0383575	4	23881054	G	A	0.918676	Y	0.925518	0.0588833	0.193289	4
rs57684373	4	23881122	intronic	0.09	PPARGC1A	T	C	0.918342	Y	1.01617	0.0790066	0.839151	4	23881122	T	C	0.910365	Y	1.1429	0.0557712	0.0171011	4	23881122	T	C	0.917457	Y	1.00463	0.076848	0.952092	4	23881122	T	C	0.909414	Y	1.15425	0.0759676	0.0621955	4	23881122	T	C	0.922928	Y	0.944012	0.0605008	0.344712	4
rs148862806	4	23881566				I	D	0.0873568	Y	0.960497	0.0771297	0.601619	4	23881566	I	D	0.0937513	Y	0.891728	0.0545627	0.0364173	4	23881566	I	D	0.0872519	Y	1.00275	0.0748521	0.970713	4	23881566	I	D	0.0967857	Y	0.859236	0.0740613	0.0431483	4	23881566	I	D	0.0815444	Y	1.08053	0.0588128	0.192495	4
rs59154497	4	23881689				I	D	0.0870038	Y	0.962549	0.0771622	0.621134	4	23881689	I	D	0.093551	Y	0.890327	0.0545825	0.0340005	4	23881689	I	D	0.0869334	Y	1.00039	0.0748873	0.995796	4	23881689	I	D	0.0966404	Y	0.856486	0.0740569	0.0389671	4	23881689	I	D	0.0811132	Y	1.08183	0.0588687	0.186155	4
rs61445102	4	23881904	intronic	0.05	PPARGC1A	C	A	0.919585	Y	1.0217	0.0792281	0.786524	4	23881904	C	A	0.911566	Y	1.15352	0.0559405	0.0110465	4	23881904	C	A	0.918555	Y	1.01729	0.0771754	0.824323	4	23881904	C	A	0.910279	Y	1.16817	0.0760233	0.0436824	4	23881904	C	A	0.923953	Y	0.945391	0.0606987	0.358572	4
rs16874276	4	23881977	intronic	0.05	PPARGC1A	G	A	0.919581	Y	1.02179	0.079216	0.785598	4	23881977	G	A	0.91157	Y	1.1534	0.0559317	0.011094	4	23881977	G	A	0.918562	Y	1.01747	0.0771585	0.822439	4	23881977	G	A	0.91029	Y	1.16798	0.0760152	0.0438738	4	23881977	G	A	0.923963	Y	0.945237	0.0606839	0.357076	4
rs4469064	4	23883796	intronic	0.12	PPARGC1A	G	A	0.0907491	Y	0.96019	0.076699	0.596678	4	23883796	G	A	0.09721	Y	0.88966	0.0542819	0.0318973	4	23883796	G	A	0.0905197	Y	0.987007	0.0744923	0.86068	4	23883796	G	A	0.0989195	Y	0.869103	0.0739728	0.0608815	4	23883796	G	A	0.0846847	Y	1.08179	0.0583286	0.18225	4
rs16874283	4	23884817	intronic	0.05	PPARGC1A	G	A	0.080565	Y	0.978003	0.0793237	0.779284	4	23884817	G	A	0.0885966	Y	0.863016	0.056013	0.00885257	4	23884817	G	A	0.0817354	Y	0.974293	0.0773082	0.736367	4	23884817	G	A	0.0898581	Y	0.854224	0.0761019	0.0411249	4	23884817	G	A	0.0762199	Y	1.05813	0.0607518	0.356014	4
rs141908885	4	24491170	intergenic	0.0032	PPARGC1A(dist=599470),MIR573(dist=30645)	G	A	0.010838	Y	1.87604	0.349019	0.0618864	4	24491170	G	A	0.0107221	Y	1.84827	0.248711	0.0100828	4	24491170	G	A	0.0104981	Y	2.07479	0.328439	0.0197914	4	24491170	G	A	0.0112197	Y	1.63574	0.348189	0.136983	4	24491170	G	A	0.0118686	Y	0.839298	0.291627	0.539308	4
rs77606332	4	24631760	intergenic	0.02	DHX15(dist=45576),SOD3(dist=165325)	T	C	0.017385	Y	1.18044	0.162678	0.304892	4	24631760	T	C	0.015581	Y	1.35431	0.121587	0.0110859	4	24631760	T	C	0.0129666	Y	1.67178	0.173668	0.0023594	4	24631760	T	C	0.0164977	Y	1.25347	0.168056	0.167598	4	24631760	T	C	0.0201886	Y	0.854894	0.12882	0.212249	4
rs115992412	4	24632244	intergenic	0.02	DHX15(dist=46060),SOD3(dist=164841)	G	A	0.0173874	Y	1.18037	0.1627	0.305144	4	24632244	G	A	0.0155831	Y	1.35432	0.121595	0.0110905	4	24632244	G	A	0.0129681	Y	1.67207	0.173679	0.00235266	4	24632244	G	A	0.0164992	Y	1.25364	0.168076	0.167377	4	24632244	G	A	0.0201884	Y	0.854986	0.128832	0.212616	4
rs115812788	4	24634959	intergenic	0.02	DHX15(dist=48775),SOD3(dist=162126)	T	A	0.0172547	Y	1.19336	0.163111	0.275297	4	24634959	T	A	0.0153621	Y	1.36875	0.122193	0.00884629	4	24634959	T	A	0.0129596	Y	1.67404	0.173794	0.00231331	4	24634959	T	A	0.0163139	Y	1.26955	0.168992	0.146494	4	24634959	T	A	0.020073	Y	0.853073	0.129344	0.20778	4
rs80234081	4	24640696	intergenic	0.04	DHX15(dist=54512),SOD3(dist=156389)	C	A	0.0173786	Y	1.20852	0.163678	0.243823	4	24640696	C	A	0.0156409	Y	1.36484	0.122305	0.00957004	4	24640696	C	A	0.0133384	Y	1.67338	0.17331	0.00226823	4	24640696	C	A	0.016532	Y	1.2665	0.169365	0.151651	4	24640696	C	A	0.020232	Y	0.84797	0.130082	0.193432	4
rs1089067	4	24787148	intergenic	0.97	DHX15(dist=200964),SOD3(dist=9937)	T	C	0.0169592	Y	2.01935	0.206236	0.000375275	4	24787148	T	C	0.0203674	Y	1.1452	0.138475	0.324503	4	24787148	T	C	0.0225763	Y	1.00809	0.175451	0.963347	4	24787148	T	C	0.0178928	Y	1.54993	0.211557	0.0296553	4	24787148	T	C	0.0229499	Y	0.604887	0.172664	0.00168857	4
rs7664681	4	25594556	intergenic	0.55	ANAPC4(dist=174436),SLC34A2(dist=62879)	T	C	0.470719	Y	1.00516	0.0437081	0.906338	4	25594556	T	C	0.467478	Y	1.05949	0.0312176	0.0640781	4	25594556	T	C	0.460073	Y	1.11081	0.0422682	0.0128415	4	25594556	T	C	0.460723	Y	1.07609	0.0435262	0.0917897	4	25594556	T	C	0.46624	Y	1.01865	0.0330462	0.576219	4
rs112157295	4	25600360	intergenic	0.13	ANAPC4(dist=180240),SLC34A2(dist=57075)	G	C	0.718503	Y	1.00222	0.0534814	0.966886	4	25600360	G	C	0.717055	Y	1.08455	0.0382025	0.0338235	4	25600360	G	C	0.705549	Y	1.15467	0.051303	0.00508388	4	25600360	G	C	0.712442	Y	1.09123	0.0525933	0.0980153	4	25600360	G	C	0.717323	Y	1.00878	0.0405041	0.82901	4
rs7695834	4	25972453	intergenic	0.35	SMIM20(dist=40952),RBPJ(dist=348879)	T	C	0.235546	Y	0.949858	0.0513581	0.316826	4	25972453	T	C	0.225171	Y	1.03292	0.0369161	0.379865	4	25972453	T	C	0.209217	Y	1.08573	0.0506399	0.103676	4	25972453	T	C	0.226598	Y	1.00881	0.0516127	0.865024	4	25972453	T	C	0.229446	Y	1.02251	0.0391328	0.57022	4
rs7695852	4	25972498	intergenic	0.35	SMIM20(dist=40997),RBPJ(dist=348834)	T	C	0.235475	Y	0.949918	0.0513587	0.317432	4	25972498	T	C	0.225112	Y	1.03296	0.0369171	0.379304	4	25972498	T	C	0.209169	Y	1.08564	0.0506407	0.104054	4	25972498	T	C	0.22655	Y	1.00879	0.0516134	0.865249	4	25972498	T	C	0.229398	Y	1.02238	0.0391338	0.57245	4
rs936241	4	25973178	intergenic	0.65	SMIM20(dist=41677),RBPJ(dist=348154)	T	C	0.764667	Y	1.05258	0.0513595	0.318709	4	25973178	T	C	0.775013	Y	0.967993	0.0369192	0.377825	4	25973178	T	C	0.790929	Y	0.921259	0.0506423	0.104708	4	25973178	T	C	0.773548	Y	0.991316	0.0516143	0.865744	4	25973178	T	C	0.770698	Y	0.978374	0.0391358	0.577119	4
rs7375310	4	25973357	intergenic	0.65	SMIM20(dist=41856),RBPJ(dist=347975)	T	C	0.764737	Y	1.05251	0.0513597	0.319371	4	25973357	T	C	0.775074	Y	0.96795	0.03692	0.377184	4	25973357	T	C	0.790978	Y	0.921325	0.0506428	0.105017	4	25973357	T	C	0.773596	Y	0.991329	0.0516147	0.865941	4	25973357	T	C	0.770746	Y	0.978499	0.0391366	0.579341	4
rs7375344	4	25973452	intergenic	0.65	SMIM20(dist=41951),RBPJ(dist=347880)	G	C	0.235008	Y	0.950438	0.0513611	0.32263	4	25973452	G	C	0.224664	Y	1.03334	0.0369258	0.374052	4	25973452	G	C	0.208839	Y	1.08488	0.0506448	0.107047	4	25973452	G	C	0.226222	Y	1.0085	0.0516173	0.869742	4	25973452	G	C	0.229054	Y	1.02161	0.0391412	0.585635	4
rs7375715	4	25973958	intergenic	0.65	SMIM20(dist=42457),RBPJ(dist=347374)	G	A	0.766498	Y	1.05108	0.0513447	0.332201	4	25973958	G	A	0.776948	Y	0.967295	0.0369161	0.367274	4	25973958	G	A	0.792449	Y	0.923629	0.0506118	0.115841	4	25973958	G	A	0.774853	Y	0.993433	0.0515842	0.89832	4	25973958	G	A	0.772279	Y	0.97967	0.0391261	0.600266	4
rs7377519	4	25974048	intergenic	0.65	SMIM20(dist=42547),RBPJ(dist=347284)	T	C	0.233146	Y	0.951085	0.0513199	0.328764	4	25974048	T	C	0.222729	Y	1.03434	0.0369128	0.359896	4	25974048	T	C	0.207235	Y	1.08307	0.0505985	0.114107	4	25974048	T	C	0.224913	Y	1.00672	0.0515714	0.89666	4	25974048	T	C	0.227512	Y	1.01997	0.0391245	0.613944	4
rs7377521	4	25974105	intergenic	0.65	SMIM20(dist=42604),RBPJ(dist=347227)	T	C	0.233135	Y	0.951061	0.0513256	0.328575	4	25974105	T	C	0.222712	Y	1.03443	0.0369179	0.358685	4	25974105	T	C	0.207226	Y	1.08312	0.050604	0.113948	4	25974105	T	C	0.224912	Y	1.0067	0.0515771	0.896894	4	25974105	T	C	0.227503	Y	1.01997	0.0391292	0.614015	4
rs7375766	4	25974270	intergenic	0.65	SMIM20(dist=42769),RBPJ(dist=347062)	G	A	0.767426	Y	1.05165	0.0514046	0.327596	4	25974270	G	A	0.777713	Y	0.966608	0.0369723	0.357858	4	25974270	G	A	0.793005	Y	0.923993	0.0506526	0.117961	4	25974270	G	A	0.775498	Y	0.993437	0.0516548	0.898526	4	25974270	G	A	0.7729	Y	0.981243	0.0391969	0.629596	4
rs7375804	4	25974293	intergenic	0.65	SMIM20(dist=42792),RBPJ(dist=347039)	G	A	0.232563	Y	0.950872	0.0514107	0.327465	4	25974293	G	A	0.222272	Y	1.03463	0.0369774	0.356775	4	25974293	G	A	0.206989	Y	1.08231	0.0506582	0.117788	4	25974293	G	A	0.224503	Y	1.00659	0.0516605	0.898843	4	25974293	G	A	0.227094	Y	1.0191	0.039202	0.629991	4
rs6448422	4	25974799	intergenic	0.76	SMIM20(dist=43298),RBPJ(dist=346533)	G	A	0.230933	Y	0.951402	0.051603	0.334649	4	25974799	G	A	0.220983	Y	1.03223	0.0371414	0.392621	4	25974799	G	A	0.205431	Y	1.08596	0.0508462	0.104173	4	25974799	G	A	0.223217	Y	1.00504	0.051875	0.922814	4	25974799	G	A	0.225444	Y	1.01901	0.0393614	0.632894	4
rs200029044	4	26971849				I	D	0.237829	Y	0.981621	0.0555026	0.738276	4	26971849	I	D	0.238196	Y	0.979541	0.0404586	0.609562	4	26971849	I	D	0.235546	Y	1.09613	0.054747	0.0930815	4	26971849	I	D	0.239935	Y	0.970013	0.0558978	0.586557	4	26971849	I	D	0.229382	Y	1.05382	0.0428368	0.222883	4
rs79390173	4	27201760	intergenic	0.01	STIM2(dist=174757),MIR4275(dist=1619444)	G	A	0.973711	Y	1.8411	0.168403	0.000272665	4	27201760	G	A	0.980295	Y	1.08351	0.122498	0.513817	4	27201760	G	A	0.979348	Y	1.19195	0.164695	0.287956	4	27201760	G	A	0.978887	Y	1.25798	0.165026	0.173004	4	27201760	G	A	0.982278	Y	0.652723	0.110035	0.000259844	4
rs116200662	4	27203437	intergenic	0.01	STIM2(dist=176434),MIR4275(dist=1617767)	T	C	0.973677	Y	1.84282	0.168312	0.000264669	4	27203437	T	C	0.980291	Y	1.08312	0.122466	0.51559	4	27203437	T	C	0.979345	Y	1.1902	0.164629	0.291815	4	27203437	T	C	0.978881	Y	1.25793	0.164985	0.172973	4	27203437	T	C	0.982273	Y	0.65195	0.109961	0.000247914	4
rs200766612	4	27274527				I	D	0.927416	Y	0.948563	0.103481	0.6094	4	27274527	I	D	0.921945	Y	1.1884	0.0736849	0.0197234	4	27274527	I	D	0.917251	Y	1.28178	0.0981335	0.0116059	4	27274527	I	D	0.923403	Y	1.11082	0.101547	0.304585	4	27274527	I	D	0.929908	Y	0.953569	0.0804745	0.556854	4
rs79740699	4	27297599	intergenic	0.03	STIM2(dist=270596),MIR4275(dist=1523605)	T	C	0.0110056	Y	1.52091	0.20772	0.0395536	4	27297599	T	C	0.0125075	Y	1.09336	0.148488	0.546071	4	27297599	T	C	0.013707	Y	1.04113	0.192811	0.834242										4	27297599	T	C	0.0131733	Y	0.813993	0.169535	0.209997	4
rs115370558	4	27396704	intergenic	0.02	STIM2(dist=369701),MIR4275(dist=1424500)	G	A	0.0214893	Y	1.01292	0.159201	0.935719	4	27396704	G	A	0.0182213	Y	1.56007	0.115104	6.87609e-05	4	27396704	G	A	0.0179656	Y	1.83203	0.151347	3.43865e-05	4	27396704	G	A	0.0173192	Y	1.4688	0.170558	0.0182769	4	27396704	G	A	0.0236663	Y	0.899854	0.121384	0.377032	4
rs73259747	4	27413250	intergenic	0.02	STIM2(dist=386247),MIR4275(dist=1407954)	G	A	0.969416	Y	1.24732	0.149517	0.140543	4	27413250	G	A	0.972498	Y	1.05653	0.110351	0.61899	4	27413250	G	A	0.970516	Y	1.07824	0.144217	0.602063	4	27413250	G	A	0.963933	Y	1.67134	0.137504	0.000323068	4	27413250	G	A	0.973931	Y	0.833256	0.110881	0.108012	4
rs146673405	4	27437404	intergenic	0.03	STIM2(dist=410401),MIR4275(dist=1383800)	G	A	0.0165989	Y	1.12172	0.194548	0.553647	4	27437404	G	A	0.0153677	Y	1.63418	0.136989	0.000223096	4	27437404	G	A	0.0145359	Y	2.08713	0.183288	3.00769e-05	4	27437404	G	A	0.0143902	Y	1.57572	0.203385	0.018942	4	27437404	G	A	0.0200313	Y	0.781469	0.149932	0.0889703	4
rs113077411	4	27487985	intergenic	0.06	STIM2(dist=460982),MIR4275(dist=1333219)	G	A	0.981369	Y	0.983268	0.183156	0.926567	4	27487985	G	A	0.984137	Y	0.618181	0.135445	0.000260704	4	27487985	G	A	0.984196	Y	0.519221	0.176991	0.000128379	4	27487985	G	A	0.985839	Y	0.592547	0.208099	0.00783239	4	27487985	G	A	0.980133	Y	1.11789	0.140761	0.421456	4
rs77855760	4	27533579	intergenic	0.01	STIM2(dist=506576),MIR4275(dist=1287625)	C	A	0.985091	Y	1.07381	0.212573	0.737961	4	27533579	C	A	0.987104	Y	0.62474	0.15415	0.00176231	4	27533579	C	A	0.987681	Y	0.480811	0.204271	0.000204155	4	27533579	C	A	0.987357	Y	0.684141	0.223705	0.0783808	4	27533579	C	A	0.984346	Y	1.12515	0.159164	0.451756	4
rs7670016	4	27579283	intergenic	0.69	STIM2(dist=552280),MIR4275(dist=1241921)	C	A	0.380566	Y	1.04302	0.0445605	0.344344	4	27579283	C	A	0.384144	Y	0.993688	0.0321391	0.843812	4	27579283	C	A	0.386463	Y	0.908823	0.0435418	0.0281548	4	27579283	C	A	0.382842	Y	0.99992	0.0447459	0.998577	4	27579283	C	A	0.386203	Y	0.973128	0.0343342	0.427087	4
rs17674090	4	27612294	intergenic	0.19	STIM2(dist=585291),MIR4275(dist=1208910)	G	A	0.73588	Y	0.984723	0.04906	0.753617	4	27612294	G	A	0.738606	Y	0.998748	0.0356675	0.97197	4	27612294	G	A	0.739658	Y	1.07361	0.0485166	0.143506	4	27612294	G	A	0.745018	Y	0.971693	0.0497478	0.563192	4	27612294	G	A	0.733388	Y	1.0149	0.0376043	0.69371	4
rs17605639	4	27613830	intergenic	0.19	STIM2(dist=586827),MIR4275(dist=1207374)	G	A	0.735807	Y	0.984171	0.0491145	0.745232	4	27613830	G	A	0.738792	Y	0.997334	0.0357247	0.940419	4	27613830	G	A	0.739563	Y	1.07244	0.0485703	0.150217	4	27613830	G	A	0.745427	Y	0.968889	0.0498427	0.525315	4	27613830	G	A	0.733325	Y	1.01507	0.0376477	0.690811	4
rs11734734	4	27629775	intergenic	0.25	STIM2(dist=602772),MIR4275(dist=1191429)	T	A	0.717001	Y	1.00404	0.0531238	0.939491	4	27629775	T	A	0.718798	Y	1.06719	0.0381491	0.0886144	4	27629775	T	A	0.718218	Y	1.11675	0.0520622	0.0340559	4	27629775	T	A	0.717055	Y	1.07885	0.0525557	0.15011	4	27629775	T	A	0.715988	Y	1.00441	0.0408211	0.914208	4
rs71645539	4	27630501				I	D	0.392278	Y	0.949722	0.0503225	0.305378	4	27630501	I	D	0.389713	Y	0.914553	0.0358342	0.0127212	4	27630501	I	D	0.390141	Y	0.87488	0.0486242	0.00596981	4	27630501	I	D	0.391548	Y	0.897832	0.049588	0.0300912	4	27630501	I	D	0.388268	Y	1.02973	0.0382907	0.444655	4
rs34469291	4	27630504				I	D	0.390233	Y	0.950765	0.0503913	0.316451	4	27630504	I	D	0.387756	Y	0.916479	0.035911	0.0151997	4	27630504	I	D	0.387643	Y	0.876486	0.0487367	0.00682333	4	27630504	I	D	0.388378	Y	0.905509	0.0496673	0.0460989	4	27630504	I	D	0.386888	Y	1.02589	0.0383694	0.50559	4
rs3071565	4	27630507				I	D	0.360685	Y	0.982204	0.0505808	0.722615	4	27630507	I	D	0.36182	Y	0.908402	0.0360147	0.00768384	4	27630507	I	D	0.363328	Y	0.864061	0.0487553	0.00272717	4	27630507	I	D	0.363855	Y	0.893607	0.0496496	0.023872	4	27630507	I	D	0.360221	Y	1.00903	0.0385843	0.815912	4
rs115760346	4	27635299	intergenic	0.02	STIM2(dist=608296),MIR4275(dist=1185905)	T	C	0.0249232	Y	0.886636	0.150664	0.425593	4	27635299	T	C	0.0205552	Y	1.39926	0.111897	0.00220289	4	27635299	T	C	0.0193638	Y	1.7775	0.149404	7.15425e-05	4	27635299	T	C	0.0212128	Y	1.25	0.157195	0.145896	4	27635299	T	C	0.0247232	Y	0.973544	0.112535	0.810947	4
rs6448548	4	27906514	intergenic	0.5	STIM2(dist=879511),MIR4275(dist=914690)	T	A	0.596431	Y	0.923387	0.0513892	0.120631	4	27906514	T	A	0.601954	Y	0.984129	0.0370165	0.665562	4	27906514	T	A	0.598118	Y	0.974092	0.0502	0.600982	4	27906514	T	A	0.609399	Y	0.960736	0.0514566	0.435893	4	27906514	T	A	0.60708	Y	0.947499	0.0395424	0.173276	4
rs1026947	4	27912160	intergenic	0.16	STIM2(dist=885157),MIR4275(dist=909044)	G	A	0.890423	Y	0.908091	0.0677241	0.153393	4	27912160	G	A	0.877944	Y	1.11541	0.0482535	0.0240652	4	27912160	G	A	0.878107	Y	1.25379	0.0664918	0.000689377	4	27912160	G	A	0.880654	Y	1.06292	0.0666672	0.362475	4	27912160	G	A	0.880824	Y	1.09757	0.0534487	0.078048	4
rs140428691	4	28003918	intergenic	0.03	STIM2(dist=976915),MIR4275(dist=817286)	T	G	0.0603619	Y	0.951789	0.101087	0.625339	4	28003918	T	G	0.0579904	Y	1.1573	0.0713812	0.0393578	4	28003918	T	G	0.0576446	Y	1.22075	0.0959041	0.0363178	4	28003918	T	G	0.0590202	Y	1.05729	0.0999676	0.575419	4	28003918	T	G	0.0575116	Y	1.05231	0.0762354	0.506434	4
rs111411204	4	28037238	intergenic	0.03	STIM2(dist=1010235),MIR4275(dist=783966)	G	A	0.981174	Y	0.770343	0.168762	0.11801	4	28037238	G	A	0.981245	Y	0.840945	0.12468	0.161039	4	28037238	G	A	0.985571	Y	0.534924	0.182457	0.000371969	4	28037238	G	A	0.984	Y	0.697503	0.18939	0.0477007	4	28037238	G	A	0.978043	Y	1.16621	0.136998	0.25096	4
rs73113838	4	28274279	intergenic	0.17	STIM2(dist=1247276),MIR4275(dist=546925)	T	A	0.917003	Y	0.895434	0.0766079	0.147951	4	28274279	T	A	0.910535	Y	1.08592	0.0554775	0.138406	4	28274279	T	A	0.908907	Y	1.08494	0.0743355	0.273541	4	28274279	T	A	0.914813	Y	0.973695	0.077569	0.730457	4	28274279	T	A	0.907937	Y	1.11513	0.06067	0.0683446	4
rs73806755	4	28280168	intergenic	0.16	STIM2(dist=1253165),MIR4275(dist=541036)	T	G	0.917844	Y	0.88733	0.0767858	0.1181	4	28280168	T	G	0.911182	Y	1.08191	0.055562	0.157585	4	28280168	T	G	0.909545	Y	1.08098	0.0744758	0.296484	4	28280168	T	G	0.915942	Y	0.966292	0.0778961	0.658761	4	28280168	T	G	0.90829	Y	1.12153	0.0608698	0.0556875	4
rs35619148	4	28282859				I	D	0.0957945	Y	1.13885	0.0720776	0.0700988	4	28282859	I	D	0.100415	Y	0.94569	0.0525169	0.288572	4	28282859	I	D	0.102096	Y	0.953963	0.0702626	0.50278	4	28282859	I	D	0.0958879	Y	1.04948	0.0736679	0.510187	4	28282859	I	D	0.105615	Y	0.904692	0.0569077	0.0745415	4
rs60985015	4	28288427	intergenic	0.21	STIM2(dist=1261424),MIR4275(dist=532777)	T	C	0.0913619	Y	1.13794	0.0725268	0.0735799	4	28288427	T	C	0.0965557	Y	0.93774	0.0529479	0.225739	4	28288427	T	C	0.0969815	Y	0.963625	0.071002	0.602054	4	28288427	T	C	0.09145	Y	1.04754	0.0743559	0.530474	4	28288427	T	C	0.100995	Y	0.905377	0.0575163	0.0799072	4
rs80028438	4	28289182	intergenic	0.17	STIM2(dist=1262179),MIR4275(dist=532022)	T	C	0.082515	Y	1.11459	0.0761931	0.153057	4	28289182	T	C	0.0889701	Y	0.920185	0.0552258	0.133104	4	28289182	T	C	0.090516	Y	0.920524	0.0740022	0.263881	4	28289182	T	C	0.0847197	Y	1.02592	0.0772037	0.73974	4	28289182	T	C	0.0916568	Y	0.897209	0.0603859	0.0683309	4
rs1497689	4	28291966	intergenic	0.23	STIM2(dist=1264963),MIR4275(dist=529238)	T	G	0.90775	Y	0.88313	0.0719613	0.0828937	4	28291966	T	G	0.902925	Y	1.06588	0.0526814	0.226877	4	28291966	T	G	0.902422	Y	1.04264	0.0706849	0.555067	4	28291966	T	G	0.908408	Y	0.95023	0.0741107	0.488841	4	28291966	T	G	0.898429	Y	1.09935	0.0571151	0.0930802	4
rs7435189	4	28292048	intergenic	0.23	STIM2(dist=1265045),MIR4275(dist=529156)	G	A	0.092252	Y	1.13237	0.0719635	0.0828237	4	28292048	G	A	0.0970774	Y	0.938194	0.0526822	0.226908	4	28292048	G	A	0.0975796	Y	0.959104	0.0706856	0.555051	4	28292048	G	A	0.0915923	Y	1.05241	0.0741129	0.488603	4	28292048	G	A	0.101572	Y	0.909642	0.0571164	0.0931415	4
rs73115441	4	28296244	intergenic	0.23	STIM2(dist=1269241),MIR4275(dist=524960)	T	C	0.907592	Y	0.883939	0.0719731	0.0852485	4	28296244	T	C	0.902843	Y	1.06665	0.0526969	0.221783	4	28296244	T	C	0.902388	Y	1.04245	0.0706983	0.556818	4	28296244	T	C	0.908336	Y	0.950874	0.0741084	0.494634	4	28296244	T	C	0.898379	Y	1.09792	0.0571066	0.0976645	4
rs147074718	4	28409106	intergenic	0.02	STIM2(dist=1382103),MIR4275(dist=412098)	T	C	0.0239248	Y	1.13186	0.15202	0.41327	4	28409106	T	C	0.027688	Y	1.06361	0.103214	0.549103	4	28409106	T	C	0.0278698	Y	0.998062	0.137974	0.988786	4	28409106	T	C	0.0229249	Y	1.27596	0.157409	0.112159	4	28409106	T	C	0.0245998	Y	0.958758	0.120791	0.72577	4
rs78314750	4	28893356	intergenic	0.03	MIR4275(dist=72066),PCDH7(dist=1828674)	C	A	0.041766	Y	1.6305	0.136444	0.000266941	4	28893356	C	A	0.0485301	Y	1.0758	0.0940929	0.436337	4	28893356	C	A	0.0489661	Y	0.988074	0.128047	0.925363	4	28893356	C	A	0.0451201	Y	1.32527	0.136063	0.0343035	4	28893356	C	A	0.0486614	Y	0.756634	0.109348	0.00851521	4
rs12646768	4	28927648	intergenic	0.33	MIR4275(dist=106358),PCDH7(dist=1794382)	T	C	0.240732	Y	1.22595	0.0583158	0.000450265	4	28927648	T	C	0.257006	Y	0.9909	0.0418508	0.827116	4	28927648	T	C	0.258041	Y	1.01499	0.056104	0.790825	4	28927648	T	C	0.248472	Y	1.0794	0.0585066	0.189863	4	28927648	T	C	0.255094	Y	0.914962	0.0456291	0.0499722	4
rs11726065	4	28935645	intergenic	0.2	MIR4275(dist=114355),PCDH7(dist=1786385)	G	A	0.27862	Y	0.817837	0.0656877	0.00221414	4	28935645	G	A	0.274115	Y	0.993509	0.0469941	0.889792	4	28935645	G	A	0.271843	Y	0.999856	0.0626613	0.998164	4	28935645	G	A	0.28224	Y	0.926987	0.0648979	0.24379	4	28935645	G	A	0.271353	Y	1.06616	0.0497813	0.199515	4
rs7664227	4	29785534	intergenic	0.06	MIR4275(dist=964244),PCDH7(dist=936496)	C	A	0.952181	Y	0.823473	0.098663	0.0474332	4	29785534	C	A	0.951968	Y	0.999164	0.0733033	0.990891	4	29785534	C	A	0.949872	Y	1.05964	0.0986805	0.557654	4	29785534	C	A	0.950561	Y	0.981221	0.0997589	0.848999	4	29785534	C	A	0.954403	Y	0.971395	0.0782949	0.712033	4
rs58693530	4	29787657	intergenic	0.06	MIR4275(dist=966367),PCDH7(dist=934373)	G	A	0.952183	Y	0.82409	0.0986699	0.048317	4	29787657	G	A	0.952047	Y	0.998908	0.0733124	0.988111	4	29787657	G	A	0.950015	Y	1.05907	0.0987269	0.561525	4	29787657	G	A	0.950707	Y	0.980978	0.0998571	0.8472	4	29787657	G	A	0.954482	Y	0.969798	0.0782583	0.696429	4
rs78170414	4	29790413	intergenic	0.04	MIR4275(dist=969123),PCDH7(dist=931617)	T	C	0.0464952	Y	1.23583	0.0996191	0.0321711	4	29790413	T	C	0.0471024	Y	1.00375	0.0739075	0.959623	4	29790413	T	C	0.0490304	Y	0.955407	0.099343	0.646426	4	29790413	T	C	0.04791	Y	1.03917	0.101034	0.702631	4	29790413	T	C	0.0447194	Y	1.0207	0.0791881	0.796423	4
rs58972196	4	29791699	intergenic	0.04	MIR4275(dist=970409),PCDH7(dist=930331)	C	A	0.953566	Y	0.808619	0.0997077	0.0317654	4	29791699	C	A	0.952943	Y	0.996946	0.0739668	0.967008	4	29791699	C	A	0.951027	Y	1.04646	0.0994166	0.648114	4	29791699	C	A	0.952158	Y	0.962346	0.101134	0.703226	4	29791699	C	A	0.955361	Y	0.979267	0.0792489	0.792111	4
rs77246988	4	29795462	intergenic	0.06	MIR4275(dist=974172),PCDH7(dist=926568)	C	A	0.952182	Y	0.825003	0.0987146	0.0497327	4	29795462	C	A	0.952056	Y	0.999852	0.0733299	0.998386	4	29795462	C	A	0.950056	Y	1.06015	0.0987384	0.554645	4	29795462	C	A	0.950619	Y	0.98499	0.0999009	0.879492	4	29795462	C	A	0.95452	Y	0.968952	0.0782424	0.688209	4
rs76921091	4	29838548	intergenic	0.06	MIR4275(dist=1017258),PCDH7(dist=883482)	G	A	0.953718	Y	0.814492	0.101475	0.0416014	4	29838548	G	A	0.953156	Y	0.979408	0.0745806	0.780057	4	29838548	G	A	0.949813	Y	1.05104	0.0986687	0.614311	4	29838548	G	A	0.951193	Y	0.971682	0.101522	0.77658	4	29838548	G	A	0.955267	Y	0.986287	0.0804382	0.863978	4
rs13131708	4	30091953	intergenic	0.74	MIR4275(dist=1270663),PCDH7(dist=630077)	T	C	0.123898	Y	0.830985	0.068277	0.0068067	4	30091953	T	C	0.119453	Y	0.996412	0.0483038	0.940684	4	30091953	T	C	0.120952	Y	0.943995	0.0651684	0.377007	4	30091953	T	C	0.114118	Y	1.01865	0.0681933	0.786083	4	30091953	T	C	0.122434	Y	1.02719	0.0512389	0.601723	4
rs13139387	4	30095144	intergenic	0.74	MIR4275(dist=1273854),PCDH7(dist=626886)	T	A	0.874587	Y	1.19423	0.0678235	0.00900713	4	30095144	T	A	0.878993	Y	0.99887	0.0480237	0.981218	4	30095144	T	A	0.877744	Y	1.0525	0.0648618	0.430641	4	30095144	T	A	0.884371	Y	0.977998	0.0678412	0.742475	4	30095144	T	A	0.875738	Y	0.977452	0.0510224	0.655769	4
rs2310129	4	30102488	intergenic	0.74	MIR4275(dist=1281198),PCDH7(dist=619542)	C	A	0.123322	Y	0.840968	0.0668038	0.00966908	4	30102488	C	A	0.118116	Y	1.00942	0.04738	0.843109	4	30102488	C	A	0.120452	Y	0.950704	0.0638065	0.428665	4	30102488	C	A	0.11175	Y	1.043	0.0671684	0.529193	4	30102488	C	A	0.122235	Y	1.02302	0.0502747	0.65162	4
rs4692440	4	30110120	intergenic	0.74	MIR4275(dist=1288830),PCDH7(dist=611910)	G	A	0.123624	Y	0.839586	0.0668642	0.00906342	4	30110120	G	A	0.118266	Y	1.00846	0.047437	0.859049	4	30110120	G	A	0.120617	Y	0.949828	0.0638922	0.420919	4	30110120	G	A	0.112207	Y	1.03967	0.0671938	0.561248	4	30110120	G	A	0.122442	Y	1.02392	0.0503114	0.639462	4
rs2613180	4	30132119	intergenic	0.26	MIR4275(dist=1310829),PCDH7(dist=589911)	T	C	0.12928	Y	0.826105	0.0658622	0.0037926	4	30132119	T	C	0.122115	Y	1.01324	0.0467334	0.778265	4	30132119	T	C	0.124388	Y	0.943986	0.0630459	0.361083	4	30132119	T	C	0.117553	Y	1.03267	0.0657932	0.624097	4	30132119	T	C	0.126508	Y	1.03698	0.0492957	0.463245	4
rs2571493	4	30135208	intergenic	0.26	MIR4275(dist=1313918),PCDH7(dist=586822)	T	A	0.870567	Y	1.21051	0.0657873	0.00375071	4	30135208	T	A	0.877693	Y	0.987602	0.0466629	0.789099	4	30135208	T	A	0.875518	Y	1.05942	0.0629862	0.359963	4	30135208	T	A	0.882125	Y	0.969904	0.0656403	0.640634	4	30135208	T	A	0.873361	Y	0.964159	0.0492349	0.460465	4
rs2571492	4	30136197	intergenic	0.26	MIR4275(dist=1314907),PCDH7(dist=585833)	C	A	0.129435	Y	0.825506	0.0657842	0.00362158	4	30136197	C	A	0.122301	Y	1.01254	0.0466584	0.789331	4	30136197	C	A	0.124472	Y	0.943944	0.0629809	0.36022	4	30136197	C	A	0.117874	Y	1.03068	0.0656297	0.644264	4	30136197	C	A	0.126631	Y	1.03725	0.0492299	0.459542	4
rs57630687	4	30141069	intergenic	0.26	MIR4275(dist=1319779),PCDH7(dist=580961)	T	C	0.870561	Y	1.21263	0.0657752	0.00343963	4	30141069	T	C	0.877702	Y	0.987607	0.0466548	0.789149	4	30141069	T	C	0.87554	Y	1.05931	0.0629765	0.360741	4	30141069	T	C	0.882115	Y	0.970835	0.0656113	0.651035	4	30141069	T	C	0.873364	Y	0.964093	0.049224	0.459516	4
rs3101281	4	30141380	intergenic	0.24	MIR4275(dist=1320090),PCDH7(dist=580650)	T	G	0.871573	Y	1.20999	0.0658954	0.00388949	4	30141380	T	G	0.878592	Y	0.984066	0.0467838	0.731187	4	30141380	T	G	0.876558	Y	1.05674	0.0631581	0.38274	4	30141380	T	G	0.882533	Y	0.972832	0.0656902	0.674235	4	30141380	T	G	0.874533	Y	0.963273	0.0493734	0.45057	4
rs2310137	4	30141470	intergenic	0.26	MIR4275(dist=1320180),PCDH7(dist=580560)	T	C	0.870948	Y	1.21218	0.0659333	0.00358166	4	30141470	T	C	0.877961	Y	0.987942	0.0467549	0.79518	4	30141470	T	C	0.875893	Y	1.0588	0.0631167	0.3659	4	30141470	T	C	0.882476	Y	0.969956	0.065771	0.641882	4	30141470	T	C	0.873736	Y	0.964126	0.049346	0.461051	4
rs2164177	4	30142011	intergenic	0.26	MIR4275(dist=1320721),PCDH7(dist=580019)	T	C	0.129423	Y	0.824463	0.0657739	0.00340047	4	30142011	T	C	0.122277	Y	1.01247	0.0466555	0.790468	4	30142011	T	C	0.124443	Y	0.943975	0.0629777	0.360465	4	30142011	T	C	0.117856	Y	1.03119	0.0656226	0.638857	4	30142011	T	C	0.126574	Y	1.03769	0.0492258	0.454258	4
rs143784603	4	31040377	intronic	0.0041	PCDH7	G	A	0.0131534	Y	1.22156	0.209631	0.336536	4	31040377	G	A	0.0131831	Y	1.24793	0.150088	0.135657										4	31040377	G	A	0.01232	Y	1.38645	0.219193	0.122688	4	31040377	G	A	0.0148529	Y	0.813801	0.16637	0.202035	4
rs10000235	4	31742287	intergenic	0.28	PCDH7(dist=593864),NONE(dist=NONE)	T	A	0.703166	Y	0.853953	0.0625104	0.0113419	4	31742287	T	A	0.689772	Y	0.961387	0.0449927	0.381151	4	31742287	T	A	0.685389	Y	0.975812	0.0607669	0.686924	4	31742287	T	A	0.694145	Y	0.897552	0.0625464	0.0826636	4	31742287	T	A	0.679891	Y	1.18963	0.0489614	0.000344233	4
rs7661647	4	31766707	intergenic	0.13	PCDH7(dist=618284),NONE(dist=NONE)	T	C	0.0610336	Y	0.721848	0.0958874	0.000697016	4	31766707	T	C	0.0512283	Y	0.87192	0.0722119	0.0589474	4	31766707	T	C	0.04632	Y	0.971004	0.100352	0.769543	4	31766707	T	C	0.0620458	Y	0.682765	0.0928535	6.82975e-05	4	31766707	T	C	0.0478251	Y	1.33139	0.069517	7.57503e-05	4
rs7662640	4	31767157	intergenic	0.01	PCDH7(dist=618734),NONE(dist=NONE)	T	C	0.0242128	Y	0.49741	0.172643	4.66113e-05	4	31767157	T	C	0.0202506	Y	0.699578	0.124394	0.00443364	4	31767157	T	C	0.0184192	Y	0.811898	0.171508	0.226057	4	31767157	T	C	0.0244146	Y	0.516149	0.156824	6.01681e-05	4	31767157	T	C	0.0170393	Y	1.56414	0.113493	0.000215117	4
rs190972309	4	31769173	intergenic	0.01	PCDH7(dist=620750),NONE(dist=NONE)	T	G	0.0194057	Y	0.495294	0.189931	0.000195198	4	31769173	T	G	0.0164993	Y	0.673902	0.136258	0.00410734	4	31769173	T	G	0.0150302	Y	0.785347	0.187287	0.198684	4	31769173	T	G	0.0216198	Y	0.467762	0.165867	1.45151e-05	4	31769173	T	G	0.0135414	Y	1.57136	0.12426	0.000654882	4
rs10001001	4	31769205	intergenic	0.09	PCDH7(dist=620782),NONE(dist=NONE)	T	A	0.0484363	Y	0.677997	0.109069	0.000377164	4	31769205	T	A	0.0414624	Y	0.838896	0.080521	0.0301175	4	31769205	T	A	0.0408995	Y	0.873108	0.108227	0.211342	4	31769205	T	A	0.0514477	Y	0.633293	0.101582	1.4906e-05	4	31769205	T	A	0.0387333	Y	1.33815	0.0777735	0.000323975	4
rs115748243	4	31769339	intergenic	0.01	PCDH7(dist=620916),NONE(dist=NONE)	G	A	0.980596	Y	2.01921	0.189933	0.000194784	4	31769339	G	A	0.983507	Y	1.48574	0.136291	0.00400056	4	31769339	G	A	0.984978	Y	1.27625	0.187379	0.19468	4	31769339	G	A	0.97839	Y	2.1395	0.165893	1.42839e-05	4	31769339	G	A	0.986461	Y	0.636318	0.124266	0.000653282	4
rs7682874	4	31770464	intergenic	0.09	PCDH7(dist=622041),NONE(dist=NONE)	G	A	0.0483893	Y	0.678263	0.109057	0.000381794	4	31770464	G	A	0.0414296	Y	0.838917	0.0804841	0.030066	4	31770464	G	A	0.0408519	Y	0.873196	0.108202	0.211574	4	31770464	G	A	0.051405	Y	0.633657	0.101546	1.51684e-05	4	31770464	G	A	0.0386847	Y	1.33798	0.0777503	0.000324538	4
rs7682914	4	31770525	intergenic	0.09	PCDH7(dist=622102),NONE(dist=NONE)	G	A	0.048378	Y	0.678355	0.109056	0.000383553	4	31770525	G	A	0.041425	Y	0.838843	0.0804778	0.0299696	4	31770525	G	A	0.0408436	Y	0.873256	0.1082	0.211794	4	31770525	G	A	0.0513944	Y	0.633733	0.101541	1.52317e-05	4	31770525	G	A	0.0386798	Y	1.33784	0.0777513	0.000326215	4
rs10030159	4	31771448	intergenic	0.09	PCDH7(dist=623025),NONE(dist=NONE)	G	A	0.951421	Y	1.47683	0.109	0.000357403	4	31771448	G	A	0.958501	Y	1.19019	0.0804573	0.0314623	4	31771448	G	A	0.959064	Y	1.14432	0.108188	0.214162	4	31771448	G	A	0.948535	Y	1.57669	0.101527	1.57062e-05	4	31771448	G	A	0.961173	Y	0.745948	0.0776758	0.000293063	4
rs728259	4	31772068	intergenic	0.09	PCDH7(dist=623645),NONE(dist=NONE)	C	A	0.951632	Y	1.47552	0.109035	0.000370427	4	31772068	C	A	0.958566	Y	1.19259	0.0804489	0.0295472	4	31772068	C	A	0.959183	Y	1.14468	0.10819	0.213119	4	31772068	C	A	0.948634	Y	1.57734	0.101516	1.54087e-05	4	31772068	C	A	0.961328	Y	0.747451	0.0777344	0.000324804	4
rs728258	4	31772289	intergenic	0.1	PCDH7(dist=623866),NONE(dist=NONE)	T	A	0.950877	Y	1.47371	0.108911	0.00038078	4	31772289	T	A	0.957971	Y	1.19382	0.0804344	0.0285778	4	31772289	T	A	0.95853	Y	1.14825	0.108201	0.202812	4	31772289	T	A	0.948043	Y	1.57849	0.101475	1.48132e-05	4	31772289	T	A	0.96075	Y	0.744992	0.0776318	0.000273934	4
rs728257	4	31772387	intergenic	0.09	PCDH7(dist=623964),NONE(dist=NONE)	T	C	0.0482934	Y	0.678694	0.109061	0.000390574	4	31772387	T	C	0.0413708	Y	0.838936	0.0804372	0.0299897	4	31772387	T	C	0.040801	Y	0.872608	0.108177	0.209214	4	31772387	T	C	0.0513402	Y	0.633679	0.101492	1.50396e-05	4	31772387	T	C	0.0386408	Y	1.33681	0.0777512	0.000337944	4
rs10016814	4	31774053	intergenic	0.09	PCDH7(dist=625630),NONE(dist=NONE)	G	A	0.0481077	Y	0.680819	0.108977	0.000431087	4	31774053	G	A	0.0413184	Y	0.838064	0.0802998	0.0287581	4	31774053	G	A	0.0406716	Y	0.87392	0.108066	0.213796	4	31774053	G	A	0.0511495	Y	0.635435	0.101422	1.66738e-05	4	31774053	G	A	0.0385748	Y	1.33368	0.0777309	0.00037478	4
rs139180285	4	31775493	intergenic	0.01	PCDH7(dist=627070),NONE(dist=NONE)	T	C	0.0193933	Y	0.493973	0.18999	0.000185021	4	31775493	T	C	0.0164528	Y	0.67158	0.136336	0.00381389	4	31775493	T	C	0.0149589	Y	0.780734	0.1875	0.188471	4	31775493	T	C	0.0215843	Y	0.467208	0.165764	1.39371e-05	4	31775493	T	C	0.0135091	Y	1.57456	0.124149	0.000614741	4
rs199761181	4	31775831				I	D	0.980605	Y	2.0243	0.189996	0.000185324	4	31775831	I	D	0.983546	Y	1.48889	0.136339	0.00382297	4	31775831	I	D	0.985041	Y	1.28066	0.187504	0.188746	4	31775831	I	D	0.978414	Y	2.1403	0.165765	1.39497e-05	4	31775831	I	D	0.986489	Y	0.635075	0.124152	0.000614332	4
rs73814199	4	31776626	intergenic	0.1	PCDH7(dist=628203),NONE(dist=NONE)	C	A	0.951431	Y	1.45904	0.109177	0.000555528	4	31776626	C	A	0.958187	Y	1.19971	0.080556	0.0246805	4	31776626	C	A	0.95886	Y	1.15462	0.10852	0.186678	4	31776626	C	A	0.9483	Y	1.58812	0.101625	1.18265e-05	4	31776626	C	A	0.960941	Y	0.748276	0.0780027	0.000357633	4
rs114021975	4	31778582	intergenic	0.01	PCDH7(dist=630159),NONE(dist=NONE)	G	A	0.980595	Y	2.02385	0.190038	0.000186851	4	31778582	G	A	0.98354	Y	1.48958	0.13638	0.0037927	4	31778582	G	A	0.985039	Y	1.2806	0.18756	0.188953	4	31778582	G	A	0.978414	Y	2.14065	0.165824	1.39889e-05	4	31778582	G	A	0.986483	Y	0.634883	0.124181	0.000611186	4
rs182673029	4	31780055	intergenic	0.01	PCDH7(dist=631632),NONE(dist=NONE)	G	A	0.980599	Y	2.0252	0.190128	0.000185517	4	31780055	G	A	0.98355	Y	1.48992	0.136458	0.00379238	4	31780055	G	A	0.985049	Y	1.28032	0.187658	0.189579	4	31780055	G	A	0.978428	Y	2.14123	0.165917	1.40457e-05	4	31780055	G	A	0.986488	Y	0.634624	0.124226	0.000607328	4
rs191234676	4	31780282	intergenic	0.01	PCDH7(dist=631859),NONE(dist=NONE)	G	A	0.0194011	Y	0.493657	0.190174	0.000185209	4	31780282	G	A	0.0164466	Y	0.671273	0.136491	0.00381352	4	31780282	G	A	0.0149469	Y	0.781212	0.187723	0.190093	4	31780282	G	A	0.0215679	Y	0.46704	0.165951	1.41165e-05	4	31780282	G	A	0.0135114	Y	1.57611	0.124254	0.00060515	4
rs7657343	4	31781775	intergenic	0.01	PCDH7(dist=633352),NONE(dist=NONE)	T	C	0.981154	Y	2.13191	0.20959	0.000271854	4	31781775	T	C	0.984033	Y	1.53522	0.152338	0.00530759	4	31781775	T	C	0.985284	Y	1.29174	0.208673	0.221657	4	31781775	T	C	0.979543	Y	2.26328	0.184914	2.89261e-05	4	31781775	T	C	0.986398	Y	0.614029	0.136926	0.000857945	4
rs148784590	4	31782422				I	D	0.981122	Y	2.13088	0.210004	0.000282248	4	31782422	I	D	0.983998	Y	1.53509	0.152691	0.00542344	4	31782422	I	D	0.985243	Y	1.29053	0.209059	0.2242	4	31782422	I	D	0.979537	Y	2.26256	0.185407	3.05698e-05	4	31782422	I	D	0.986356	Y	0.613307	0.137265	0.00085929	4
rs114387220	4	31875925	intergenic	0.01	PCDH7(dist=727502),NONE(dist=NONE)	T	A	0.978585	Y	1.79579	0.191759	0.00224128	4	31875925	T	A	0.980355	Y	1.58577	0.138739	0.000994987	4	31875925	T	A	0.983415	Y	1.09584	0.194443	0.63855	4	31875925	T	A	0.975242	Y	2.12432	0.167934	2.04071e-05	4	31875925	T	A	0.983798	Y	0.677963	0.132028	0.00513091	4
rs141596553	4	31961866				I	D	0.94351	Y	0.901655	0.0910841	0.254141	4	31961866	I	D	0.946219	Y	0.983278	0.0678331	0.803513	4	31961866	I	D	0.954792	Y	0.845752	0.0967101	0.0812166	4	31961866	I	D	0.94595	Y	0.958928	0.0943511	0.655279	4	31961866	I	D	0.941482	Y	1.03003	0.0715408	0.677916	4
rs200048382	4	31987497				I	D	0.983853	Y	0.792796	0.177368	0.186238	4	31987497	I	D	0.984725	Y	0.876111	0.136245	0.328632	4	31987497	I	D	0.989237	Y	0.679768	0.21014	0.0614612	4	31987497	I	D	0.984867	Y	0.826747	0.192987	0.314899	4	31987497	I	D	0.983272	Y	1.0605	0.144043	0.680951	4
rs148428872	4	32006650	intergenic	0.01	PCDH7(dist=858227),NONE(dist=NONE)	C	A	0.983476	Y	0.80252	0.176548	0.208622	4	32006650	C	A	0.984492	Y	0.882251	0.135794	0.353389	4	32006650	C	A	0.989106	Y	0.675296	0.210429	0.0574131	4	32006650	C	A	0.984703	Y	0.826531	0.192204	0.312239	4	32006650	C	A	0.983017	Y	1.05372	0.142844	0.712103	4
rs200172515	4	32222513				I	D	0.210308	Y	0.893127	0.0624018	0.070409	4	32222513	I	D	0.211229	Y	0.928684	0.045024	0.100835	4	32222513	I	D	0.211427	Y	0.92449	0.0600684	0.191642	4	32222513	I	D	0.229188	Y	0.790901	0.0599993	0.000110219	4	32222513	I	D	0.203808	Y	1.05101	0.0473047	0.294915	4
rs139961336	4	32222514				I	D	0.210306	Y	0.893075	0.0624074	0.0702911	4	32222514	I	D	0.21122	Y	0.928686	0.0450274	0.100872	4	32222514	I	D	0.211419	Y	0.92449	0.0600722	0.191668	4	32222514	I	D	0.22918	Y	0.79089	0.0600039	0.000110251	4	32222514	I	D	0.203804	Y	1.05103	0.0473077	0.294765	4
rs72218649	4	32222515				I	D	0.219309	Y	0.900202	0.061445	0.0873835	4	32222515	I	D	0.220125	Y	0.938854	0.0443432	0.155272	4	32222515	I	D	0.219633	Y	0.941312	0.0593112	0.308237	4	32222515	I	D	0.239991	Y	0.78995	0.0591153	7.90047e-05	4	32222515	I	D	0.214255	Y	1.03922	0.0467304	0.411838	4
rs11932705	4	32273069	intergenic	0.33	PCDH7(dist=1124646),NONE(dist=NONE)	T	G	0.702522	Y	0.863653	0.0473867	0.00192202	4	32273069	T	G	0.692983	Y	0.986488	0.0339262	0.688362	4	32273069	T	G	0.69561	Y	0.954061	0.0454412	0.300399	4	32273069	T	G	0.692026	Y	0.969156	0.0473995	0.508071	4	32273069	T	G	0.692037	Y	1.04184	0.0363795	0.258586	4
rs200190202	4	33148438				I	D	0.988033	Y	1.20078	0.286991	0.524936	4	33148438	I	D	0.986577	Y	1.74579	0.201212	0.00613227	4	33148438	I	D	0.985194	Y	1.94859	0.264461	0.011778	4	33148438	I	D	0.986199	Y	1.55058	0.262311	0.105252	4	33148438	I	D	0.989205	Y	0.731893	0.216036	0.164335	4
rs1454604	4	33694256	intergenic	0.97	NONE(dist=NONE),NONE(dist=NONE)	G	A	0.983119	Y	2.63784	0.267379	0.00021579	4	33694256	G	A	0.989616	Y	0.926574	0.189982	0.686974	4	33694256	G	A	0.988022	Y	0.954498	0.240381	0.846197										4	33694256	G	A	0.989282	Y	0.630791	0.164395	0.00880522	4
rs140920655	4	33762016	intergenic	0.01	NONE(dist=NONE),NONE(dist=NONE)	G	A	0.983397	Y	2.73573	0.277765	0.000216305	4	33762016	G	A	0.989621	Y	0.915758	0.195891	0.651851	4	33762016	G	A	0.988356	Y	0.925055	0.249747	0.754609										4	33762016	G	A	0.989355	Y	0.623841	0.169606	0.00933836	4
rs77090703	4	34020552	intergenic	0.01	NONE(dist=NONE),ARAP2(dist=2047068)	T	A	0.973332	Y	1.34096	0.314523	0.351336	4	34020552	T	A	0.971491	Y	1.53968	0.230682	0.062778	4	34020552	T	A	0.970999	Y	2.65044	0.342232	0.00389589	4	34020552	T	A	0.97108	Y	1.59084	0.302553	0.135952	4	34020552	T	A	0.973888	Y	0.99628	0.226328	0.986887	4
rs151195520	4	34783508	intergenic	0.01	NONE(dist=NONE),ARAP2(dist=1284112)	T	C	0.987921	Y	0.553334	0.252044	0.0160523	4	34783508	T	C	0.983424	Y	1.00719	0.15678	0.963566	4	34783508	T	C	0.98189	Y	1.00359	0.200571	0.985734	4	34783508	T	C	0.984349	Y	0.814011	0.225382	0.35235	4	34783508	T	C	0.981794	Y	2.03913	0.212735	0.000256402	4
rs1378707	4	35032893	intergenic	0.15	NONE(dist=NONE),ARAP2(dist=1034727)	T	G	0.98355	Y	1.1902	0.313415	0.578918	4	35032893	T	G	0.974049	Y	1.66242	0.189468	0.0078055	4	35032893	T	G	0.983423	Y	1.11115	0.296409	0.722924	4	35032893	T	G	0.983467	Y	1.12625	0.29834	0.693869	4	35032893	T	G	0.983941	Y	0.944561	0.221668	0.798711	4
rs139768830	4	35532420	intergenic	0.02	NONE(dist=NONE),ARAP2(dist=535200)	G	A	0.0498716	Y	0.89187	0.115497	0.322746	4	35532420	G	A	0.0517451	Y	0.804445	0.081354	0.00784845	4	35532420	G	A	0.0480165	Y	0.8187	0.113903	0.0799275	4	35532420	G	A	0.0552368	Y	0.752549	0.108429	0.0103511	4	35532420	G	A	0.0433241	Y	1.20991	0.0867484	0.0319566	4
rs115612184	4	35599454	intergenic	0.05	NONE(dist=NONE),ARAP2(dist=468166)	T	C	0.0837117	Y	1.35817	0.0884333	0.000473388	4	35599454	T	C	0.0922229	Y	0.994086	0.0617795	0.923528	4	35599454	T	C	0.0921718	Y	0.953018	0.0839302	0.566766	4	35599454	T	C	0.0930351	Y	1.01549	0.0856009	0.8573	4	35599454	T	C	0.0953005	Y	0.831334	0.069438	0.00655885	4
rs34062612	4	35621761				I	D	0.0649761	Y	1.01042	0.101055	0.918303	4	35621761	I	D	0.0608238	Y	1.16643	0.0730222	0.0338297	4	35621761	I	D	0.061519	Y	1.12059	0.0996886	0.252031	4	35621761	I	D	0.0540328	Y	1.39398	0.108275	0.00153121	4	35621761	I	D	0.0669685	Y	0.933345	0.0772202	0.367577	4
rs73223324	4	35654175	intergenic	0.1	NONE(dist=NONE),ARAP2(dist=413445)	G	A	0.901384	Y	0.724521	0.0842163	0.000110216	4	35654175	G	A	0.891265	Y	0.966395	0.0579853	0.555057	4	35654175	G	A	0.890496	Y	1.01573	0.0783554	0.842148	4	35654175	G	A	0.888931	Y	0.978881	0.0803354	0.790129	4	35654175	G	A	0.887344	Y	1.22671	0.066013	0.00152323	4
rs10034590	4	35697190	intergenic	0.98	NONE(dist=NONE),ARAP2(dist=370430)	G	A	0.95699	Y	0.845228	0.118308	0.153088	4	35697190	G	A	0.958561	Y	0.839113	0.0865848	0.0411244	4	35697190	G	A	0.953502	Y	0.990161	0.114085	0.930917	4	35697190	G	A	0.964775	Y	0.670321	0.132575	0.00168328	4	35697190	G	A	0.952817	Y	1.13419	0.092762	0.167329	4
rs75421328	4	35744812	intergenic	0.02	NONE(dist=NONE),ARAP2(dist=322808)	G	A	0.0382026	Y	1.1747	0.123954	0.191746	4	35744812	G	A	0.0367659	Y	1.15912	0.0910213	0.102432	4	35744812	G	A	0.0401042	Y	1.02127	0.120577	0.861364	4	35744812	G	A	0.0296037	Y	1.5365	0.142887	0.0016694	4	35744812	G	A	0.0415307	Y	0.886251	0.0972411	0.206741	4
rs78194262	4	35766061	intergenic	0.02	NONE(dist=NONE),ARAP2(dist=301559)	G	A	0.0381878	Y	1.17855	0.12369	0.181882	4	35766061	G	A	0.0369284	Y	1.15469	0.0907112	0.110484	4	35766061	G	A	0.0403506	Y	1.01434	0.120043	0.905546	4	35766061	G	A	0.0295915	Y	1.54017	0.142652	0.00153749	4	35766061	G	A	0.0416307	Y	0.884445	0.0970694	0.198229	4
rs61798396	4	35884726	intergenic	0.25	NONE(dist=NONE),ARAP2(dist=182894)	T	C	0.665605	Y	1.02617	0.0462954	0.576967	4	35884726	T	C	0.673517	Y	0.920411	0.0328739	0.0114998	4	35884726	T	C	0.690403	Y	0.850062	0.0450945	0.000301512	4	35884726	T	C	0.676323	Y	0.941102	0.0459384	0.185277	4	35884726	T	C	0.665541	Y	0.990349	0.0353429	0.783895	4
rs5857451	4	35885383				I	D	0.340852	Y	0.980693	0.0459747	0.671572	4	35885383	I	D	0.333519	Y	1.09252	0.0327054	0.00671881	4	35885383	I	D	0.31755	Y	1.17392	0.044793	0.000329493	4	35885383	I	D	0.330141	Y	1.07212	0.0457528	0.126943	4	35885383	I	D	0.343494	Y	1.0013	0.0351339	0.970549	4
rs12499854	4	35890831	intergenic	0.4	NONE(dist=NONE),ARAP2(dist=176789)	T	C	0.431932	Y	0.986274	0.0438012	0.75237	4	35890831	T	C	0.434944	Y	0.929059	0.0313435	0.0189171	4	35890831	T	C	0.444256	Y	0.896676	0.0421946	0.00972694	4	35890831	T	C	0.435271	Y	0.959544	0.0434451	0.342097	4	35890831	T	C	0.431291	Y	1.00124	0.0334862	0.970376	4
rs13108695	4	35892143	intergenic	0.4	NONE(dist=NONE),ARAP2(dist=175477)	G	A	0.432684	Y	0.986785	0.0437892	0.761286	4	35892143	G	A	0.435645	Y	0.928716	0.0313479	0.0183421	4	35892143	G	A	0.445035	Y	0.896829	0.0422118	0.00987208	4	35892143	G	A	0.43618	Y	0.958168	0.0434512	0.325666	4	35892143	G	A	0.432072	Y	1.00133	0.0334923	0.968355	4
rs7655815	4	35892188	intergenic	0.5	NONE(dist=NONE),ARAP2(dist=175432)	G	A	0.518001	Y	0.977168	0.0434318	0.594847	4	35892188	G	A	0.513774	Y	1.06556	0.0311636	0.0415558	4	35892188	G	A	0.506984	Y	1.09207	0.042075	0.0362621	4	35892188	G	A	0.515257	Y	1.02544	0.0431229	0.560273	4	35892188	G	A	0.5158	Y	1.01052	0.0330654	0.751511	4
rs10470868	4	35892598	intergenic	0.5	NONE(dist=NONE),ARAP2(dist=175022)	T	C	0.517999	Y	0.977137	0.0434338	0.594365	4	35892598	T	C	0.513781	Y	1.06573	0.0311615	0.041046	4	35892598	T	C	0.506987	Y	1.09262	0.0420693	0.0351804	4	35892598	T	C	0.515276	Y	1.02549	0.0431202	0.559447	4	35892598	T	C	0.515807	Y	1.01049	0.0330655	0.752302	4
rs9999540	4	35893632	intergenic	0.5	NONE(dist=NONE),ARAP2(dist=173988)	C	A	0.482052	Y	1.02309	0.0434416	0.5992	4	35893632	C	A	0.486201	Y	0.938277	0.0311644	0.0409024	4	35893632	C	A	0.49299	Y	0.915342	0.0420713	0.0354352	4	35893632	C	A	0.484712	Y	0.975011	0.0431243	0.557349	4	35893632	C	A	0.484168	Y	0.989916	0.0330688	0.759213	4
rs1655038	4	35894076	intergenic	0.25	NONE(dist=NONE),ARAP2(dist=173544)	G	A	0.29764	Y	0.945199	0.0474244	0.234877	4	35894076	G	A	0.288567	Y	1.09523	0.0338909	0.00714375	4	35894076	G	A	0.275213	Y	1.17516	0.0463579	0.000475257	4	35894076	G	A	0.287119	Y	1.06233	0.0473795	0.200541	4	35894076	G	A	0.298566	Y	1.0104	0.0361812	0.775158	4
rs7668855	4	35894120	intergenic	0.5	NONE(dist=NONE),ARAP2(dist=173500)	G	A	0.517906	Y	0.977641	0.0434475	0.602717	4	35894120	G	A	0.513811	Y	1.06581	0.031167	0.0408488	4	35894120	G	A	0.507026	Y	1.09239	0.0420729	0.0356194	4	35894120	G	A	0.515299	Y	1.0257	0.0431281	0.55633	4	35894120	G	A	0.515849	Y	1.00995	0.0330713	0.764549	4
rs2196057	4	35897505	intergenic	0.5	NONE(dist=NONE),ARAP2(dist=170115)	G	A	0.517726	Y	0.978567	0.0434655	0.618138	4	35897505	G	A	0.51389	Y	1.06591	0.0311757	0.0405981	4	35897505	G	A	0.507119	Y	1.09193	0.0420782	0.03655	4	35897505	G	A	0.515423	Y	1.02582	0.0431428	0.554568	4	35897505	G	A	0.515937	Y	1.00889	0.0330793	0.78906	4
rs2117071	4	35898655	intergenic	0.5	NONE(dist=NONE),ARAP2(dist=168965)	T	C	0.482302	Y	1.02178	0.0434665	0.620091	4	35898655	T	C	0.486105	Y	0.938151	0.0311763	0.0405559	4	35898655	T	C	0.492873	Y	0.915874	0.042078	0.0366911	4	35898655	T	C	0.484571	Y	0.974803	0.0431435	0.554213	4	35898655	T	C	0.484056	Y	0.991326	0.0330797	0.792254	4
rs2117072	4	35898680	intergenic	0.5	NONE(dist=NONE),ARAP2(dist=168940)	G	A	0.517694	Y	0.978703	0.0434667	0.6204	4	35898680	G	A	0.513896	Y	1.06593	0.0311764	0.0405523	4	35898680	G	A	0.507129	Y	1.09184	0.0420779	0.036721	4	35898680	G	A	0.515431	Y	1.02585	0.0431436	0.55414	4	35898680	G	A	0.515946	Y	1.00873	0.0330798	0.792824	4
rs9996602	4	35901672	intergenic	0.4	NONE(dist=NONE),ARAP2(dist=165948)	T	C	0.432103	Y	0.98539	0.0437735	0.73671	4	35901672	T	C	0.434603	Y	0.928452	0.0313145	0.0177778	4	35901672	T	C	0.443803	Y	0.89724	0.0421387	0.0100569	4	35901672	T	C	0.435194	Y	0.957464	0.0433948	0.316798	4	35901672	T	C	0.430874	Y	1.0037	0.0334612	0.912176	4
rs1991858	4	35904591	intergenic	0.4	NONE(dist=NONE),ARAP2(dist=163029)	G	A	0.432778	Y	0.985041	0.0436965	0.730158	4	35904591	G	A	0.435118	Y	0.928462	0.0312705	0.0176344	4	35904591	G	A	0.444201	Y	0.897748	0.0420814	0.0103499	4	35904591	G	A	0.435525	Y	0.95835	0.043336	0.326546	4	35904591	G	A	0.4315	Y	1.00402	0.0334139	0.904414	4
rs1616309	4	35908059	intergenic	0.25	NONE(dist=NONE),ARAP2(dist=159561)	T	C	0.702855	Y	1.05511	0.047497	0.258915	4	35908059	T	C	0.710991	Y	0.91417	0.0339293	0.00803165	4	35908059	T	C	0.724923	Y	0.847122	0.0464261	0.00033442	4	35908059	T	C	0.712554	Y	0.942979	0.0474423	0.214596	4	35908059	T	C	0.700885	Y	0.994777	0.0362158	0.885071	4
rs12511647	4	35908080	intergenic	0.4	NONE(dist=NONE),ARAP2(dist=159540)	T	C	0.56722	Y	1.01699	0.0436919	0.699808	4	35908080	T	C	0.565663	Y	1.07621	0.031284	0.0189202	4	35908080	T	C	0.556129	Y	1.11691	0.0420869	0.00859587	4	35908080	T	C	0.565521	Y	1.0416	0.0433613	0.347505	4	35908080	T	C	0.569097	Y	0.993099	0.0334244	0.835891	4
rs10856817	4	35909937	intergenic	0.5	NONE(dist=NONE),ARAP2(dist=157683)	G	A	0.516909	Y	0.98305	0.0434542	0.694005	4	35909937	G	A	0.514305	Y	1.0658	0.0311765	0.0409201	4	35909937	G	A	0.507214	Y	1.09444	0.0420526	0.0318024	4	35909937	G	A	0.516728	Y	1.02184	0.0431674	0.616769	4	35909937	G	A	0.516275	Y	1.00392	0.0330822	0.905823	4
rs11096789	4	35910010	intergenic	0.4	NONE(dist=NONE),ARAP2(dist=157610)	G	A	0.566584	Y	1.01857	0.0436318	0.673253	4	35910010	G	A	0.565021	Y	1.0773	0.0312424	0.0171805	4	35910010	G	A	0.555607	Y	1.11775	0.0420277	0.00806548	4	35910010	G	A	0.565242	Y	1.04102	0.0433079	0.353508	4	35910010	G	A	0.568683	Y	0.992276	0.0333878	0.816392	4
rs11734481	4	35912580	intergenic	0.4	NONE(dist=NONE),ARAP2(dist=155040)	G	A	0.433827	Y	0.980622	0.0435885	0.6535	4	35912580	G	A	0.435242	Y	0.927823	0.0312145	0.0164162	4	35912580	G	A	0.444634	Y	0.89392	0.0419836	0.0075452	4	35912580	G	A	0.434781	Y	0.960975	0.0432752	0.357924	4	35912580	G	A	0.431496	Y	1.00873	0.0333583	0.794555	4
[truncated: 3,034 more rows]
[truncated: 110 more columns]
